# Supplementary material for: Bis[1,2-bis­(4-fluoro­phen­yl)ethyl­ene-1,2-di­thiol­ato(1−)]nickel(II)
Source: Acta Crystallogr E Crystallogr Commun. 2025 Aug 27;81(Pt 9):874–8. doi: 10.1107/S2056989025007303 (PMC12412703; doi:10.1107/S2056989025007303)
Supplement: Supplementary file 1 [file e-81-00874-sup1.cif]

##############################################################################
#                                                                            #
# This CIF contains the data in a paper accepted for publication in          #
# Acta Crystallographica Section E. It conforms to the requirements of       #
# Notes for Authors for Acta Crystallographica Section E, and has been       #
# peer reviewed under the auspices of the IUCr Commission on Journals.       #
#                                                                            #
# Full details of the Crystallographic Information File format               #
# are given in the paper "The Crystallographic Information File (CIF):       #
# a New Standard Archive File for Crystallography" by S. R. Hall, F. H.      #
# Allen and I. D. Brown [Acta Cryst. (1991), A47, 655-685].                  #
#                                                                            #
# The current version of the core CIF dictionary is obtainable from          #
# ftp://ftp.iucr.org/pub/cif_core.dic.                                       #
#                                                                            #
# Software is freely available for graphical display of the structure(s)     #
# in this CIF. For information consult the CIF software page                 #
# http://www.iucr.org/resources/cif/software.                                #
#                                                                            #
# This file may be used for bona fide research purposes within the           #
# scientific community so long as proper attribution is given to the journal # 
# article from which it was obtained.                                        #
#                                                                            #
##############################################################################
data_I
_audit_creation_method     'SHELXL-2019/1'
_chemical_name_systematic
;
Bis[1,2-bis(4-fluorophenyl)ethylene-1,2-dithiolato(1-)]nickel(II)
;
_chemical_name_common     ?
_chemical_formula_moiety     'C28 H16 F4 Ni S4'
_chemical_formula_sum     'C28 H16 F4 Ni S4'
_chemical_formula_iupac     '[Ni (C14 H8 F2 S2)2]'
_chemical_formula_weight     615.36
_chemical_melting_point     ?
_space_group_crystal_system     triclinic
_space_group_name_H-M_alt     'P -1'
_space_group_name_Hall     '-P 1'
loop_
    _space_group_symop_operation_xyz
    'x, y, z'
    '-x, -y, -z'
_cell_length_a     9.995(2)
_cell_length_b     10.386(2)
_cell_length_c     13.958(3)
_cell_angle_alpha     109.61(3)
_cell_angle_beta     90.51(3)
_cell_angle_gamma     107.27(3)
_cell_volume     1293.7(5)
_cell_formula_units_Z     2
_cell_measurement_reflns_used     6123
_cell_measurement_theta_min     2.1976
_cell_measurement_theta_max     24.3373
_cell_measurement_temperature     150(2)
_exptl_crystal_description     prism
_exptl_crystal_colour     black
_exptl_crystal_size_max     0.092
_exptl_crystal_size_mid     0.071
_exptl_crystal_size_min     0.027
_exptl_crystal_density_diffrn     1.580
_exptl_crystal_density_meas     ?
_exptl_crystal_density_method     'not measured'
_exptl_crystal_F_000     624
_exptl_absorpt_coefficient_mu     1.119
_exptl_absorpt_correction_type     multi-scan
_exptl_absorpt_process_details
;
(<i>SADABS</i>; Krause <i>et al.</i>, 2015)
;
_exptl_absorpt_correction_T_min     0.823
_exptl_absorpt_correction_T_max     0.970
_diffrn_source     'sealed tube'
_diffrn_source_voltage     50.0
_diffrn_source_current     30.0
_diffrn_radiation_type     MoK\a
_diffrn_radiation_wavelength     0.71073
_diffrn_radiation_monochromator     'flat graphite'
_diffrn_measurement_device_type     'Bruker D8'
_diffrn_measurement_device     'FIXEDCHI diffractometer'
_diffrn_measurement_method     '\w and \f scans'
_diffrn_detector     CPAD
_diffrn_measurement_specimen_support     ?
_diffrn_detector_area_resol_mean     7.391
_diffrn_reflns_number     31779
_diffrn_reflns_av_R_equivalents     0.0790
_diffrn_reflns_av_unetI/netI     0.0623
_diffrn_reflns_theta_min     2.499
_diffrn_reflns_theta_max     25.500
_diffrn_reflns_theta_full     25.500
_diffrn_measured_fraction_theta_max     0.989
_diffrn_measured_fraction_theta_full     0.989
_diffrn_reflns_limit_h_min     -12
_diffrn_reflns_limit_h_max     12
_diffrn_reflns_limit_k_min     -12
_diffrn_reflns_limit_k_max     12
_diffrn_reflns_limit_l_min     -16
_diffrn_reflns_limit_l_max     16
_diffrn_radiation_probe     ?
_refine_special_details     ?
_reflns_number_total     4774
_reflns_number_gt     3330
_reflns_threshold_expression     'I > 2\s(I)'
_refine_ls_structure_factor_coef     Fsqd
_refine_ls_matrix_type     full
_refine_ls_R_factor_all     0.0741
_refine_ls_R_factor_gt     0.0435
_refine_ls_wR_factor_gt     0.0982
_refine_ls_wR_factor_ref     0.1099
_refine_ls_goodness_of_fit_ref     1.046
_refine_ls_restrained_S_all     1.046
_refine_ls_number_reflns     4774
_refine_ls_number_parameters     398
_refine_ls_number_restraints     0
_refine_ls_hydrogen_treatment     refall
_refine_ls_weighting_scheme     calc
_refine_ls_weighting_details
              'w=1/[\s^2^(Fo^2^)+(0.0455P)^2^+0.6394P] where P=(Fo^2^+2Fc^2^)/3'
_atom_sites_solution_hydrogens     difmap
_atom_sites_solution_primary     'Intrinsic Phasing'
_atom_sites_solution_secondary     difmap
_refine_ls_shift/su_max     0.001
_refine_ls_shift/su_mean     0.000
_refine_diff_density_max     0.604
_refine_diff_density_min     -0.545
_refine_ls_extinction_method     none
_refine_ls_extinction_coef     .
loop_
    _atom_type_symbol
    _atom_type_description
    _atom_type_scat_dispersion_real
    _atom_type_scat_dispersion_imag
    _atom_type_scat_source
    'C' 'C' 0.0033 0.0016
                         'International Tables Vol C Tables 4.2.6.8 and 6.1.1.4'
    'H' 'H' 0.0000 0.0000
                         'International Tables Vol C Tables 4.2.6.8 and 6.1.1.4'
    'F' 'F' 0.0171 0.0103
                         'International Tables Vol C Tables 4.2.6.8 and 6.1.1.4'
    'S' 'S' 0.1246 0.1234
                         'International Tables Vol C Tables 4.2.6.8 and 6.1.1.4'
    'Ni' 'Ni' 0.3393 1.1124
                         'International Tables Vol C Tables 4.2.6.8 and 6.1.1.4'
_computing_data_collection
;
APEX5 (Bruker, 2024)
;
_computing_cell_refinement
;
SAINT V8.41 (Bruker, 2024)
;
_computing_data_reduction
;
SAINT V8.41 (Bruker, 2024)
;
_computing_structure_solution
;
<i>SHELXT2018/2</i> (Sheldrick, 2015a)
;
_computing_structure_refinement
;
<i>SHELXL2019/2</i> (Sheldrick, 2015b)
;
_computing_molecular_graphics
;
SHELXTL (Sheldrick, 2008)
;
_computing_publication_material
;
SHELXTL (Sheldrick, 2008)
;
loop_
    _atom_site_type_symbol
    _atom_site_label
    _atom_site_fract_x
    _atom_site_fract_y
    _atom_site_fract_z
    _atom_site_U_iso_or_equiv
    _atom_site_adp_type
    _atom_site_calc_flag
    _atom_site_occupancy
    _atom_site_disorder_assembly
    _atom_site_disorder_group
    Ni Ni1 0.60045(5) 1.37615(5) 0.54003(3) 0.02848(15) Uani d 1 . .
    S S1 0.48356(9) 1.18073(10) 0.42242(7) 0.0296(2) Uani d 1 . .
    S S2 0.79331(9) 1.32928(10) 0.51093(7) 0.0309(2) Uani d 1 . .
    S S3 0.40505(9) 1.39858(10) 0.58778(7) 0.0296(2) Uani d 1 . .
    S S4 0.71238(9) 1.56654(10) 0.66330(7) 0.0292(2) Uani d 1 . .
    F F1 0.3963(2) 0.5400(2) 0.08030(15) 0.0381(5) Uani d 1 . .
    F F2 1.1261(3) 0.8567(3) 0.2995(3) 0.0803(10) Uani d 1 . .
    F F3 -0.0292(2) 1.5603(3) 0.90721(18) 0.0509(6) Uani d 1 . .
    F F4 0.8195(3) 2.1168(3) 1.08009(18) 0.0620(7) Uani d 1 . .
    C C1 0.6030(4) 1.0919(4) 0.3789(3) 0.0295(8) Uani d 1 . .
    C C2 0.7435(4) 1.1591(4) 0.4219(3) 0.0277(8) Uani d 1 . .
    C C3 0.4465(4) 1.5376(4) 0.7026(3) 0.0272(8) Uani d 1 . .
    C C4 0.5882(4) 1.6177(4) 0.7369(3) 0.0286(8) Uani d 1 . .
    C C5 0.5479(4) 0.9474(4) 0.2984(3) 0.0276(8) Uani d 1 . .
    C C6 0.4212(4) 0.8507(4) 0.3048(3) 0.0300(9) Uani d 1 . .
    H H6 0.373(3) 0.883(3) 0.365(3) 0.026(9) Uiso d 1 . .
    C C7 0.3680(4) 0.7146(4) 0.2306(3) 0.0322(9) Uani d 1 . .
    H H7 0.282(4) 0.653(4) 0.235(3) 0.031(10) Uiso d 1 . .
    C C8 0.4452(4) 0.6772(4) 0.1513(3) 0.0305(9) Uani d 1 . .
    C C9 0.5695(4) 0.7698(4) 0.1405(3) 0.0348(9) Uani d 1 . .
    H H9 0.622(4) 0.748(4) 0.089(3) 0.041(11) Uiso d 1 . .
    C C10 0.6201(4) 0.9057(4) 0.2136(3) 0.0343(9) Uani d 1 . .
    H H10 0.705(4) 0.971(4) 0.207(2) 0.025(9) Uiso d 1 . .
    C C11 0.8517(4) 1.0849(4) 0.3954(3) 0.0308(9) Uani d 1 . .
    C C12 0.8265(4) 0.9498(4) 0.4025(3) 0.0348(9) Uani d 1 . .
    H H12 0.749(4) 0.908(4) 0.427(2) 0.021(9) Uiso d 1 . .
    C C13 0.9186(4) 0.8727(5) 0.3712(4) 0.0453(11) Uani d 1 . .
    H H13 0.902(4) 0.788(4) 0.375(3) 0.032(11) Uiso d 1 . .
    C C14 1.0366(4) 0.9341(5) 0.3328(4) 0.0509(12) Uani d 1 . .
    C C15 1.0676(4) 1.0671(5) 0.3276(4) 0.0555(13) Uani d 1 . .
    H H15 1.146(4) 1.104(4) 0.304(3) 0.042(11) Uiso d 1 . .
    C C16 0.9753(4) 1.1448(5) 0.3597(3) 0.0419(10) Uani d 1 . .
    H H16 0.988(4) 1.229(4) 0.348(3) 0.038(11) Uiso d 1 . .
    C C17 0.3250(3) 1.5554(4) 0.7605(3) 0.0276(8) Uani d 1 . .
    C C18 0.3276(4) 1.5697(4) 0.8632(3) 0.0343(9) Uani d 1 . .
    H H18 0.408(4) 1.568(3) 0.895(2) 0.023(9) Uiso d 1 . .
    C C19 0.2092(4) 1.5709(5) 0.9130(3) 0.0375(10) Uani d 1 . .
    H H19 0.206(4) 1.572(4) 0.985(3) 0.035(10) Uiso d 1 . .
    C C20 0.0879(4) 1.5595(4) 0.8582(3) 0.0354(9) Uani d 1 . .
    C C21 0.0799(4) 1.5467(4) 0.7578(3) 0.0337(9) Uani d 1 . .
    H H21 -0.001(4) 1.543(4) 0.721(3) 0.032(10) Uiso d 1 . .
    C C22 0.1993(4) 1.5444(4) 0.7088(3) 0.0319(9) Uani d 1 . .
    H H22 0.189(4) 1.530(4) 0.635(3) 0.039(10) Uiso d 1 . .
    C C23 0.6438(4) 1.7467(4) 0.8297(3) 0.0289(8) Uani d 1 . .
    C C24 0.5873(4) 1.8608(4) 0.8526(3) 0.0339(9) Uani d 1 . .
    H H24 0.511(5) 1.849(5) 0.807(3) 0.061(14) Uiso d 1 . .
    C C25 0.6477(4) 1.9861(5) 0.9361(3) 0.0422(10) Uani d 1 . .
    H H25 0.612(4) 2.061(4) 0.945(3) 0.042(11) Uiso d 1 . .
    C C26 0.7612(4) 1.9942(4) 0.9964(3) 0.0426(10) Uani d 1 . .
    C C27 0.8180(4) 1.8858(5) 0.9774(3) 0.0392(10) Uani d 1 . .
    H H27 0.891(4) 1.896(4) 1.017(3) 0.037(11) Uiso d 1 . .
    C C28 0.7599(4) 1.7619(4) 0.8931(3) 0.0323(9) Uani d 1 . .
    H H28 0.797(4) 1.683(4) 0.878(3) 0.032(10) Uiso d 1 . .
loop_
    _atom_site_aniso_label
    _atom_site_aniso_U_11
    _atom_site_aniso_U_22
    _atom_site_aniso_U_33
    _atom_site_aniso_U_12
    _atom_site_aniso_U_13
    _atom_site_aniso_U_23
    Ni1 0.0255(3) 0.0314(3) 0.0272(3) 0.0115(2) 0.00572(19) 0.0066(2)
    S1 0.0248(5) 0.0345(5) 0.0274(5) 0.0125(4) 0.0033(4) 0.0058(4)
    S2 0.0244(5) 0.0326(6) 0.0318(5) 0.0091(4) 0.0050(4) 0.0065(4)
    S3 0.0240(5) 0.0328(5) 0.0282(5) 0.0098(4) 0.0041(4) 0.0054(4)
    S4 0.0239(5) 0.0308(5) 0.0308(5) 0.0102(4) 0.0063(4) 0.0071(4)
    F1 0.0403(12) 0.0353(13) 0.0334(12) 0.0142(10) -0.0010(10) 0.0035(10)
    F2 0.0407(15) 0.0612(18) 0.144(3) 0.0355(14) 0.0282(16) 0.0254(18)
    F3 0.0303(12) 0.0822(19) 0.0542(15) 0.0280(12) 0.0184(11) 0.0323(14)
    F4 0.0683(17) 0.0385(15) 0.0509(16) 0.0048(13) -0.0035(13) -0.0083(12)
    C1 0.032(2) 0.037(2) 0.0262(19) 0.0194(18) 0.0090(16) 0.0125(17)
    C2 0.031(2) 0.028(2) 0.029(2) 0.0132(17) 0.0121(16) 0.0135(17)
    C3 0.031(2) 0.028(2) 0.030(2) 0.0171(16) 0.0059(16) 0.0114(17)
    C4 0.033(2) 0.030(2) 0.028(2) 0.0157(17) 0.0091(16) 0.0120(17)
    C5 0.0238(18) 0.035(2) 0.027(2) 0.0138(16) 0.0039(15) 0.0104(17)
    C6 0.029(2) 0.038(2) 0.026(2) 0.0152(18) 0.0072(17) 0.0094(18)
    C7 0.027(2) 0.033(2) 0.039(2) 0.0111(18) 0.0042(18) 0.0138(19)
    C8 0.034(2) 0.031(2) 0.026(2) 0.0154(17) -0.0035(17) 0.0045(17)
    C9 0.033(2) 0.037(2) 0.031(2) 0.0149(19) 0.0077(18) 0.0051(19)
    C10 0.029(2) 0.038(2) 0.034(2) 0.0071(19) 0.0067(18) 0.0126(19)
    C11 0.0225(19) 0.035(2) 0.031(2) 0.0097(16) 0.0007(16) 0.0067(17)
    C12 0.025(2) 0.035(2) 0.045(2) 0.0079(18) 0.0046(18) 0.016(2)
    C13 0.034(2) 0.033(3) 0.070(3) 0.013(2) 0.000(2) 0.018(2)
    C14 0.027(2) 0.045(3) 0.078(3) 0.021(2) 0.006(2) 0.011(2)
    C15 0.027(2) 0.053(3) 0.090(4) 0.015(2) 0.025(2) 0.028(3)
    C16 0.031(2) 0.033(2) 0.064(3) 0.0116(19) 0.013(2) 0.019(2)
    C17 0.0242(19) 0.025(2) 0.034(2) 0.0089(16) 0.0034(16) 0.0100(17)
    C18 0.027(2) 0.050(3) 0.033(2) 0.0179(19) 0.0059(17) 0.0184(19)
    C19 0.034(2) 0.055(3) 0.034(2) 0.022(2) 0.0109(18) 0.022(2)
    C20 0.024(2) 0.045(3) 0.044(2) 0.0175(18) 0.0124(18) 0.018(2)
    C21 0.022(2) 0.046(3) 0.036(2) 0.0152(18) 0.0001(17) 0.0137(19)
    C22 0.032(2) 0.039(2) 0.025(2) 0.0125(18) 0.0016(17) 0.0108(18)
    C23 0.0255(19) 0.034(2) 0.030(2) 0.0108(16) 0.0083(16) 0.0131(17)
    C24 0.032(2) 0.036(2) 0.035(2) 0.0146(19) 0.0055(18) 0.0105(19)
    C25 0.045(3) 0.034(3) 0.047(3) 0.018(2) 0.013(2) 0.009(2)
    C26 0.043(2) 0.036(2) 0.034(2) 0.004(2) 0.004(2) 0.0021(19)
    C27 0.027(2) 0.043(3) 0.040(3) 0.0033(19) -0.0017(19) 0.012(2)
    C28 0.025(2) 0.032(2) 0.038(2) 0.0091(18) 0.0068(17) 0.0107(19)
_geom_special_details
;
 All esds (except the esd in the dihedral angle between two l.s. planes)
 are estimated using the full covariance matrix.  The cell esds are taken
 into account individually in the estimation of esds in distances, angles
 and torsion angles; correlations between esds in cell parameters are only
 used when they are defined by crystal symmetry.  An approximate (isotropic)
 treatment of cell esds is used for estimating esds involving l.s. planes.
;
loop_
    _geom_bond_atom_site_label_1
    _geom_bond_atom_site_label_2
    _geom_bond_site_symmetry_2
    _geom_bond_distance
    _geom_bond_publ_flag
    Ni1 S4 . 2.1189(15) ?
    Ni1 S1 . 2.1213(15) ?
    Ni1 S3 . 2.1217(11) ?
    Ni1 S2 . 2.1344(11) ?
    S1 C1 . 1.714(3) ?
    S2 C2 . 1.705(4) ?
    S3 C3 . 1.704(4) ?
    S4 C4 . 1.710(3) ?
    F1 C8 . 1.372(4) ?
    F2 C14 . 1.358(4) ?
    F3 C20 . 1.361(4) ?
    F4 C26 . 1.369(4) ?
    C1 C2 . 1.393(5) ?
    C1 C5 . 1.478(5) ?
    C2 C11 . 1.487(5) ?
    C3 C4 . 1.396(5) ?
    C3 C17 . 1.488(5) ?
    C4 C23 . 1.470(5) ?
    C5 C6 . 1.388(5) ?
    C5 C10 . 1.402(5) ?
    C6 C7 . 1.383(5) ?
    C6 H6 . 0.98(3) ?
    C7 C8 . 1.370(5) ?
    C7 H7 . 0.92(4) ?
    C8 C9 . 1.372(5) ?
    C9 C10 . 1.374(5) ?
    C9 H9 . 0.91(4) ?
    C10 H10 . 0.94(3) ?
    C11 C16 . 1.387(5) ?
    C11 C12 . 1.388(5) ?
    C12 C13 . 1.374(5) ?
    C12 H12 . 0.90(3) ?
    C13 C14 . 1.372(6) ?
    C13 H13 . 0.86(4) ?
    C14 C15 . 1.349(6) ?
    C15 C16 . 1.382(6) ?
    C15 H15 . 0.89(4) ?
    C16 H16 . 0.91(4) ?
    C17 C18 . 1.390(5) ?
    C17 C22 . 1.398(5) ?
    C18 C19 . 1.379(5) ?
    C18 H18 . 0.92(3) ?
    C19 C20 . 1.380(5) ?
    C19 H19 . 1.00(4) ?
    C20 C21 . 1.362(5) ?
    C21 C22 . 1.382(5) ?
    C21 H21 . 0.94(4) ?
    C22 H22 . 0.99(4) ?
    C23 C28 . 1.391(5) ?
    C23 C24 . 1.403(5) ?
    C24 C25 . 1.386(6) ?
    C24 H24 . 0.94(4) ?
    C25 C26 . 1.371(6) ?
    C25 H25 . 0.92(4) ?
    C26 C27 . 1.357(6) ?
    C27 C28 . 1.380(5) ?
    C27 H27 . 0.87(4) ?
    C28 H28 . 0.96(4) ?
loop_
    _geom_angle_atom_site_label_1
    _geom_angle_atom_site_label_2
    _geom_angle_atom_site_label_3
    _geom_angle_site_symmetry_1
    _geom_angle_site_symmetry_3
    _geom_angle
    _geom_angle_publ_flag
    S4 Ni1 S1 . . 176.95(4) ?
    S4 Ni1 S3 . . 90.79(5) ?
    S1 Ni1 S3 . . 87.71(5) ?
    S4 Ni1 S2 . . 89.36(5) ?
    S1 Ni1 S2 . . 91.59(5) ?
    S3 Ni1 S2 . . 168.77(4) ?
    C1 S1 Ni1 . . 105.36(13) ?
    C2 S2 Ni1 . . 104.64(13) ?
    C3 S3 Ni1 . . 105.74(13) ?
    C4 S4 Ni1 . . 106.05(14) ?
    C2 C1 C5 . . 124.8(3) ?
    C2 C1 S1 . . 118.4(3) ?
    C5 C1 S1 . . 116.9(3) ?
    C1 C2 C11 . . 121.9(3) ?
    C1 C2 S2 . . 119.6(3) ?
    C11 C2 S2 . . 118.4(3) ?
    C4 C3 C17 . . 125.9(3) ?
    C4 C3 S3 . . 118.8(3) ?
    C17 C3 S3 . . 115.2(3) ?
    C3 C4 C23 . . 126.6(3) ?
    C3 C4 S4 . . 118.0(3) ?
    C23 C4 S4 . . 115.3(3) ?
    C6 C5 C10 . . 118.6(3) ?
    C6 C5 C1 . . 120.1(3) ?
    C10 C5 C1 . . 121.2(3) ?
    C7 C6 C5 . . 121.1(3) ?
    C7 C6 H6 . . 122(2) ?
    C5 C6 H6 . . 116.9(19) ?
    C8 C7 C6 . . 118.0(4) ?
    C8 C7 H7 . . 122(2) ?
    C6 C7 H7 . . 120(2) ?
    F1 C8 C7 . . 118.1(3) ?
    F1 C8 C9 . . 118.8(3) ?
    C7 C8 C9 . . 123.1(4) ?
    C8 C9 C10 . . 118.5(4) ?
    C8 C9 H9 . . 125(2) ?
    C10 C9 H9 . . 117(2) ?
    C9 C10 C5 . . 120.7(4) ?
    C9 C10 H10 . . 119(2) ?
    C5 C10 H10 . . 120(2) ?
    C16 C11 C12 . . 118.9(4) ?
    C16 C11 C2 . . 121.6(4) ?
    C12 C11 C2 . . 119.5(3) ?
    C13 C12 C11 . . 121.3(4) ?
    C13 C12 H12 . . 117(2) ?
    C11 C12 H12 . . 122(2) ?
    C14 C13 C12 . . 117.6(4) ?
    C14 C13 H13 . . 122(2) ?
    C12 C13 H13 . . 121(2) ?
    C15 C14 F2 . . 119.2(4) ?
    C15 C14 C13 . . 123.0(4) ?
    F2 C14 C13 . . 117.8(4) ?
    C14 C15 C16 . . 119.2(4) ?
    C14 C15 H15 . . 120(3) ?
    C16 C15 H15 . . 120(3) ?
    C15 C16 C11 . . 119.9(4) ?
    C15 C16 H16 . . 120(2) ?
    C11 C16 H16 . . 120(2) ?
    C18 C17 C22 . . 118.3(3) ?
    C18 C17 C3 . . 121.9(3) ?
    C22 C17 C3 . . 119.6(3) ?
    C19 C18 C17 . . 121.2(4) ?
    C19 C18 H18 . . 120(2) ?
    C17 C18 H18 . . 118(2) ?
    C18 C19 C20 . . 118.0(4) ?
    C18 C19 H19 . . 122(2) ?
    C20 C19 H19 . . 119(2) ?
    C21 C20 F3 . . 118.8(3) ?
    C21 C20 C19 . . 123.1(3) ?
    F3 C20 C19 . . 118.1(3) ?
    C20 C21 C22 . . 118.1(3) ?
    C20 C21 H21 . . 124(2) ?
    C22 C21 H21 . . 118(2) ?
    C21 C22 C17 . . 121.2(3) ?
    C21 C22 H22 . . 116(2) ?
    C17 C22 H22 . . 122(2) ?
    C28 C23 C24 . . 118.6(4) ?
    C28 C23 C4 . . 120.3(3) ?
    C24 C23 C4 . . 121.0(3) ?
    C25 C24 C23 . . 120.3(4) ?
    C25 C24 H24 . . 123(3) ?
    C23 C24 H24 . . 117(3) ?
    C26 C25 C24 . . 118.4(4) ?
    C26 C25 H25 . . 124(3) ?
    C24 C25 H25 . . 117(3) ?
    C27 C26 F4 . . 118.3(4) ?
    C27 C26 C25 . . 123.0(4) ?
    F4 C26 C25 . . 118.6(4) ?
    C26 C27 C28 . . 118.7(4) ?
    C26 C27 H27 . . 120(3) ?
    C28 C27 H27 . . 122(3) ?
    C27 C28 C23 . . 120.9(4) ?
    C27 C28 H28 . . 121(2) ?
    C23 C28 H28 . . 118(2) ?
loop_
    _geom_torsion_atom_site_label_1
    _geom_torsion_atom_site_label_2
    _geom_torsion_atom_site_label_3
    _geom_torsion_atom_site_label_4
    _geom_torsion_site_symmetry_1
    _geom_torsion_site_symmetry_2
    _geom_torsion_site_symmetry_3
    _geom_torsion_site_symmetry_4
    _geom_torsion
    _geom_torsion_publ_flag
    Ni1 S1 C1 C2 . . . . -1.9(3) ?
    Ni1 S1 C1 C5 . . . . 177.5(2) ?
    C5 C1 C2 C11 . . . . -4.8(6) ?
    S1 C1 C2 C11 . . . . 174.6(3) ?
    C5 C1 C2 S2 . . . . 177.5(3) ?
    S1 C1 C2 S2 . . . . -3.1(4) ?
    Ni1 S2 C2 C1 . . . . 6.4(3) ?
    Ni1 S2 C2 C11 . . . . -171.4(3) ?
    Ni1 S3 C3 C4 . . . . 7.3(3) ?
    Ni1 S3 C3 C17 . . . . -168.9(2) ?
    C17 C3 C4 C23 . . . . -8.8(6) ?
    S3 C3 C4 C23 . . . . 175.5(3) ?
    C17 C3 C4 S4 . . . . 173.2(3) ?
    S3 C3 C4 S4 . . . . -2.5(4) ?
    Ni1 S4 C4 C3 . . . . -3.7(3) ?
    Ni1 S4 C4 C23 . . . . 178.1(2) ?
    C2 C1 C5 C6 . . . . 136.9(4) ?
    S1 C1 C5 C6 . . . . -42.4(4) ?
    C2 C1 C5 C10 . . . . -44.1(5) ?
    S1 C1 C5 C10 . . . . 136.6(3) ?
    C10 C5 C6 C7 . . . . 1.3(5) ?
    C1 C5 C6 C7 . . . . -179.6(3) ?
    C5 C6 C7 C8 . . . . 1.0(6) ?
    C6 C7 C8 F1 . . . . 176.8(3) ?
    C6 C7 C8 C9 . . . . -2.2(6) ?
    F1 C8 C9 C10 . . . . -178.0(3) ?
    C7 C8 C9 C10 . . . . 1.0(6) ?
    C8 C9 C10 C5 . . . . 1.4(6) ?
    C6 C5 C10 C9 . . . . -2.6(6) ?
    C1 C5 C10 C9 . . . . 178.4(3) ?
    C1 C2 C11 C16 . . . . 125.5(4) ?
    S2 C2 C11 C16 . . . . -56.8(5) ?
    C1 C2 C11 C12 . . . . -51.9(5) ?
    S2 C2 C11 C12 . . . . 125.8(3) ?
    C16 C11 C12 C13 . . . . -2.6(6) ?
    C2 C11 C12 C13 . . . . 174.9(4) ?
    C11 C12 C13 C14 . . . . 0.0(6) ?
    C12 C13 C14 C15 . . . . 2.2(7) ?
    C12 C13 C14 F2 . . . . -178.4(4) ?
    F2 C14 C15 C16 . . . . 178.9(4) ?
    C13 C14 C15 C16 . . . . -1.8(8) ?
    C14 C15 C16 C11 . . . . -0.9(7) ?
    C12 C11 C16 C15 . . . . 3.0(6) ?
    C2 C11 C16 C15 . . . . -174.5(4) ?
    C4 C3 C17 C18 . . . . -45.4(5) ?
    S3 C3 C17 C18 . . . . 130.4(3) ?
    C4 C3 C17 C22 . . . . 140.6(4) ?
    S3 C3 C17 C22 . . . . -43.6(4) ?
    C22 C17 C18 C19 . . . . 1.0(6) ?
    C3 C17 C18 C19 . . . . -173.1(4) ?
    C17 C18 C19 C20 . . . . -0.9(6) ?
    C18 C19 C20 C21 . . . . 0.3(6) ?
    C18 C19 C20 F3 . . . . 179.8(3) ?
    F3 C20 C21 C22 . . . . -179.3(3) ?
    C19 C20 C21 C22 . . . . 0.3(6) ?
    C20 C21 C22 C17 . . . . -0.2(6) ?
    C18 C17 C22 C21 . . . . -0.4(6) ?
    C3 C17 C22 C21 . . . . 173.8(3) ?
    C3 C4 C23 C28 . . . . 136.3(4) ?
    S4 C4 C23 C28 . . . . -45.6(4) ?
    C3 C4 C23 C24 . . . . -48.0(5) ?
    S4 C4 C23 C24 . . . . 130.1(3) ?
    C28 C23 C24 C25 . . . . 0.7(6) ?
    C4 C23 C24 C25 . . . . -175.1(4) ?
    C23 C24 C25 C26 . . . . -1.3(6) ?
    C24 C25 C26 C27 . . . . 0.6(7) ?
    C24 C25 C26 F4 . . . . -178.8(4) ?
    F4 C26 C27 C28 . . . . -180.0(3) ?
    C25 C26 C27 C28 . . . . 0.6(7) ?
    C26 C27 C28 C23 . . . . -1.2(6) ?
    C24 C23 C28 C27 . . . . 0.6(6) ?
    C4 C23 C28 C27 . . . . 176.4(3) ?
loop_
    _geom_hbond_atom_site_label_D
    _geom_hbond_atom_site_label_H
    _geom_hbond_atom_site_label_A
    _geom_hbond_site_symmetry_A
    _geom_hbond_distance_DH
    _geom_hbond_distance_HA
    _geom_hbond_distance_DA
    _geom_hbond_angle_DHA
    _geom_hbond_publ_flag
    C19 H19 F1 1_566 1.00(4) 2.47(4) 3.136(5) 123(3) yes
_shelx_space_group_comment
;
The symmetry employed for this shelxl refinement is uniquely defined
by the following loop, which should always be used as a source of
symmetry information in preference to the above space-group names.
They are only intended as comments.
;
_shelx_estimated_absorpt_T_min     0.904
_shelx_estimated_absorpt_T_max     0.970
_shelx_hkl_file
;
  -1   0   0  524.35   38.00
  -2   0   0   78.59    9.00
  -2   0   0   79.29    8.10
  -2   0   0   76.69    8.60
  -2   0   0   73.79    7.80
  -2   0   0   72.19    7.90
  -2   0   0   78.19    8.60
  -2   0   0   90.49    8.30
   2   0   0   74.89    8.50
   2   0   0   78.89    8.40
   2   0   0   64.29    8.00
   2   0   0   79.39    8.50
   2   0   0   89.69    8.20
   2   0   0   74.79    7.80
   2   0   0   75.19    9.00
  -3   0   0   -0.80    3.30
  -3   0   0   -4.00    3.90
  -3   0   0    1.30    4.30
  -3   0   0    2.90    4.30
  -3   0   0    4.70    3.70
  -3   0   0    6.40    3.90
  -3   0   0   -3.50    4.30
   3   0   0    1.40    3.90
   3   0   0   -1.30    4.20
   3   0   0    1.30    3.80
   3   0   0   -4.80    4.10
   3   0   0   -1.30    4.60
   3   0   0   -2.70    5.20
   3   0   0   -2.20    4.00
  -4   0   0  459.95   33.70
  -4   0   0  443.76   33.50
  -4   0   0  454.85   33.60
  -4   0   0  474.75   33.70
  -4   0   0  446.66   34.00
  -4   0   0  441.36   33.40
   4   0   0  401.76   33.20
   4   0   0  424.56   34.00
   4   0   0  437.96   33.70
   4   0   0  371.46   33.10
   4   0   0  428.06   34.20
   4   0   0  414.06   33.30
   4   0   0  427.46   33.40
  -5   0   0 1479.15  107.69
  -5   0   0 1450.95  106.99
  -5   0   0 1346.97  106.49
  -5   0   0 1481.65  106.99
  -5   0   0 1571.84  107.19
  -5   0   0 1467.35  106.99
   5   0   0 1484.45  107.09
   5   0   0 1416.36  106.59
   5   0   0 1381.76  106.59
   5   0   0 1467.65  107.49
   5   0   0 1538.65  107.09
   5   0   0 1518.25  107.09
   5   0   0 1407.36  106.79
  -6   0   0  367.66   29.60
  -6   0   0  321.47   29.50
  -6   0   0  314.47   28.70
  -6   0   0  368.16   29.50
  -6   0   0  366.66   29.70
  -6   0   0  367.16   29.50
   6   0   0  330.07   29.20
   6   0   0  371.46   29.30
   6   0   0  350.66   29.20
   6   0   0  360.36   29.40
   6   0   0  358.56   29.00
   6   0   0  365.36   30.10
   6   0   0  366.46   29.80
  -7   0   0   -6.40    6.00
  -7   0   0   10.80    7.10
  -7   0   0   -4.50    5.80
  -7   0   0    4.50    6.00
  -7   0   0   12.70    6.70
  -7   0   0    5.10    6.50
   7   0   0   -0.40    4.80
   7   0   0   -4.70    6.20
   7   0   0   -3.70    5.40
   7   0   0    5.40    6.30
   7   0   0    1.00    6.10
   7   0   0    0.00    5.30
  -8   0   0    5.00    7.00
  -8   0   0    3.70    7.50
  -8   0   0    2.60    7.00
  -8   0   0    7.50    8.10
  -8   0   0    2.00    7.10
  -8   0   0   -1.30    6.80
   8   0   0   -7.60    6.60
   8   0   0   16.60    9.70
   8   0   0   -1.50    7.10
   8   0   0   -3.20   10.70
   8   0   0   -1.10    7.70
  -9   0   0  168.08   19.00
  -9   0   0  126.99   17.60
  -9   0   0  112.39   17.70
  -9   0   0  128.49   18.00
   9   0   0  128.69   19.10
   9   0   0  159.98   18.90
   9   0   0  163.48   20.10
 -10   0   0  270.67   29.10
 -10   0   0  257.17   28.50
  10   0   0  236.28   29.40
  10   0   0  261.57   29.80
  10   0   0  311.47   29.40
 -11   0   0   52.59   15.90
 -11   0   0   45.20   14.20
  11   0   0   54.29   17.00
  11   0   0   43.80   13.20
  11   0   0   38.60   15.80
  11  -1   0   17.50   13.40
  11  -1   0    6.50   10.40
  11  -1   0   -3.90   11.50
 -11   1   0   10.40   10.90
 -11   1   0   -4.10    9.80
  10  -1   0  481.25   41.10
  10  -1   0  475.85   42.70
  10  -1   0  473.95   42.10
 -10   1   0  514.75   42.40
 -10   1   0  421.36   41.70
 -10   1   0  549.65   42.70
 -10   1   0  350.36   43.70
   9  -1   0   71.39   13.80
   9  -1   0   69.89   13.40
   9  -1   0   48.90   10.70
   9  -1   0   46.10   11.40
   9  -1   0   64.59   11.20
  -9   1   0   54.69   12.20
  -9   1   0   50.79   12.10
  -9   1   0   43.30   11.70
  -9   1   0   38.40   10.50
  -9   1   0   67.79   15.90
   8  -1   0   15.90    8.20
   8  -1   0   -4.40    6.00
   8  -1   0   19.90    8.90
   8  -1   0   12.50    7.10
   8  -1   0    3.20    6.20
  -8   1   0    6.80    7.80
  -8   1   0    9.50    7.70
  -8   1   0   -6.40    6.20
  -8   1   0   14.80    7.80
  -8   1   0   13.10    8.00
  -8   1   0    2.00    6.80
   7  -1   0    2.10    5.90
   7  -1   0    0.00    5.20
   7  -1   0   -1.30    5.40
   7  -1   0   -2.00    4.60
   7  -1   0    9.80    7.50
   7  -1   0   -0.50    5.40
   7  -1   0   -7.10    5.80
  -7   1   0   -0.90    5.20
  -7   1   0   -3.80    5.10
  -7   1   0   -0.20    5.40
  -7   1   0   -3.40    5.80
  -7   1   0    2.80    9.20
   6  -1   0   18.70    6.40
   6  -1   0   27.30    7.70
   6  -1   0   20.20    6.30
   6  -1   0   11.50    6.20
   6  -1   0   13.10    5.60
   6  -1   0   15.40    6.70
  -6   1   0   21.20    6.60
  -6   1   0   11.40    6.30
  -6   1   0   11.50    6.60
  -6   1   0   21.30    6.70
  -6   1   0   19.70    6.10
   5  -1   0   66.19   10.00
   5  -1   0   54.79    9.50
   5  -1   0   66.79   10.20
   5  -1   0   61.09    8.70
   5  -1   0   71.09    9.10
   5  -1   0   70.69    9.60
  -5   1   0   62.59    9.00
  -5   1   0   61.69    9.40
  -5   1   0   58.79    9.10
  -5   1   0   53.69    8.40
   4  -1   0  315.97   26.10
   4  -1   0  316.57   25.90
   4  -1   0  337.77   26.20
   4  -1   0  315.47   25.30
   4  -1   0  342.47   25.50
  -4   1   0  282.47   25.10
  -4   1   0  328.97   25.90
  -4   1   0  320.77   26.10
  -4   1   0  339.97   25.80
  -4   1   0  317.67   26.00
  -4   1   0  328.07   25.90
   3  -1   0  775.32   58.39
   3  -1   0  772.22   58.29
   3  -1   0  830.52   58.89
   3  -1   0  774.12   58.79
   3  -1   0  844.42   58.89
   3  -1   0  770.32   58.89
  -3   1   0  821.72   58.79
  -3   1   0  821.12   59.09
  -3   1   0  776.32   58.39
  -3   1   0  845.92   58.89
  -3   1   0  807.32   58.89
  -3   1   0  739.53   58.29
   2  -1   0    3.80    3.70
   2  -1   0    4.00    3.00
   2  -1   0    7.90    3.90
   2  -1   0    5.00    3.80
   2  -1   0    6.30    3.40
   2  -1   0   13.30    4.10
   2  -1   0    5.20    3.20
  -2   1   0    2.40    3.50
  -2   1   0    1.90    3.40
  -2   1   0   -1.90    3.70
  -2   1   0    2.60    3.30
  -2   1   0    7.10    3.20
  -2   1   0    5.00    3.80
  -2   1   0    1.60    3.40
   1  -1   0   59.99    6.40
   1  -1   0   67.69    5.80
   1  -1   0   60.19    6.10
   1  -1   0   69.39    5.90
   1  -1   0   62.49    6.00
  -1   1   0   59.79    6.10
  -1   1   0   55.79    5.80
  -1   1   0   48.00    5.40
  -1   1   0   55.09    5.90
   0  -1   0  200.98   14.70
   0  -1   0  195.78   14.40
   0  -1   0  177.08   14.70
  -1  -1   0 1851.61  134.29
  -1  -1   0 1761.02  134.39
  -1  -1   0 1819.12  133.99
  -1  -1   0 1945.41  134.39
  -1  -1   0 1894.81  134.39
   1   1   0 1944.21  134.59
   1   1   0 1900.11  134.39
  -2  -1   0  100.59   10.60
  -2  -1   0  124.29   10.80
  -2  -1   0  135.29   11.90
  -2  -1   0  139.19   12.60
  -2  -1   0  132.69   12.20
  -2  -1   0  125.09   10.90
  -2  -1   0   98.09   11.10
   2   1   0  120.69   12.20
   2   1   0  121.99   11.70
   2   1   0  111.09   10.70
   2   1   0  130.69   11.40
   2   1   0  124.59   12.30
   2   1   0  118.59   11.00
  -3  -1   0  452.75   37.30
  -3  -1   0  524.75   37.80
  -3  -1   0  499.65   37.80
  -3  -1   0  485.85   37.30
  -3  -1   0  453.65   37.00
  -3  -1   0  504.15   38.20
  -3  -1   0  539.25   37.40
   3   1   0  498.85   38.20
   3   1   0  495.25   37.60
   3   1   0  518.15   38.00
   3   1   0  461.65   37.10
   3   1   0  513.95   37.30
   3   1   0  512.95   37.60
  -4  -1   0   15.60    5.80
  -4  -1   0    6.50    5.00
  -4  -1   0   18.30    5.30
  -4  -1   0    7.50    5.20
  -4  -1   0   14.10    4.80
  -4  -1   0   13.80    6.10
  -4  -1   0   17.00    5.10
   4   1   0   13.60    5.60
   4   1   0    7.40    6.00
   4   1   0   10.60    5.50
   4   1   0   13.20    5.20
   4   1   0    2.40    4.50
   4   1   0   11.30    4.80
  -5  -1   0  474.65   33.70
  -5  -1   0  424.76   33.80
  -5  -1   0  410.76   33.10
  -5  -1   0  422.56   33.80
  -5  -1   0  422.76   33.40
  -5  -1   0  412.26   34.20
   5   1   0  457.55   37.50
   5   1   0  361.76   33.50
   5   1   0  441.86   33.40
   5   1   0  402.26   33.40
   5   1   0  425.96   34.40
   5   1   0  422.86   33.80
  -6  -1   0  801.92   55.39
  -6  -1   0  645.14   54.59
  -6  -1   0  731.33   54.59
  -6  -1   0  720.13   54.99
  -6  -1   0  699.23   54.59
  -6  -1   0  705.73   55.49
   6   1   0  710.63   54.49
   6   1   0  655.93   54.49
   6   1   0  696.23   54.69
   6   1   0  709.43   54.69
   6   1   0  746.83   55.79
   6   1   0  746.43   55.79
  -7  -1   0  157.78   16.40
  -7  -1   0  105.29   14.00
  -7  -1   0   82.29   13.20
  -7  -1   0   88.79   13.10
  -7  -1   0   94.89   13.30
  -7  -1   0   84.69   13.50
  -7  -1   0  126.49   14.30
   7   1   0  122.39   14.90
   7   1   0  117.39   14.00
   7   1   0   85.19   13.10
   7   1   0  122.39   15.90
   7   1   0  100.69   13.10
  -8  -1   0   51.19   11.10
  -8  -1   0   39.10   10.30
  -8  -1   0   20.90    9.60
  -8  -1   0   55.09   10.50
   8   1   0   44.50   12.00
   8   1   0   31.10    9.80
   8   1   0   18.80    8.80
  -9  -1   0    7.10    9.10
  -9  -1   0   -1.50    9.40
  -9  -1   0    1.00    7.50
  -9  -1   0    4.30    9.70
   9   1   0    3.80    9.80
   9   1   0   18.70   11.00
   9   1   0    7.30    9.10
 -10  -1   0   83.59   15.80
 -10  -1   0   66.09   15.90
  10   1   0   67.89   14.60
  10   1   0   88.99   17.00
  10   1   0   59.19   15.30
 -11  -1   0   33.90   15.50
 -11  -1   0   41.80   15.50
  11   1   0   36.30   14.90
  11  -2   0   32.10   13.50
  11  -2   0   12.10   10.20
  11  -2   0   24.30   12.20
 -11   2   0   13.40   11.70
 -11   2   0   -0.50   10.20
  10  -2   0    3.50   10.30
  10  -2   0   13.60    9.10
  10  -2   0   22.80   12.00
 -10   2   0   11.20    9.30
 -10   2   0    8.80    9.50
   9  -2   0  141.89   20.10
   9  -2   0  178.28   19.30
   9  -2   0  158.78   19.30
   9  -2   0  161.88   19.80
  -9   2   0  190.78   20.80
  -9   2   0  171.68   20.20
  -9   2   0  136.89   19.40
  -9   2   0  178.78   21.50
  -9   2   0  159.58   21.70
   8  -2   0  631.84   49.50
   8  -2   0  613.14   50.59
   8  -2   0  697.93   50.99
   8  -2   0  645.94   50.79
   8  -2   0  585.24   50.09
   8  -2   0  639.04   49.60
  -8   2   0  591.04   50.19
  -8   2   0  695.23   51.59
  -8   2   0  596.74   50.29
  -8   2   0  686.63   50.19
  -8   2   0  561.84   50.09
   7  -2   0   49.00    9.70
   7  -2   0   47.40    9.20
   7  -2   0   45.20    8.40
   7  -2   0   35.00    7.50
   7  -2   0   33.60    8.70
  -7   2   0   21.50    7.80
  -7   2   0   40.10   10.20
  -7   2   0   39.60    9.00
  -7   2   0   39.70    8.50
  -7   2   0   41.70    9.40
   6  -2   0  130.69   14.80
   6  -2   0  115.29   14.80
   6  -2   0  118.69   13.40
   6  -2   0  122.59   15.50
   6  -2   0  121.89   14.70
   6  -2   0  101.09   12.50
  -6   2   0  121.09   14.50
  -6   2   0  136.29   15.20
  -6   2   0  109.09   13.90
  -6   2   0  130.99   14.00
  -6   2   0  107.09   14.10
   5  -2   0   15.10    5.50
   5  -2   0   19.50    6.30
   5  -2   0   22.60    5.90
   5  -2   0   28.10    7.50
   5  -2   0   24.60    6.90
   5  -2   0   25.20    6.70
  -5   2   0   21.60    6.20
  -5   2   0   19.90    5.80
  -5   2   0   28.70    6.80
  -5   2   0   30.30    6.90
   4  -2   0  761.12   53.09
   4  -2   0  719.43   52.59
   4  -2   0  643.74   51.99
   4  -2   0  703.43   53.39
   4  -2   0  722.53   53.09
   4  -2   0  727.43   54.39
  -4   2   0  675.13   51.89
  -4   2   0  681.83   52.29
  -4   2   0  741.03   52.89
  -4   2   0  742.53   53.59
  -4   2   0  679.53   52.49
  -4   2   0  687.43   52.89
  -4   2   0  701.53   52.79
   3  -2   0 1024.90   76.59
   3  -2   0  915.61   75.89
   3  -2   0 1090.49   76.49
   3  -2   0 1082.49   77.09
   3  -2   0 1059.09   76.39
   3  -2   0 1074.99   76.49
  -3   2   0 1108.29   76.49
  -3   2   0 1058.69   76.59
  -3   2   0  980.40   76.29
  -3   2   0 1029.50   75.99
  -3   2   0 1023.20   76.39
  -3   2   0 1118.69   77.29
   2  -2   0  400.96   30.00
   2  -2   0  370.36   29.20
   2  -2   0  377.06   29.60
   2  -2   0  391.16   29.10
   2  -2   0  389.46   29.30
   2  -2   0  386.06   29.20
  -2   2   0  397.66   29.20
  -2   2   0  386.06   29.30
  -2   2   0  391.56   30.00
  -2   2   0  369.46   29.30
  -2   2   0  367.76   29.40
  -2   2   0  392.56   29.90
   1  -2   0 1007.10   73.99
   1  -2   0 1067.79   74.39
   1  -2   0  993.20   73.99
   1  -2   0  998.00   73.79
  -1   2   0 1050.09   74.29
  -1   2   0 1009.60   73.39
  -1   2   0 1011.70   73.89
  -1   2   0 1044.20   73.99
  -1   2   0  998.40   73.99
   0  -2   0 1093.39   82.39
   0  -2   0 1124.39   82.89
   0  -2   0 1106.39   82.49
   0  -2   0 1165.28   82.99
   0  -2   0 1063.29   82.59
   0  -2   0 1144.89   82.69
   0   2   0 1160.48   82.49
   0   2   0 1180.68   82.69
   0   2   0 1133.19   82.69
   0   2   0 1261.27   82.59
  -1  -2   0   43.80    6.90
  -1  -2   0   42.30    5.30
  -1  -2   0   36.50    5.50
  -1  -2   0   32.80    5.70
  -1  -2   0   67.19    7.50
  -1  -2   0   46.10    6.70
  -1  -2   0   42.70    5.40
   1   2   0   49.90    6.60
   1   2   0   48.90    7.50
   1   2   0   31.70    5.40
  -2  -2   0   94.89    9.80
  -2  -2   0   72.19    8.50
  -2  -2   0   75.19    8.80
  -2  -2   0   97.69   10.00
  -2  -2   0   86.59    9.60
  -2  -2   0   60.79    8.20
   2   2   0   72.19    8.70
   2   2   0   66.79    7.60
   2   2   0   78.69    8.90
   2   2   0   97.09   10.40
  -3  -2   0   -4.10    3.50
  -3  -2   0    2.10    5.40
  -3  -2   0   -1.00    4.70
  -3  -2   0    0.70    4.50
  -3  -2   0   -0.80    5.50
  -3  -2   0    6.40    5.40
   3   2   0   -0.30    4.80
   3   2   0    1.80    4.50
   3   2   0    0.40    3.20
   3   2   0   -5.00    3.70
   3   2   0    1.20    3.60
   3   2   0   -6.70    5.50
  -4  -2   0   66.99    9.10
  -4  -2   0   85.19   12.50
  -4  -2   0   88.29   10.80
  -4  -2   0   66.89    8.50
  -4  -2   0   75.19    9.90
  -4  -2   0   66.09    9.80
  -4  -2   0   71.29    9.00
   4   2   0   87.59    9.80
   4   2   0   75.59   10.20
   4   2   0   84.79   11.60
   4   2   0   65.59   10.00
   4   2   0   61.39    8.30
   4   2   0   86.99    9.70
  -5  -2   0   -4.10    5.20
  -5  -2   0    2.30    4.40
  -5  -2   0    3.60    6.30
  -5  -2   0    0.00    4.50
  -5  -2   0   -6.60    5.10
  -5  -2   0    7.80    4.90
  -5  -2   0   -4.80    5.80
   5   2   0   -0.10    6.00
   5   2   0    2.90    4.30
   5   2   0    2.20    5.80
   5   2   0    0.40    4.60
   5   2   0   -0.50    4.00
   5   2   0    1.30    5.50
  -6  -2   0  232.98   20.20
  -6  -2   0  204.18   21.20
  -6  -2   0  215.88   21.10
  -6  -2   0  221.28   20.40
  -6  -2   0  197.48   21.90
  -6  -2   0  227.98   23.70
   6   2   0  257.17   22.90
   6   2   0  206.08   22.40
   6   2   0  216.58   21.50
   6   2   0  210.48   20.80
   6   2   0  203.58   19.60
  -7  -2   0   36.60    8.80
  -7  -2   0   32.70   13.80
  -7  -2   0   41.10   11.90
  -7  -2   0   38.40    8.70
  -7  -2   0   45.80   14.10
  -7  -2   0   45.10   11.30
  -7  -2   0   43.80   10.00
   7   2   0   52.09   10.60
   7   2   0   42.20   10.00
   7   2   0   47.60   12.90
   7   2   0   29.70    8.40
  -8  -2   0   24.80    9.80
  -8  -2   0   39.80   11.80
  -8  -2   0   28.20   10.50
  -8  -2   0   34.00   11.00
  -8  -2   0   32.70    9.50
  -8  -2   0   38.20    9.30
   8   2   0   68.39   12.50
   8   2   0   58.89   12.40
   8   2   0   41.80   13.80
   8   2   0   29.10   11.70
  -9  -2   0    7.50   10.70
  -9  -2   0    7.00   10.30
   9   2   0   -3.20    9.00
   9   2   0   -8.70    9.20
   9   2   0   16.00   11.60
 -10  -2   0   29.60   19.70
 -10  -2   0   49.99   15.30
  10   2   0   27.40   11.80
  10   2   0   24.20   13.10
  10   2   0   24.00   14.30
  12  -3   0   -7.00   10.60
  12  -3   0   -9.10   12.10
 -12   3   0   -4.10   16.60
 -12   3   0    5.80   17.90
  11  -3   0   -5.50   10.60
  11  -3   0   -3.60    8.70
 -11   3   0   -1.60    9.40
 -11   3   0   22.20   12.00
  10  -3   0    1.00    9.80
  10  -3   0    2.10    8.30
  10  -3   0    5.80   10.40
  10  -3   0  -20.00    6.90
  10  -3   0    2.00    9.50
 -10   3   0    1.20    8.60
 -10   3   0    6.70    9.70
   9  -3   0   -5.80    5.80
   9  -3   0   -8.40    6.70
   9  -3   0    2.70    7.50
   9  -3   0    0.70    8.20
  -9   3   0    3.70    7.40
  -9   3   0   -5.00    6.50
  -9   3   0    3.30    7.60
  -9   3   0    5.10    8.20
   8  -3   0   14.10    8.20
   8  -3   0    1.90    6.60
   8  -3   0   13.60    7.80
   8  -3   0   17.70    7.50
   8  -3   0    5.00    5.80
  -8   3   0   11.50    7.30
  -8   3   0   11.00    7.40
  -8   3   0    7.70    7.20
  -8   3   0   10.90    7.70
  -8   3   0    7.60    6.70
   7  -3   0    6.10    9.10
   7  -3   0    7.30    5.50
   7  -3   0    4.40    5.60
   7  -3   0    1.90    4.60
   7  -3   0    3.40    6.10
   7  -3   0    9.80   14.30
  -7   3   0    4.20    5.60
  -7   3   0   -5.50    5.30
  -7   3   0    2.20    5.60
  -7   3   0   15.00   13.50
  -7   3   0    9.00    5.60
   6  -3   0  282.97   24.00
   6  -3   0  251.37   23.90
   6  -3   0  268.17   23.70
   6  -3   0  279.07   24.40
   6  -3   0  261.27   23.00
  -6   3   0  253.77   22.30
  -6   3   0  285.47   24.10
  -6   3   0  249.88   23.20
  -6   3   0  280.97   22.80
  -6   3   0  266.37   24.50
   5  -3   0  993.40   81.39
   5  -3   0 1214.68   85.99
   5  -3   0 1169.18   82.69
   5  -3   0 1187.28   82.89
   5  -3   0 1119.49   82.29
   5  -3   0 1142.49   82.89
  -5   3   0 1121.09   82.69
  -5   3   0  979.40   82.99
  -5   3   0 1174.78   83.79
  -5   3   0 1118.49   82.79
  -5   3   0 1071.49   82.29
   4  -3   0   -1.90    4.40
   4  -3   0    5.90    4.40
   4  -3   0    0.80    4.50
   4  -3   0    1.90    4.50
   4  -3   0    1.20    3.80
   4  -3   0    3.90    5.30
  -4   3   0   -4.60    3.70
  -4   3   0    2.30    4.50
  -4   3   0   -1.80    4.20
  -4   3   0   -0.60    4.60
  -4   3   0    5.80    4.40
  -4   3   0    1.80    4.80
   3  -3   0    6.90    4.30
   3  -3   0    8.80    4.40
   3  -3   0    6.30    4.70
   3  -3   0   10.50    5.20
   3  -3   0    2.60    3.90
   3  -3   0   -1.10    4.90
  -3   3   0   -0.60    4.30
  -3   3   0   -0.30    4.20
  -3   3   0    7.10    4.10
  -3   3   0    4.00    4.00
  -3   3   0    8.60    4.90
  -3   3   0   12.00    5.00
   2  -3   0  164.28   15.40
   2  -3   0  166.28   14.40
   2  -3   0  159.78   16.00
   2  -3   0  179.58   15.80
   2  -3   0  175.78   14.60
   2  -3   0  163.48   15.20
   2  -3   0  172.98   15.40
  -2   3   0  171.78   15.50
  -2   3   0  164.28   15.70
  -2   3   0  184.58   15.50
  -2   3   0  179.58   14.80
   1  -3   0  685.03   51.99
   1  -3   0  730.53   52.59
   1  -3   0  694.43   51.99
  -1   3   0  616.04   51.69
  -1   3   0  692.03   51.79
  -1   3   0  703.53   51.69
  -1   3   0  771.62   52.19
   0  -3   0  194.28   16.40
   0  -3   0  187.38   16.40
   0  -3   0  201.58   17.60
   0  -3   0  177.18   16.00
   0  -3   0  190.08   17.60
   0   3   0  212.98   16.70
   0   3   0  200.68   16.40
   0   3   0  191.78   16.30
   0   3   0  183.18   16.70
  -1  -3   0   12.00    4.20
  -1  -3   0    3.00    3.80
  -1  -3   0    2.70    4.00
  -1  -3   0    4.50    5.00
  -1  -3   0   15.90    5.90
  -1  -3   0   -0.70    5.00
   1   3   0   10.20    4.00
   1   3   0   -2.20    5.60
   1   3   0   -1.90    5.20
  -2  -3   0  176.18   16.80
  -2  -3   0  188.38   17.00
  -2  -3   0  182.28   15.40
  -2  -3   0  166.38   15.40
  -2  -3   0  182.68   15.80
  -2  -3   0  170.68   16.20
  -2  -3   0  179.58   16.60
   2   3   0  182.78   15.70
   2   3   0  175.68   17.30
   2   3   0  172.78   16.90
  -3  -3   0  256.07   21.80
  -3  -3   0  224.78   22.30
  -3  -3   0  215.98   19.40
  -3  -3   0  226.28   20.70
  -3  -3   0  245.68   20.20
   3   3   0  203.38   18.60
   3   3   0  230.48   20.40
   3   3   0  237.48   20.00
   3   3   0  273.47   22.10
  -4  -3   0  355.46   28.30
  -4  -3   0  300.47   26.10
  -4  -3   0  340.57   28.00
  -4  -3   0  314.57   28.00
  -4  -3   0  347.27   27.60
   4   3   0  296.07   26.10
   4   3   0  356.26   27.50
   4   3   0  342.27   27.50
   4   3   0  345.27   28.60
   4   3   0  313.37   25.80
  -5  -3   0  165.18   20.00
  -5  -3   0  194.88   17.80
  -5  -3   0  211.88   20.80
  -5  -3   0  223.58   20.80
   5   3   0  230.08   21.50
   5   3   0  204.38   19.50
   5   3   0  199.48   19.90
   5   3   0  184.98   18.30
  -6  -3   0    4.10    6.80
  -6  -3   0   -2.40    8.00
  -6  -3   0   11.00    6.60
  -6  -3   0    6.00    8.20
  -6  -3   0    4.90    5.70
  -6  -3   0   -3.80    6.80
  -6  -3   0   -1.20    6.30
   6   3   0    1.50    7.10
   6   3   0    2.40    4.10
   6   3   0    2.00    5.70
   6   3   0    0.10    7.80
   6   3   0    2.80    5.90
   6   3   0   -0.50    6.70
  -7  -3   0   15.20    9.10
  -7  -3   0   18.00   10.40
  -7  -3   0   23.20    9.70
  -7  -3   0   17.70    6.70
  -7  -3   0   36.60   11.00
  -7  -3   0    9.00    6.80
   7   3   0   37.50    9.30
   7   3   0   16.20    9.90
   7   3   0   15.80    8.30
   7   3   0    3.90    8.30
  -8  -3   0   21.70   11.80
  -8  -3   0   15.10   10.50
   8   3   0   27.40   11.60
   8   3   0   21.10   10.20
   8   3   0   31.50   11.30
  -9  -3   0   14.90   12.00
  -9  -3   0    8.00   12.50
   9   3   0    6.60    9.40
   9   3   0    9.30   11.70
   9   3   0   -7.00   10.40
 -10  -3   0   28.20   15.00
 -10  -3   0   37.50   15.70
  10   3   0   17.70   13.50
  10   3   0   56.29   16.30
  12  -4   0   -8.20    9.60
  12  -4   0    4.60   13.60
 -12   4   0   -1.20   11.20
 -12   4   0   -5.60    9.50
  11  -4   0   -0.70    8.50
  11  -4   0   -5.60   10.20
 -11   4   0   -3.40    9.00
 -11   4   0    4.40    9.90
  10  -4   0  216.48   24.50
  10  -4   0  259.27   26.60
  10  -4   0  214.68   24.40
  10  -4   0  244.18   27.20
 -10   4   0  236.18   25.50
 -10   4   0  241.38   27.20
   9  -4   0  111.39   17.90
   9  -4   0   89.49   14.10
   9  -4   0  118.19   21.40
   9  -4   0   77.99   13.50
   9  -4   0  105.89   16.30
  -9   4   0  121.89   15.90
  -9   4   0  120.89   19.10
  -9   4   0   93.49   15.60
  -9   4   0  106.39   16.80
   8  -4   0  117.69   15.20
   8  -4   0  135.79   18.60
   8  -4   0  107.89   16.50
   8  -4   0  131.19   16.10
   8  -4   0  131.49   23.20
   8  -4   0  109.89   16.10
  -8   4   0  125.19   17.30
  -8   4   0  109.49   15.40
  -8   4   0  122.59   17.50
  -8   4   0  125.29   17.70
  -8   4   0  133.99   21.80
   7  -4   0  262.87   24.10
   7  -4   0  261.17   24.10
   7  -4   0  250.27   22.80
   7  -4   0  270.07   23.70
   7  -4   0  231.38   23.70
   7  -4   0  212.78   21.70
  -7   4   0  248.18   22.90
  -7   4   0  264.37   22.40
  -7   4   0  249.97   21.90
  -7   4   0  298.27   24.10
  -7   4   0  207.28   23.20
   6  -4   0  295.07   25.80
   6  -4   0  277.07   24.90
   6  -4   0  283.57   24.40
   6  -4   0  279.37   25.00
   6  -4   0  274.67   25.50
  -6   4   0  275.87   23.80
  -6   4   0  277.17   24.80
  -6   4   0  286.87   24.80
  -6   4   0  302.97   26.10
  -6   4   0  246.28   24.00
   5  -4   0 1114.89   82.09
   5  -4   0 1067.29   82.99
   5  -4   0 1144.49   82.29
   5  -4   0 1135.79   82.49
   5  -4   0 1167.18   82.19
  -5   4   0 1132.89   83.39
  -5   4   0 1095.69   81.49
  -5   4   0 1085.29   81.89
  -5   4   0 1045.70   81.99
  -5   4   0 1053.59   81.69
   4  -4   0  686.53   54.89
   4  -4   0  669.23   51.89
   4  -4   0  715.43   52.79
   4  -4   0  696.73   52.49
   4  -4   0  711.43   52.09
  -4   4   0  677.43   52.19
  -4   4   0  687.73   53.29
  -4   4   0  713.03   52.09
  -4   4   0  679.63   52.19
  -4   4   0  649.83   52.29
   3  -4   0  161.58   15.40
   3  -4   0  172.38   15.60
   3  -4   0  166.38   17.10
   3  -4   0  202.78   17.90
   3  -4   0  128.99   18.40
  -3   4   0  198.18   17.90
  -3   4   0  185.48   16.70
  -3   4   0  188.78   17.30
  -3   4   0  181.28   15.60
   2  -4   0   10.90    5.60
   2  -4   0    3.20    4.60
   2  -4   0    6.80    4.80
  -2   4   0   21.30    6.20
  -2   4   0   17.70    5.70
  -2   4   0   13.40    4.70
  -2   4   0   10.30    5.30
  -2   4   0    5.00    3.40
  -2   4   0    8.10    5.20
   1  -4   0   94.19   11.00
   1  -4   0  111.99   13.70
   1  -4   0   80.49   10.30
  -1   4   0  100.29   11.30
  -1   4   0   96.99   11.60
  -1   4   0   99.49   11.50
  -1   4   0  105.59   12.00
   0  -4   0 1581.04  113.39
   0  -4   0 1490.35  112.89
   0  -4   0 1630.24  113.99
   0  -4   0 1418.46  114.49
   0  -4   0 1433.66  112.79
   0  -4   0 1505.55  113.39
   0   4   0 1629.04  113.09
   0   4   0 1592.84  113.39
   0   4   0 1714.43  113.59
   0   4   0 1584.74  112.99
  -1  -4   0  157.58   15.00
  -1  -4   0  150.38   13.70
  -1  -4   0  126.69   13.30
  -1  -4   0  149.99   14.50
  -1  -4   0  127.39   14.90
   1   4   0  121.29   14.30
   1   4   0  155.68   15.50
   1   4   0  118.59   13.00
  -2  -4   0  153.08   16.30
  -2  -4   0  152.58   14.70
  -2  -4   0  134.99   14.40
  -2  -4   0  176.88   16.50
  -2  -4   0  165.88   14.60
   2   4   0  152.98   17.10
   2   4   0  158.28   14.70
   2   4   0  166.58   16.40
  -3  -4   0    4.70    4.70
  -3  -4   0    7.40    4.90
  -3  -4   0   -3.80    5.40
  -3  -4   0   -1.30    5.50
  -3  -4   0   -2.90    3.90
  -3  -4   0    1.30    5.90
   3   4   0   -6.20    6.60
   3   4   0    6.00    4.90
   3   4   0    2.20    5.80
  -4  -4   0  105.39   11.90
  -4  -4   0  115.09   13.80
  -4  -4   0   89.59   13.70
   4   4   0  111.49   14.90
   4   4   0   89.39   12.00
   4   4   0  132.49   14.30
  -5  -4   0  106.59   15.10
  -5  -4   0   95.29   15.20
  -5  -4   0  128.39   15.60
  -5  -4   0  121.09   16.30
   5   4   0  104.39   15.90
   5   4   0  121.99   14.60
   5   4   0   92.59   13.20
  -6  -4   0   66.09   12.90
  -6  -4   0   80.29   13.10
  -6  -4   0   60.99   13.20
   6   4   0   68.59   13.80
   6   4   0   54.49   11.90
   6   4   0   59.29   11.30
  -7  -4   0   21.80   11.20
  -7  -4   0   20.70   10.00
   7   4   0   27.60   12.40
   7   4   0   21.30    9.80
   7   4   0    8.20    8.70
  -8  -4   0   10.20   12.40
  -8  -4   0   17.80   11.30
   8   4   0   11.40   11.20
   8   4   0   11.70    9.70
   8   4   0   27.40   12.10
  -9  -4   0   87.99   18.90
  -9  -4   0   52.59   21.30
   9   4   0  111.39   18.90
   9   4   0   77.09   15.10
  11  -5   0   23.70   10.10
  11  -5   0    4.50   11.40
 -11   5   0   28.50   12.20
 -11   5   0   31.40   11.40
  10  -5   0  200.28   26.00
  10  -5   0  163.48   21.50
  10  -5   0  178.88   26.80
 -10   5   0  185.68   24.90
 -10   5   0  247.58   33.50
 -10   5   0  207.78   23.00
   9  -5   0   50.09   12.50
   9  -5   0   72.49   12.50
   9  -5   0   54.79   13.00
   9  -5   0   29.10   11.10
   9  -5   0   46.00   10.70
  -9   5   0   65.99   11.70
  -9   5   0   45.10   13.20
  -9   5   0   68.99   13.90
  -9   5   0   60.19   13.80
  -9   5   0   46.00   10.00
   8  -5   0  340.77   32.60
   8  -5   0  360.16   33.90
   8  -5   0  354.56   31.30
   8  -5   0  343.17   31.60
   8  -5   0  343.37   31.80
  -8   5   0  362.06   30.40
  -8   5   0  333.47   31.70
  -8   5   0  416.36   37.30
  -8   5   0  364.26   32.10
   7  -5   0    5.10    7.00
   7  -5   0    0.90    6.10
   7  -5   0    0.20    6.00
   7  -5   0    1.10    6.10
   7  -5   0    0.00    5.10
  -7   5   0   -1.00    4.70
  -7   5   0    7.80    6.50
  -7   5   0   -2.70    4.90
  -7   5   0    6.30    6.20
  -7   5   0   -0.40    6.30
   6  -5   0   63.09   11.60
   6  -5   0   80.29   12.30
   6  -5   0   88.79   12.10
   6  -5   0   78.49   11.30
   6  -5   0   86.39   14.40
  -6   5   0   67.19   11.20
  -6   5   0   72.69   10.90
  -6   5   0   82.19   13.70
  -6   5   0   70.39   10.70
  -6   5   0   78.19   11.00
   5  -5   0   11.20    6.30
   5  -5   0   24.40    7.40
   5  -5   0   42.30    9.00
   5  -5   0   25.20    7.10
   5  -5   0   31.80    7.40
  -5   5   0   23.40    7.30
  -5   5   0   28.20    7.00
  -5   5   0   24.10    6.60
  -5   5   0    8.10    6.70
  -5   5   0   20.80    6.80
   4  -5   0   14.50    5.40
   4  -5   0    5.50    4.80
   4  -5   0   13.90    5.80
   4  -5   0   13.10    5.90
   4  -5   0    0.80    6.10
  -4   5   0   10.20    5.20
  -4   5   0   11.20    5.80
  -4   5   0    9.30    5.60
  -4   5   0   15.70    6.20
   3  -5   0   39.90    6.30
   3  -5   0   41.40    6.50
   3  -5   0   44.40    7.80
   3  -5   0   44.20    8.80
   3  -5   0   32.90   10.60
  -3   5   0   49.80    8.30
  -3   5   0   55.89   10.00
  -3   5   0   39.80    6.80
  -3   5   0   26.90    5.30
  -3   5   0   50.39    8.90
   2  -5   0   12.00    6.20
   2  -5   0   15.70    6.40
  -2   5   0   22.20    6.30
  -2   5   0   21.30    6.80
  -2   5   0    4.80    5.30
  -2   5   0   17.50    7.10
   1  -5   0   42.60    8.70
   1  -5   0   35.90    7.00
  -1   5   0   35.50    7.40
  -1   5   0   26.40    7.50
  -1   5   0   43.90    7.90
   0  -5   0  132.49   13.40
   0  -5   0  136.59   16.60
   0  -5   0  130.29   14.80
   0  -5   0  120.69   13.00
   0   5   0  127.89   14.10
   0   5   0  125.29   15.70
   0   5   0  119.39   13.20
   0   5   0  107.69   13.50
  -1  -5   0 1570.54  112.09
  -1  -5   0 1557.74  112.49
  -1  -5   0 1639.54  113.49
  -1  -5   0 1443.06  111.79
  -1  -5   0 1464.95  112.99
  -1  -5   0 1620.14  112.39
   1   5   0 1407.16  111.39
   1   5   0 1570.94  112.49
  -2  -5   0  123.99   14.80
  -2  -5   0  107.49   12.60
  -2  -5   0  111.99   12.90
  -2  -5   0  120.99   14.50
  -2  -5   0  112.59   12.70
  -2  -5   0  135.09   14.50
   2   5   0  101.19   14.60
   2   5   0  129.79   14.50
  -3  -5   0  136.89   14.00
  -3  -5   0  151.08   15.20
  -3  -5   0  109.59   15.40
  -3  -5   0  125.19   14.30
   3   5   0  131.19   14.80
   3   5   0  164.58   16.80
   3   5   0  161.38   17.80
  -4  -5   0   24.80   13.90
  -4  -5   0    5.40    7.70
  -4  -5   0   29.00    8.80
  -4  -5   0    1.00    7.40
   4   5   0   13.30    7.90
   4   5   0   10.20    8.60
   4   5   0    6.20    6.20
  -5  -5   0   10.00    8.70
  -5  -5   0    9.40    8.70
  -5  -5   0    8.20    8.20
  -5  -5   0   -5.10    9.50
   5   5   0   20.50    8.80
   5   5   0   20.50   13.90
   5   5   0    3.70    6.50
  -6  -5   0  101.69   16.20
  -6  -5   0   74.59   15.30
  -6  -5   0   87.89   15.30
   6   5   0   74.89   13.60
   6   5   0   86.59   16.00
   6   5   0   54.99   12.40
  -7  -5   0   69.99   16.60
  -7  -5   0   58.99   14.70
   7   5   0   61.79   12.70
   7   5   0   48.30   12.70
   7   5   0   58.29   14.50
  -8  -5   0   -1.80   11.00
   8   5   0   -1.40   11.10
   8   5   0    1.60   10.10
  11  -6   0   17.60    9.90
 -11   6   0    7.20   11.00
  10  -6   0   -3.20    8.00
  10  -6   0   12.60   10.50
 -10   6   0    5.70   10.00
 -10   6   0   -4.40    7.10
 -10   6   0   -5.60    8.90
   9  -6   0  114.09   18.60
   9  -6   0   96.29   15.70
  -9   6   0   89.19   14.20
  -9   6   0   97.49   16.80
  -9   6   0  129.39   18.60
   8  -6   0   91.89   14.40
   8  -6   0  121.79   17.50
   8  -6   0   85.89   14.50
   8  -6   0   96.79   16.00
  -8   6   0  111.59   17.10
  -8   6   0   82.09   15.00
  -8   6   0  124.29   16.30
  -8   6   0   98.99   14.00
   7  -6   0   -3.30    6.10
   7  -6   0   -5.40    6.10
   7  -6   0    0.60    5.90
   7  -6   0    0.30    6.70
   7  -6   0   -0.80    6.40
  -7   6   0    5.90    6.60
  -7   6   0    2.00    6.60
  -7   6   0  -10.10    7.50
  -7   6   0    3.00    6.50
   6  -6   0   -5.60    6.50
   6  -6   0    0.90    5.60
   6  -6   0    0.00    6.20
   6  -6   0    2.50    5.70
   6  -6   0    1.60    6.10
  -6   6   0    1.10    5.60
  -6   6   0   -0.60    6.10
  -6   6   0   -5.70    5.40
  -6   6   0   -4.90    4.70
  -6   6   0   -5.00    4.10
   5  -6   0   -0.40    8.30
   5  -6   0    5.40    5.80
   5  -6   0    2.50    5.70
   5  -6   0    5.50    5.30
   5  -6   0    1.30    5.80
  -5   6   0    8.50    6.60
  -5   6   0    3.30    6.40
  -5   6   0   10.50    6.00
   4  -6   0    2.20    6.80
   4  -6   0    9.20    5.20
   4  -6   0   -2.60    4.30
   4  -6   0   10.70    6.80
   4  -6   0   10.60    6.50
  -4   6   0    4.80    5.40
  -4   6   0    6.80    4.00
  -4   6   0   13.40    7.00
  -4   6   0   11.10    6.40
  -4   6   0    5.50    5.10
   3  -6   0  182.28   19.10
   3  -6   0  219.68   19.80
   3  -6   0  184.28   19.10
  -3   6   0  209.18   19.60
  -3   6   0  167.98   16.70
  -3   6   0  200.38   19.30
  -3   6   0  207.38   17.40
  -3   6   0  200.88   19.80
   2  -6   0   42.30    9.20
   2  -6   0   67.99   11.10
  -2   6   0   67.19   10.30
  -2   6   0   76.19   11.10
  -2   6   0   58.29   10.40
  -2   6   0   76.69   11.40
   1  -6   0   79.29   12.30
   1  -6   0   68.09   11.70
  -1   6   0   76.39   10.90
  -1   6   0   80.89   11.90
  -1   6   0   67.79   10.60
   0  -6   0   65.29   10.40
   0  -6   0   92.49   11.50
   0  -6   0   93.79   13.60
   0  -6   0   63.49   11.90
   0   6   0   83.39   11.20
   0   6   0   91.59   11.40
   0   6   0  108.99   13.10
  -1  -6   0   80.69   11.00
  -1  -6   0   35.40    8.70
  -1  -6   0   59.89   10.20
  -1  -6   0   61.69    9.20
  -1  -6   0   65.09   12.30
  -1  -6   0   49.20   10.50
   1   6   0   63.59    9.40
   1   6   0   51.79   10.60
  -2  -6   0    7.60    7.80
  -2  -6   0   -3.80    5.90
  -2  -6   0   -5.30    6.10
  -2  -6   0   -0.20    8.70
  -2  -6   0    5.00    5.40
  -2  -6   0   11.90    6.60
   2   6   0    2.30    7.00
  -3  -6   0  191.58   18.40
  -3  -6   0  141.39   17.20
  -3  -6   0  172.18   17.10
  -3  -6   0  136.69   18.70
  -3  -6   0  200.08   20.40
   3   6   0  202.18   21.60
   3   6   0  190.38   19.90
  -4  -6   0  206.58   25.30
  -4  -6   0  246.48   25.30
  -4  -6   0  249.38   24.00
   4   6   0  253.47   24.90
   4   6   0  264.87   26.80
   4   6   0  221.38   23.10
  -5  -6   0   -4.90    9.20
  -5  -6   0   -4.80   10.40
  -5  -6   0   11.70    9.10
   5   6   0    7.60   10.60
   5   6   0   -2.60    7.20
   5   6   0    5.30    8.60
  -6  -6   0   19.30   12.70
  -6  -6   0   15.90   11.10
   6   6   0   39.00   14.20
   6   6   0   18.40   10.20
  -7  -6   0  128.89   20.60
   7   6   0  111.89   18.10
   7   6   0  134.99   21.90
  11  -7   0   82.59   15.90
  11  -7   0   68.49   17.70
 -11   7   0   60.09   13.40
  10  -7   0   37.80   12.10
  10  -7   0   50.19   15.50
 -10   7   0   63.99   14.70
 -10   7   0   35.20   13.00
 -10   7   0   37.50   11.00
   9  -7   0  169.98   23.20
   9  -7   0  112.99   18.90
   9  -7   0  135.89   19.30
  -9   7   0  151.98   21.60
  -9   7   0  177.68   21.50
  -9   7   0  170.18   19.50
   8  -7   0    6.60    9.30
   8  -7   0   10.40    8.00
   8  -7   0   11.60    9.80
   8  -7   0   13.60    8.80
  -8   7   0   10.60   11.50
  -8   7   0   16.70    8.70
  -8   7   0   16.60    9.40
   7  -7   0   19.50    8.90
   7  -7   0   39.60   11.90
   7  -7   0   28.60    9.30
  -7   7   0   26.70    8.90
  -7   7   0   23.10    9.50
  -7   7   0   11.60    7.70
  -7   7   0   35.90    9.50
   6  -7   0    9.60    7.50
   6  -7   0    6.20    7.60
   6  -7   0    2.60    6.80
   6  -7   0   10.90    8.60
  -6   7   0   20.00    8.60
  -6   7   0    1.60    5.90
  -6   7   0    4.00    7.20
  -6   7   0    8.70    7.90
   5  -7   0  231.48   22.00
   5  -7   0  283.67   25.40
   5  -7   0  255.17   24.30
   5  -7   0  242.88   24.80
   5  -7   0  213.18   21.80
  -5   7   0  262.77   24.30
  -5   7   0  276.97   25.80
  -5   7   0  271.57   22.90
  -5   7   0  203.08   23.90
   4  -7   0   59.39   11.30
   4  -7   0   45.60   10.60
   4  -7   0   40.50   10.00
  -4   7   0   62.79   11.20
  -4   7   0   41.00    7.40
  -4   7   0   57.49   13.60
  -4   7   0   67.69    9.60
  -4   7   0   66.09   11.70
   3  -7   0   26.00    8.10
   3  -7   0   29.90    8.90
  -3   7   0   52.39   10.50
  -3   7   0   58.99   10.30
  -3   7   0   45.00   10.00
   2  -7   0   57.99   11.10
  -2   7   0   88.79   13.40
  -2   7   0   68.79   11.30
  -2   7   0  104.99   13.50
   1  -7   0    4.10    5.50
   1  -7   0   -1.20    7.30
  -1   7   0   14.60    7.70
  -1   7   0   11.10    6.10
  -1   7   0    8.90    6.30
   0  -7   0   76.39   11.30
   0  -7   0   56.69   12.00
   0  -7   0   61.99   12.10
   0  -7   0   54.29   10.60
   0  -7   0   46.80    9.10
   0   7   0   46.70    9.40
   0   7   0   65.89   10.70
   0   7   0   72.29   11.90
  -1  -7   0  113.99   16.20
  -1  -7   0  134.49   18.50
  -1  -7   0  143.49   16.80
  -1  -7   0  139.49   16.50
  -1  -7   0  120.39   15.10
   1   7   0  146.99   15.90
   1   7   0  145.59   17.80
  -2  -7   0   17.20    9.20
  -2  -7   0   21.40   11.90
  -2  -7   0   51.89    9.80
  -2  -7   0   50.49   13.40
  -2  -7   0   38.40   10.30
  -2  -7   0   35.80   10.60
   2   7   0   31.90    9.70
  -3  -7   0    0.80    6.30
  -3  -7   0   16.50    7.90
  -3  -7   0   14.20    9.10
  -3  -7   0    5.90    7.70
  -3  -7   0   21.40   10.40
  -3  -7   0   26.30   10.00
   3   7   0   20.80    9.60
  -4  -7   0   16.30   10.20
  -4  -7   0    2.30    8.20
  -4  -7   0   -3.00    7.90
   4   7   0    2.10    8.50
   4   7   0   -1.30   10.20
  -5  -7   0   29.30   11.30
  -5  -7   0    9.80   11.80
   5   7   0   18.70   16.10
   5   7   0   23.80   12.90
  -6  -7   0   53.79   20.70
  -6  -7   0   55.69   15.00
   6   7   0   30.00   14.90
   6   7   0   41.80   12.40
 -11   8   0    4.20   10.40
  10  -8   0    0.50    8.40
 -10   8   0   -5.70   11.30
 -10   8   0    2.60    9.40
 -10   8   0    5.40   11.60
   9  -8   0  111.89   20.10
   9  -8   0   91.69   16.30
  -9   8   0  107.39   19.20
  -9   8   0  106.79   17.90
  -9   8   0  130.19   18.10
   8  -8   0   59.39   13.00
   8  -8   0   68.19   15.40
  -8   8   0   91.69   18.00
  -8   8   0   52.09   13.30
  -8   8   0   55.59   12.80
   7  -8   0   76.59   15.20
   7  -8   0   39.80   10.60
   7  -8   0   57.69   15.60
  -7   8   0   55.09   13.90
  -7   8   0   60.59   12.60
  -7   8   0   37.90   12.40
   6  -8   0  108.59   15.80
   6  -8   0   68.99   14.20
   6  -8   0   67.59   12.20
   6  -8   0  119.19   17.60
  -6   8   0  110.49   18.70
  -6   8   0  125.49   16.50
  -6   8   0   81.59   15.00
  -6   8   0  104.69   14.50
   5  -8   0  400.56   36.40
   5  -8   0  420.76   36.40
   5  -8   0  407.56   40.40
  -5   8   0  364.26   36.90
  -5   8   0  448.86   36.50
  -5   8   0  383.06   33.70
   4  -8   0  873.41   69.99
   4  -8   0  861.91   69.49
   4  -8   0  870.21   69.09
  -4   8   0  856.51   69.39
  -4   8   0  882.51   68.99
  -4   8   0  925.71   68.49
   3  -8   0   91.49   14.20
   3  -8   0   68.99   13.50
   3  -8   0   73.19   13.70
  -3   8   0   80.19   13.50
  -3   8   0   84.89   14.60
  -3   8   0   99.79   14.50
   2  -8   0    2.70    6.20
   2  -8   0    7.30    8.50
   2  -8   0    2.10    8.60
  -2   8   0   -5.40    7.00
  -2   8   0   -7.90    7.60
   1  -8   0   -3.80    8.50
   1  -8   0    4.30    6.80
   1  -8   0    0.40    7.80
  -1   8   0   10.10    9.00
  -1   8   0    8.20    8.00
  -1   8   0    4.70    6.10
   0  -8   0   -6.60    5.50
   0   8   0    6.10    7.50
   0   8   0    2.10    6.30
   0   8   0   11.50    8.80
  -1  -8   0   90.19   17.60
  -1  -8   0   90.79   13.10
  -1  -8   0   66.09   14.10
  -1  -8   0  151.28   19.80
  -1  -8   0   92.59   19.50
  -2  -8   0    8.20   10.20
  -2  -8   0   17.50   12.40
  -2  -8   0   10.90    9.80
  -2  -8   0   27.80    9.20
  -2  -8   0    8.60   10.20
   2   8   0   26.10   10.80
  -3  -8   0   -8.70   10.70
  -3  -8   0   15.20   10.70
  -4  -8   0   24.50   11.10
  -4  -8   0   32.50   11.20
  -4  -8   0   17.20   13.70
   4   8   0   25.10   11.60
  -5  -8   0  101.29   17.80
   5   8   0   97.99   20.00
   5   8   0   83.49   16.20
  10  -9   0   -1.10    9.20
  10  -9   0   12.80   14.30
 -10   9   0    1.30   11.40
 -10   9   0   -0.70   11.50
 -10   9   0   -1.00   12.00
   9  -9   0  136.99   22.80
   9  -9   0  102.69   17.60
  -9   9   0   88.29   19.60
  -9   9   0   96.79   18.40
  -9   9   0  109.89   19.00
   8  -9   0  347.47   32.50
   8  -9   0  311.07   34.40
  -8   9   0  287.87   32.10
  -8   9   0  301.57   34.60
  -8   9   0  295.97   32.30
   7  -9   0    4.70   10.40
   7  -9   0   -0.70    8.50
  -7   9   0   -0.40   10.50
  -7   9   0   -2.80    8.60
  -7   9   0  -10.30    7.80
   6  -9   0   44.60   12.70
   6  -9   0   47.30   14.10
  -6   9   0   62.99   14.20
  -6   9   0   56.09   14.30
  -6   9   0   59.79   12.10
   5  -9   0   80.79   15.70
   5  -9   0   59.59   13.70
   5  -9   0   99.49   16.50
  -5   9   0   78.59   14.40
  -5   9   0   60.09   14.60
  -5   9   0   53.89   13.80
  -5   9   0   58.99   11.90
   4  -9   0  104.99   18.30
   4  -9   0   71.19   14.40
   4  -9   0   97.29   16.60
  -4   9   0   91.49   15.70
  -4   9   0   51.39   12.80
   3  -9   0   70.59   14.90
  -3   9   0   85.09   15.00
   2  -9   0   63.19   14.10
   2  -9   0   26.60    9.80
   2  -9   0   39.20   13.10
  -2   9   0   47.50   11.40
  -2   9   0   59.79   13.10
   1  -9   0   28.70    9.80
   1  -9   0   32.50   12.50
   1  -9   0   29.30   12.60
  -1   9   0   29.70   11.50
  -1   9   0   15.80    9.10
   0  -9   0    6.70    9.40
   0  -9   0    1.80   11.60
   0  -9   0    7.60   10.80
   0  -9   0    5.40    7.10
   0  -9   0   -2.50   10.20
   0   9   0    8.90    9.80
   0   9   0    4.80    9.80
  -1  -9   0  162.08   23.40
  -1  -9   0   94.49   17.70
  -1  -9   0  180.78   21.10
   1   9   0  119.59   19.20
   1   9   0  133.09   18.70
  -2  -9   0  312.37   33.80
  -2  -9   0  248.88   29.90
   2   9   0  269.37   29.80
  -3  -9   0   24.90   13.10
  -3  -9   0    7.80   14.20
   3   9   0    7.70   11.00
  -4  -9   0   14.20   17.80
   4   9   0    2.00   10.10
   9 -10   0   36.00   13.30
   9 -10   0   43.50   15.90
  -9  10   0   37.10   15.50
  -9  10   0   49.40   14.90
   8 -10   0  385.56   37.70
  -8  10   0  417.26   39.20
  -8  10   0  339.77   36.70
   7 -10   0  137.59   22.60
   7 -10   0  135.19   20.90
  -7  10   0  126.99   20.60
  -7  10   0  124.49   22.70
  -7  10   0  125.49   19.10
   6 -10   0    4.60    9.40
   6 -10   0   -0.10   12.00
  -6  10   0    4.10    8.60
  -6  10   0    5.10   11.60
  -6  10   0    9.40   10.70
   5 -10   0   18.70   11.00
   5 -10   0   28.10   12.90
  -5  10   0    8.70   10.90
  -5  10   0    2.60   11.10
   4 -10   0   -7.90    9.20
   4 -10   0    8.50   11.90
  -4  10   0   11.50   10.60
  -4  10   0   11.50   11.00
   3 -10   0   24.40   12.10
   3 -10   0    5.70    9.80
   3 -10   0   23.70   12.80
  -3  10   0   21.70   12.30
  -3  10   0   21.30   10.60
   2 -10   0   43.40   14.70
   2 -10   0   20.60   11.10
  -2  10   0   20.30   10.60
  -2  10   0   45.90   14.10
  -2  10   0   29.30   13.40
   1 -10   0   -4.40   11.50
  -1  10   0  -13.20   10.10
  -1  10   0    1.70    9.70
  -1  10   0    3.40   10.40
   0 -10   0    3.90   12.80
   0 -10   0   23.30   12.00
   0  10   0    9.10   10.50
   0  10   0   17.00   11.60
  -1 -10   0   51.99   14.40
  -1 -10   0   47.30   16.30
   1  10   0   17.50   16.10
   1  10   0   51.29   14.60
  -2 -10   0  106.49   25.00
  -2 -10   0   72.09   17.50
   2  10   0   60.49   15.40
   7 -11   0    4.10   13.30
   7 -11   0   -7.80   10.10
  -7  11   0    9.60   13.90
  -7  11   0   -1.10   10.80
  -7  11   0   10.80   12.40
   6 -11   0   13.20   11.60
  -6  11   0   10.70   13.40
  -6  11   0   26.90   13.30
  -6  11   0    9.00   10.50
   5 -11   0    5.90   12.10
   5 -11   0   16.70   12.20
  -5  11   0    5.50   12.70
  -5  11   0    4.90   11.80
   4 -11   0    9.50   12.40
   4 -11   0   -0.40   12.30
  -4  11   0   16.10   13.80
  -4  11   0    6.20   11.40
   3 -11   0    5.80   11.20
   3 -11   0    4.50   12.10
  -3  11   0  -17.50   12.30
  -3  11   0   -3.30    9.80
   2 -11   0   60.39   17.20
  -2  11   0   26.80   13.40
  -2  11   0   49.30   14.90
   1 -11   0   12.10   16.20
  -1  11   0   10.60   11.70
  -1  11   0   27.80   14.20
   0 -11   0    0.50   16.50
   0 -11   0    9.60   13.30
   0  11   0    3.50   11.90
   0  11   0   -8.40   10.80
  -3  12  -1   39.00   16.70
  -4  12  -1   43.60   20.70
  -4  12  -1   13.00   14.10
   4 -12   1   42.70   17.10
   1  11  -1   21.10   13.00
   1  11  -1   16.20   12.00
  -1 -11   1   26.20   14.30
   0  11  -1   10.90   11.60
   0  11  -1   19.20   12.80
   0 -11   1   42.00   17.10
  -1  11  -1   50.59   14.30
  -1  11  -1   28.30   12.90
   1 -11   1   33.90   13.20
   1 -11   1   43.10   16.40
  -2  11  -1    0.60   10.10
  -2  11  -1   -7.50   13.00
   2 -11   1   14.30   14.20
   2 -11   1   13.60   11.90
  -3  11  -1   10.00   11.20
  -3  11  -1   -1.70   12.50
   3 -11   1   15.10   13.10
   3 -11   1    7.50   10.80
  -4  11  -1   -3.30   11.50
  -4  11  -1   -9.40    9.60
   4 -11   1    0.20   11.70
   4 -11   1   -0.50   10.60
  -5  11  -1   -6.70   11.20
  -5  11  -1   13.70   12.20
   5 -11   1   10.00   11.80
   5 -11   1   -3.70    9.60
  -6  11  -1    3.90   12.60
  -6  11  -1    7.70   11.50
   6 -11   1   10.50   12.90
   6 -11   1    6.20    9.70
  -7  11  -1   -0.60   14.10
  -7  11  -1   24.20   13.50
  -7  11  -1   13.10   11.10
   7 -11   1   -2.40    9.50
  -8  11  -1    5.10   14.30
  -8  11  -1   17.70   12.70
   8 -11   1   12.30   14.70
   3  10  -1   11.50   11.10
   2  10  -1   89.99   17.00
  -2 -10   1  107.29   22.50
  -2 -10   1  107.09   19.20
   1  10  -1   15.40   17.10
   1  10  -1   19.10   11.90
  -1 -10   1   11.70   11.70
  -1 -10   1   10.30   12.90
   0  10  -1  -11.00   16.10
   0  10  -1    9.40   10.90
   0 -10   1    4.20   10.10
   0 -10   1   -2.70   11.80
   0 -10   1   -3.50   10.30
  -1  10  -1   17.60   11.40
  -1  10  -1   10.20   11.80
  -1  10  -1   17.90    9.90
   1 -10   1    5.50    9.20
   1 -10   1    8.30   12.50
  -2  10  -1   32.90   11.50
  -2  10  -1   50.19   13.50
  -2  10  -1   53.89   15.00
   2 -10   1   29.20   11.70
   2 -10   1   61.29   15.30
   2 -10   1   26.70   12.90
  -3  10  -1   -3.20   10.00
  -3  10  -1   13.90    9.70
   3 -10   1    7.60    9.40
   3 -10   1    1.30    9.90
   3 -10   1   -6.80    7.70
  -4  10  -1    4.40    9.60
  -4  10  -1   -3.30   10.00
   4 -10   1    3.70   10.70
   4 -10   1    9.30    9.80
  -5  10  -1   -3.20    9.50
  -5  10  -1   -5.90    9.70
   5 -10   1    3.40    8.90
   5 -10   1    3.80    9.60
  -6  10  -1   19.60   11.50
  -6  10  -1   45.90   11.20
  -6  10  -1   12.10   11.40
   6 -10   1   31.50   13.60
   6 -10   1   12.70   10.00
  -7  10  -1   -8.00    8.80
  -7  10  -1   -4.90   10.90
  -7  10  -1   15.50   11.90
   7 -10   1    1.20   11.70
   7 -10   1    5.30    8.70
  -8  10  -1   24.00   13.30
  -8  10  -1   11.60   12.90
  -8  10  -1    2.90   10.60
   8 -10   1   10.40   10.80
   8 -10   1    3.00   12.90
  -9  10  -1   17.80   21.60
  -9  10  -1    7.60   13.40
  -9  10  -1    7.20   12.10
   9 -10   1    8.10    9.90
   9 -10   1    2.50   13.70
   4   9  -1   -1.20    9.80
  -4  -9   1   23.70   14.60
  -4  -9   1   -4.50   13.50
  -4  -9   1   29.40   12.20
   3   9  -1   39.00   12.70
  -3  -9   1   54.29   15.70
  -3  -9   1   62.69   17.20
   2   9  -1  184.68   23.20
  -2  -9   1  187.08   23.50
  -2  -9   1  210.38   27.20
   1   9  -1  211.78   23.60
  -1  -9   1  237.58   28.30
  -1  -9   1  188.98   24.00
  -1  -9   1  141.39   21.60
  -1  -9   1  231.18   24.60
   0   9  -1  132.29   17.50
   0   9  -1  138.59   19.20
   0  -9   1  160.38   21.20
   0  -9   1  164.68   19.20
   0  -9   1   81.89   17.00
   0  -9   1   89.09   14.90
  -1   9  -1    9.60    9.90
  -1   9  -1    2.50    9.10
  -1   9  -1    1.80    7.50
   1  -9   1   -3.40    9.20
   1  -9   1   14.40    8.60
   1  -9   1   10.50    9.80
  -2   9  -1   -5.70    8.30
  -2   9  -1   -4.70    6.80
  -2   9  -1    0.00    8.60
   2  -9   1   -1.80    7.30
   2  -9   1   -1.50    9.20
   2  -9   1   -7.50    8.30
  -3   9  -1  218.28   25.10
   3  -9   1  222.88   25.00
   3  -9   1  259.77   26.60
  -4   9  -1   68.09   14.20
  -4   9  -1   45.50   12.40
  -4   9  -1  107.19   16.10
   4  -9   1   78.29   14.70
   4  -9   1   53.49   13.00
   4  -9   1  111.69   16.90
  -5   9  -1  146.39   22.20
  -5   9  -1  253.57   34.10
  -5   9  -1  210.88   21.30
  -5   9  -1  242.18   25.90
   5  -9   1  212.88   24.80
   5  -9   1  207.38   24.70
   5  -9   1  207.08   26.10
  -6   9  -1   -2.60    7.50
  -6   9  -1    7.10    9.20
  -6   9  -1   -5.10    9.40
  -6   9  -1   -0.60    9.10
   6  -9   1   -2.10    8.10
   6  -9   1    8.40   10.20
  -7   9  -1   22.30   10.20
  -7   9  -1   13.80   11.20
  -7   9  -1   29.00   11.70
   7  -9   1    9.30    9.10
   7  -9   1   12.30   11.50
  -8   9  -1   -0.40    9.60
  -8   9  -1    0.70    9.80
  -8   9  -1   -2.50    9.70
   8  -9   1    5.40   11.60
   8  -9   1   -3.70    8.50
  -9   9  -1   38.20   13.30
  -9   9  -1   46.60   14.60
  -9   9  -1   22.50   12.90
   9  -9   1   38.70   14.50
   9  -9   1   53.99   13.70
 -10   9  -1    0.00   11.70
 -10   9  -1    3.90   11.60
 -10   9  -1   -3.60   10.70
  10  -9   1    5.20   10.10
  10  -9   1    6.20   13.90
   6   8  -1   89.29   16.90
  -6  -8   1  132.19   20.80
  -6  -8   1  130.09   24.00
   5   8  -1   66.89   17.50
   5   8  -1   78.39   15.30
  -5  -8   1  111.99   17.90
  -5  -8   1  103.89   19.40
  -4  -8   1   13.00   10.20
  -4  -8   1   21.20   12.20
  -4  -8   1   21.40   10.60
   3   8  -1    5.80    8.50
  -3  -8   1    1.30    9.90
  -3  -8   1    0.30   12.20
  -3  -8   1   -1.50    9.80
  -3  -8   1    7.00   11.20
   2   8  -1   93.39   14.70
  -2  -8   1   37.30   12.40
  -2  -8   1   61.39   11.40
  -2  -8   1   86.79   16.60
  -2  -8   1   80.89   12.90
  -2  -8   1   97.29   13.60
  -2  -8   1   69.49   14.20
  -2  -8   1   70.69   14.00
   1   8  -1   97.49   15.10
   1   8  -1   75.69   12.80
  -1  -8   1   94.49   14.30
  -1  -8   1   79.59   12.90
  -1  -8   1   64.09   13.10
  -1  -8   1   96.99   14.20
   0   8  -1    6.20    7.70
   0   8  -1  -10.70    7.70
   0  -8   1   -4.10    7.40
   0  -8   1    8.80    8.70
   0  -8   1    1.60    8.70
   0  -8   1   -2.30    5.30
   0  -8   1    2.30    8.60
  -1   8  -1   12.10    7.00
  -1   8  -1   19.50    8.40
  -1   8  -1  -14.10    7.80
   1  -8   1   15.80    8.90
   1  -8   1   12.10    9.00
   1  -8   1    8.30    6.70
  -2   8  -1   57.19   11.70
  -2   8  -1   77.09   12.80
   2  -8   1   47.30   11.70
   2  -8   1   37.60    9.60
   2  -8   1   60.99   12.00
  -3   8  -1  110.69   16.80
  -3   8  -1  138.69   17.50
  -3   8  -1  145.29   18.20
   3  -8   1  130.79   17.80
   3  -8   1  154.98   18.00
  -4   8  -1 1092.39   86.09
  -4   8  -1 1183.28   87.39
  -4   8  -1 1038.20   83.99
  -4   8  -1 1147.19   86.09
   4  -8   1 1186.88   86.89
   4  -8   1 1162.28   86.29
  -5   8  -1   54.19   11.80
  -5   8  -1   27.20   10.00
   5  -8   1   27.70   11.40
   5  -8   1   50.19   11.50
  -6   8  -1   69.09   12.40
  -6   8  -1   76.59   13.10
  -6   8  -1   61.69   14.40
  -6   8  -1   43.30   11.60
   6  -8   1   59.89   10.80
   6  -8   1   70.49   13.60
   6  -8   1   85.89   14.90
   6  -8   1   41.60   11.60
  -7   8  -1   13.10    8.70
  -7   8  -1    9.80    8.80
  -7   8  -1   14.70   10.20
  -7   8  -1   25.30    9.70
   7  -8   1    7.00    8.60
   7  -8   1   18.80   10.80
   7  -8   1    9.30    8.20
  -8   8  -1   19.30   10.50
  -8   8  -1   22.30   12.60
  -8   8  -1   22.60   11.20
   8  -8   1    6.40    8.70
   8  -8   1   25.50   11.50
  -9   8  -1   74.99   13.60
  -9   8  -1   76.09   16.80
  -9   8  -1   51.69   14.40
   9  -8   1   54.89   13.30
   9  -8   1   63.29   16.40
 -10   8  -1   83.19   17.40
 -10   8  -1   96.49   17.30
 -10   8  -1   76.09   14.80
  10  -8   1   77.49   15.60
  10  -8   1   69.49   18.20
 -11   8  -1   34.40   12.10
 -11   8  -1   46.30   16.00
 -11   8  -1   42.10   18.80
  11  -8   1   52.59   18.00
  11  -8   1   15.90   11.20
   7   7  -1   10.70   10.60
  -7  -7   1   12.70   14.80
   6   7  -1   68.79   15.40
   6   7  -1   61.59   16.50
  -6  -7   1   55.29   16.30
  -6  -7   1   91.09   16.90
   5   7  -1    8.30    9.20
   5   7  -1   12.10   11.50
  -5  -7   1    7.20   11.50
  -5  -7   1   24.60   10.70
   4   7  -1   48.10   13.20
   4   7  -1   47.40   11.10
  -4  -7   1   28.50   11.30
  -4  -7   1   27.10   11.50
  -4  -7   1   29.60   10.30
  -4  -7   1   19.50    9.00
  -4  -7   1   58.29   11.90
   3   7  -1   45.60   11.20
  -3  -7   1   40.00   10.80
  -3  -7   1   35.40   11.30
  -3  -7   1   46.50   10.20
  -3  -7   1   27.80    9.50
  -3  -7   1   33.10    9.00
  -3  -7   1   30.50    9.00
   2   7  -1   76.89   12.60
  -2  -7   1   46.70   11.00
  -2  -7   1   60.39   11.10
  -2  -7   1   56.59   11.80
  -2  -7   1   44.90    9.90
  -2  -7   1   92.69   15.60
  -2  -7   1   48.70   11.70
  -2  -7   1   55.39   10.20
   1   7  -1   18.40    7.40
   1   7  -1    5.00    6.50
  -1  -7   1    3.50    7.50
  -1  -7   1   12.10    7.90
  -1  -7   1    7.00    6.50
  -1  -7   1   -1.70    7.70
  -1  -7   1    6.20    6.10
  -1  -7   1    1.70    7.20
   0   7  -1  406.46   30.20
   0   7  -1  328.87   30.00
   0   7  -1  366.66   30.60
   0  -7   1  294.17   29.60
   0  -7   1  383.06   31.80
   0  -7   1  353.66   31.50
  -1   7  -1  111.59   12.90
  -1   7  -1   61.49   11.10
  -1   7  -1  109.09   14.20
   1  -7   1   85.69   13.20
   1  -7   1   90.79   13.20
   1  -7   1   63.09   11.10
  -2   7  -1  512.55   39.00
  -2   7  -1  490.85   38.90
  -2   7  -1  491.05   39.30
  -2   7  -1  421.86   38.60
   2  -7   1  415.96   38.70
   2  -7   1  527.85   39.30
  -3   7  -1  145.49   16.60
  -3   7  -1  142.59   16.50
  -3   7  -1  156.88   16.70
   3  -7   1   96.09   15.20
   3  -7   1  141.99   16.50
   3  -7   1  126.69   16.20
  -4   7  -1    6.50    6.50
  -4   7  -1    7.30    5.10
  -4   7  -1  -11.10    6.30
  -4   7  -1   -0.20    3.60
   4  -7   1   -3.60    5.10
   4  -7   1   -0.20    6.00
  -5   7  -1  207.78   20.40
  -5   7  -1  193.68   17.80
  -5   7  -1  170.98   18.80
  -5   7  -1  131.19   15.50
  -5   7  -1  195.78   19.60
   5  -7   1  167.88   19.60
   5  -7   1  171.78   17.00
   5  -7   1  175.98   20.20
   5  -7   1  201.38   19.90
   5  -7   1  147.59   16.70
  -6   7  -1  132.09   17.80
  -6   7  -1   85.39   13.90
  -6   7  -1  113.29   14.90
  -6   7  -1  105.59   14.20
   6  -7   1  101.79   14.60
   6  -7   1   86.99   15.10
   6  -7   1   90.29   14.80
   6  -7   1   82.69   12.60
  -7   7  -1   10.70    7.20
  -7   7  -1   11.80    7.90
  -7   7  -1    6.60    7.40
  -7   7  -1    3.40    6.90
   7  -7   1    6.60    9.30
   7  -7   1   -1.10    6.70
   7  -7   1   -6.10    7.40
   7  -7   1    3.10    7.00
  -8   7  -1   88.89   13.60
  -8   7  -1   55.79   12.10
  -8   7  -1   73.29   23.20
  -8   7  -1   72.89   14.30
   8  -7   1   68.49   13.40
   8  -7   1   96.89   16.00
   8  -7   1   54.19   13.10
   8  -7   1   73.49   14.90
  -9   7  -1  132.59   19.50
  -9   7  -1   99.59   15.40
  -9   7  -1  137.49   18.30
   9  -7   1   96.89   16.10
   9  -7   1   76.59   15.60
   9  -7   1  131.79   20.00
 -10   7  -1  242.68   28.50
 -10   7  -1  267.17   30.40
  10  -7   1  263.07   28.30
  10  -7   1  271.57   31.50
 -11   7  -1  106.79   19.70
 -11   7  -1   72.29   14.80
  11  -7   1   96.89   17.40
  11  -7   1   67.09   18.60
   8   6  -1    2.00   13.20
  -8  -6   1   -8.60   11.60
  -8  -6   1  -14.50   13.60
   7   6  -1   87.89   18.00
   7   6  -1   73.89   14.10
  -7  -6   1  115.69   19.10
  -7  -6   1   76.19   16.70
   6   6  -1   32.30   10.90
   6   6  -1   30.80   13.00
  -6  -6   1   38.50   11.80
  -6  -6   1   42.70   13.90
   5   6  -1   16.60    9.00
   5   6  -1    9.40    7.60
   5   6  -1    4.30    9.60
  -5  -6   1    7.70   10.70
  -5  -6   1    0.60    9.20
  -5  -6   1   11.10    7.40
  -5  -6   1    8.20   11.70
  -5  -6   1    8.90    9.20
   4   6  -1  363.16   30.70
   4   6  -1  368.96   33.10
  -4  -6   1  385.36   30.80
  -4  -6   1  305.47   29.40
  -4  -6   1  368.26   32.50
  -4  -6   1  292.07   31.50
   3   6  -1   97.29   13.20
   3   6  -1  100.99   15.20
  -3  -6   1   92.19   13.80
  -3  -6   1   82.89   13.60
  -3  -6   1   83.29   12.20
  -3  -6   1   88.49   12.70
  -3  -6   1   72.29   11.30
   2   6  -1  104.39   14.40
   2   6  -1  121.99   14.30
  -2  -6   1  101.29   13.40
  -2  -6   1   98.79   13.40
  -2  -6   1  103.09   13.00
  -2  -6   1   98.99   12.60
  -2  -6   1   91.19   12.20
  -2  -6   1  122.29   13.70
  -2  -6   1   75.49   12.50
   1   6  -1   64.29    9.80
   1   6  -1   59.69   10.30
  -1  -6   1   79.99   10.80
  -1  -6   1   75.99   12.30
  -1  -6   1   55.59   10.00
  -1  -6   1   57.59    9.80
  -1  -6   1   54.89   10.40
  -1  -6   1   86.09   11.30
   0   6  -1  376.26   31.80
   0   6  -1  383.36   31.80
   0   6  -1  413.76   31.60
   0  -6   1  341.67   31.60
   0  -6   1  399.36   32.80
   0  -6   1  415.36   33.00
  -1   6  -1    7.20    6.10
  -1   6  -1    1.00    6.20
  -1   6  -1   -2.50    4.50
   1  -6   1   -0.10    4.70
   1  -6   1    7.80    6.60
   1  -6   1    3.40    6.20
  -2   6  -1   17.70    6.60
  -2   6  -1   30.60    7.40
  -2   6  -1   20.70    6.50
  -2   6  -1   19.30    6.90
   2  -6   1   33.10    7.90
   2  -6   1   13.50    6.00
  -3   6  -1   12.30    6.20
  -3   6  -1    6.40    6.00
  -3   6  -1   -2.20    3.30
  -3   6  -1    4.40    4.20
  -3   6  -1    7.80    5.50
   3  -6   1    6.60    5.40
   3  -6   1   12.60    6.90
   3  -6   1    2.40    5.40
  -4   6  -1    5.40    4.80
  -4   6  -1   10.00    6.00
  -4   6  -1    3.70    3.60
  -4   6  -1    5.10    5.50
  -4   6  -1   12.60    6.80
   4  -6   1    6.90    5.30
   4  -6   1    6.90    4.70
   4  -6   1    6.50    4.80
   4  -6   1    9.10    5.80
   4  -6   1    3.20    6.70
  -5   6  -1    4.90    5.10
  -5   6  -1    9.40    6.40
  -5   6  -1    7.20    5.50
  -5   6  -1    2.80    5.60
   5  -6   1   13.90    7.60
   5  -6   1    6.60    5.90
   5  -6   1   10.10    6.50
   5  -6   1    5.50    5.70
   5  -6   1    5.00    6.40
  -6   6  -1    0.30    4.50
  -6   6  -1   -2.50    5.60
  -6   6  -1   -3.90    5.30
  -6   6  -1  -10.10    4.60
  -6   6  -1    3.70    5.90
   6  -6   1   -8.30    5.00
   6  -6   1    0.70    6.10
   6  -6   1   -4.00    6.70
   6  -6   1   -2.90    5.30
   6  -6   1   -4.20    5.60
  -7   6  -1   10.70    6.20
  -7   6  -1    3.70    7.20
  -7   6  -1    3.80    6.60
   7  -6   1    4.70    7.80
   7  -6   1   -5.20    6.10
   7  -6   1    5.80    6.40
   7  -6   1   -1.00    6.10
   7  -6   1   14.20    6.80
  -8   6  -1  293.57   27.30
  -8   6  -1  317.87   29.20
  -8   6  -1  290.77   28.90
  -8   6  -1  307.67   30.00
   8  -6   1  309.07   29.10
   8  -6   1  297.37   29.50
   8  -6   1  341.67   39.90
   8  -6   1  325.37   28.90
   8  -6   1  289.17   29.70
  -9   6  -1   74.89   12.80
  -9   6  -1  109.39   16.60
  -9   6  -1   75.29   12.50
  -9   6  -1  102.19   16.20
   9  -6   1   82.99   15.50
   9  -6   1   59.49   18.50
   9  -6   1   61.39   13.70
   9  -6   1   63.89   16.20
 -10   6  -1   67.49   15.60
 -10   6  -1   62.59   12.70
 -10   6  -1   76.49   15.40
 -10   6  -1   88.79   12.90
  10  -6   1   63.59   15.60
  10  -6   1   61.59   12.80
  10  -6   1   68.49   14.00
 -11   6  -1    1.90    9.50
 -11   6  -1    8.20    9.90
  11  -6   1   -5.00    7.90
   8   5  -1   -8.40   10.60
   8   5  -1  -11.20   10.00
   8   5  -1    8.50   10.00
  -8  -5   1   12.60   13.30
  -8  -5   1   -9.70   10.80
   7   5  -1   83.09   14.30
   7   5  -1   72.89   16.30
  -7  -5   1  109.59   18.10
  -7  -5   1  103.09   17.80
   6   5  -1   25.30    9.30
   6   5  -1   22.80   11.20
   6   5  -1    5.30    7.10
  -6  -5   1   12.60   10.90
  -6  -5   1   16.00   11.30
  -6  -5   1   38.40   11.70
  -6  -5   1   14.00    8.90
  -6  -5   1   23.80    7.60
   5   5  -1   99.69   15.80
   5   5  -1   73.59   12.50
   5   5  -1  132.49   14.70
  -5  -5   1  117.19   15.20
  -5  -5   1  105.09   15.00
  -5  -5   1  107.69   15.50
  -5  -5   1   75.89   12.00
  -5  -5   1   72.49   14.80
   4   5  -1   -3.40    5.20
   4   5  -1    7.20    6.80
   4   5  -1   -2.40    8.70
  -4  -5   1    1.40    7.10
  -4  -5   1    7.60    6.30
  -4  -5   1   13.10    7.50
  -4  -5   1   11.70    8.70
  -4  -5   1   -0.20    7.30
  -4  -5   1    4.90    6.10
   3   5  -1   25.00    7.70
   3   5  -1   33.00    7.00
   3   5  -1   25.40    9.20
  -3  -5   1   41.10    7.60
  -3  -5   1   18.20    8.70
  -3  -5   1   21.30    8.00
  -3  -5   1   43.00    8.80
  -3  -5   1   32.00    7.80
  -3  -5   1   14.60    7.80
   2   5  -1  680.83   51.29
   2   5  -1  677.53   52.29
  -2  -5   1  668.23   51.09
  -2  -5   1  658.63   51.49
  -2  -5   1  731.63   51.09
  -2  -5   1  699.73   51.79
  -2  -5   1  599.24   51.59
  -2  -5   1  645.34   50.89
   1   5  -1 2077.99  149.39
   1   5  -1 2052.39  149.88
  -1  -5   1 1892.71  149.29
  -1  -5   1 2178.68  150.98
  -1  -5   1 2096.69  152.08
  -1  -5   1 2186.68  150.08
  -1  -5   1 1996.70  149.99
  -1  -5   1 2056.89  149.29
   0   5  -1   23.30    9.00
   0   5  -1   20.40    9.90
   0   5  -1   23.40    6.80
   0  -5   1   23.10    7.20
   0  -5   1   26.80    6.70
   0  -5   1   14.00    5.40
   0  -5   1   16.10    6.80
  -1   5  -1   63.19    9.20
  -1   5  -1   60.99    9.00
  -1   5  -1   72.09    9.60
  -1   5  -1   45.90    9.00
   1  -5   1   50.79    9.00
   1  -5   1   44.80    8.60
  -2   5  -1  170.68   16.20
  -2   5  -1  159.18   15.90
  -2   5  -1  161.98   16.00
   2  -5   1  136.89   15.60
   2  -5   1  165.38   15.80
   2  -5   1  137.99   15.40
  -3   5  -1   28.90    7.20
  -3   5  -1   15.00    4.40
  -3   5  -1   38.40    6.10
  -3   5  -1   31.00    7.50
  -3   5  -1   35.80    7.20
   3  -5   1   23.80    5.40
   3  -5   1   30.30    6.90
   3  -5   1   20.30    6.60
  -4   5  -1  214.08   19.10
  -4   5  -1  205.38   17.80
  -4   5  -1  182.08   19.10
  -4   5  -1  175.28   18.10
   4  -5   1  221.08   19.30
   4  -5   1  196.58   19.10
   4  -5   1  176.68   17.60
   4  -5   1  219.98   19.40
   4  -5   1  205.68   18.00
  -5   5  -1  254.17   23.30
  -5   5  -1  252.57   22.20
  -5   5  -1  256.17   22.60
  -5   5  -1  244.48   22.50
   5  -5   1  235.98   22.70
   5  -5   1  242.48   23.40
   5  -5   1  243.78   22.00
   5  -5   1  252.57   21.90
   5  -5   1  262.37   22.90
  -6   5  -1   10.70    6.70
  -6   5  -1    4.40    5.20
  -6   5  -1    7.80    5.20
  -6   5  -1    7.20    5.80
  -6   5  -1   14.60    6.20
   6  -5   1   11.20    6.50
   6  -5   1    1.80    5.40
   6  -5   1    3.60    5.90
   6  -5   1    6.50    5.80
   6  -5   1    3.80    5.80
  -7   5  -1   17.00    6.20
  -7   5  -1   17.40    6.40
  -7   5  -1   16.10    6.40
  -7   5  -1   28.60    8.50
  -7   5  -1   11.00    7.40
  -7   5  -1   27.70    8.10
   7  -5   1    7.70    6.90
   7  -5   1   13.90    6.40
   7  -5   1   21.30    8.30
   7  -5   1   12.00    7.00
   7  -5   1   12.80    6.50
   7  -5   1   10.60    6.90
  -8   5  -1  280.97   26.80
  -8   5  -1  314.77   30.00
  -8   5  -1  281.97   30.70
  -8   5  -1  328.57   29.40
   8  -5   1  331.27   30.90
   8  -5   1  355.36   30.50
   8  -5   1  310.17   29.00
   8  -5   1  298.27   27.30
   8  -5   1  311.77   28.60
   8  -5   1  328.07   29.30
  -9   5  -1  708.23   58.79
  -9   5  -1  737.23   56.69
  -9   5  -1  708.03   57.89
  -9   5  -1  809.12   59.89
   9  -5   1  630.94   55.79
   9  -5   1  660.23   57.49
   9  -5   1  761.02   58.79
   9  -5   1  691.13   62.79
   9  -5   1  763.82   57.79
   9  -5   1  719.03   58.39
 -10   5  -1    2.70   13.00
 -10   5  -1    2.90    9.00
 -10   5  -1   23.60   10.30
  10  -5   1    4.70   11.00
  10  -5   1   -0.80    9.90
  10  -5   1   12.20    8.60
  10  -5   1   10.40    8.90
 -11   5  -1   -4.40    9.80
 -11   5  -1   16.50   10.50
  11  -5   1    2.90   11.50
  11  -5   1   -0.80    8.00
   9   4  -1   -3.80   10.40
   8   4  -1   57.99   14.60
   8   4  -1  113.59   15.50
   8   4  -1   78.49   13.50
  -8  -4   1   96.39   17.20
  -8  -4   1   53.99   14.30
   7   4  -1    2.00    7.90
   7   4  -1    4.70    7.70
   7   4  -1   -2.40    8.50
   7   4  -1   -1.60    8.50
  -7  -4   1    3.70    8.00
  -7  -4   1    6.20   10.30
  -7  -4   1   -5.50    9.80
  -7  -4   1   15.30    7.40
   6   4  -1  201.68   22.90
   6   4  -1  206.58   28.70
   6   4  -1  187.58   20.30
   6   4  -1  193.18   18.90
  -6  -4   1  235.38   23.40
  -6  -4   1  153.28   20.70
  -6  -4   1  190.48   18.90
  -6  -4   1  209.28   22.80
   5   4  -1  269.87   25.30
   5   4  -1  272.47   24.20
   5   4  -1  308.07   25.90
   5   4  -1  342.67   28.50
  -5  -4   1  235.88   26.00
  -5  -4   1  288.27   27.00
  -5  -4   1  283.17   27.20
  -5  -4   1  280.97   25.90
  -5  -4   1  303.87   25.00
   4   4  -1  117.09   15.60
   4   4  -1  119.09   13.30
   4   4  -1  127.89   14.30
   4   4  -1   94.19   12.20
  -4  -4   1  102.09   13.90
  -4  -4   1  140.89   15.30
  -4  -4   1   92.09   13.30
  -4  -4   1  113.39   13.60
  -4  -4   1  137.69   14.30
   3   4  -1    5.30    4.70
   3   4  -1   -1.20    6.50
   3   4  -1   -0.20    5.40
  -3  -4   1    8.40    5.60
  -3  -4   1    1.90    5.60
  -3  -4   1    3.00    6.30
  -3  -4   1    4.70    5.00
  -3  -4   1   -1.60    5.40
   2   4  -1  145.29   16.10
   2   4  -1  140.09   14.30
   2   4  -1  158.48   15.00
  -2  -4   1  161.08   15.70
  -2  -4   1  159.08   14.70
  -2  -4   1  156.78   14.60
  -2  -4   1  150.78   16.80
  -2  -4   1  138.59   14.60
  -2  -4   1  138.19   15.40
   1   4  -1 1062.79   75.69
   1   4  -1 1034.50   76.09
  -1  -4   1 1061.89   76.39
  -1  -4   1 1099.09   76.89
  -1  -4   1  981.60   77.59
  -1  -4   1  946.91   75.99
  -1  -4   1 1083.29   76.39
  -1  -4   1  976.00   75.59
  -1  -4   1 1052.29   76.29
  -1  -4   1 1055.69   75.89
   0   4  -1   59.39    8.80
   0   4  -1   77.49    8.80
   0   4  -1   84.29    9.40
   0  -4   1   66.19    9.10
   0  -4   1   58.19    8.30
   0  -4   1   47.40    7.70
   0  -4   1   67.69    9.20
  -1   4  -1   -1.70    4.10
  -1   4  -1   -4.60    4.40
  -1   4  -1    5.40    5.10
  -1   4  -1   -2.50    4.40
   1  -4   1    5.80    4.60
   1  -4   1    8.00    4.90
   1  -4   1    1.80    4.60
   1  -4   1    1.80    4.30
  -2   4  -1    6.20    5.00
  -2   4  -1    0.00    4.70
  -2   4  -1    4.60    4.30
   2  -4   1    9.30    5.20
   2  -4   1    2.50    4.20
   2  -4   1   -2.90    4.30
   2  -4   1    1.00    4.90
   2  -4   1   -2.60    4.10
  -3   4  -1  241.68   20.50
  -3   4  -1  231.48   20.10
  -3   4  -1  255.37   21.20
  -3   4  -1  241.98   19.60
   3  -4   1  215.38   20.50
   3  -4   1  230.98   21.40
   3  -4   1  226.98   19.40
   3  -4   1  234.38   21.20
   3  -4   1  241.28   19.70
  -4   4  -1 2288.47  171.68
  -4   4  -1 2396.46  171.48
  -4   4  -1 2380.66  172.68
  -4   4  -1 2343.67  171.78
   4  -4   1 2307.47  172.68
   4  -4   1 2442.86  171.48
   4  -4   1 2386.06  171.38
   4  -4   1 2472.35  171.98
   4  -4   1 2321.47  171.78
  -5   4  -1  853.71   67.69
  -5   4  -1  851.61   67.39
  -5   4  -1  888.91   67.29
  -5   4  -1  882.31   67.99
  -5   4  -1  941.91   69.09
   5  -4   1  931.31   68.09
   5  -4   1  957.00   67.89
   5  -4   1  907.91   68.89
   5  -4   1  914.91   67.99
   5  -4   1  924.71   67.89
  -6   4  -1 1205.58   87.09
  -6   4  -1 1183.18   87.99
  -6   4  -1 1228.68   89.19
  -6   4  -1 1229.98   87.99
  -6   4  -1 1083.89   87.29
  -6   4  -1 1197.88   86.89
   6  -4   1 1179.38   87.69
   6  -4   1 1224.78   87.99
   6  -4   1 1069.59   86.69
   6  -4   1 1130.69   88.69
   6  -4   1 1233.78   93.59
   6  -4   1 1205.48   88.09
  -7   4  -1   14.50    6.60
  -7   4  -1    2.60    5.10
  -7   4  -1   14.30    7.20
  -7   4  -1    7.90    6.30
  -7   4  -1    8.30    6.40
  -7   4  -1   16.10    6.60
   7  -4   1   12.30    7.10
   7  -4   1    0.20    6.10
   7  -4   1    2.80    5.60
   7  -4   1   12.20    7.00
   7  -4   1    4.00    5.80
   7  -4   1   13.10    6.60
  -8   4  -1  151.08   18.90
  -8   4  -1  113.79   18.10
  -8   4  -1  145.79   16.70
  -8   4  -1  107.19   16.50
  -8   4  -1  169.18   19.40
   8  -4   1  151.68   16.60
   8  -4   1  128.09   16.30
   8  -4   1  151.58   18.40
   8  -4   1  135.59   17.90
   8  -4   1  128.09   20.00
   8  -4   1  116.29   16.80
  -9   4  -1  386.76   32.90
  -9   4  -1  279.57   30.00
  -9   4  -1  327.47   30.20
  -9   4  -1  381.46   37.60
   9  -4   1  309.97   30.50
   9  -4   1  310.17   29.10
   9  -4   1  282.37   30.10
   9  -4   1  301.67   29.80
 -10   4  -1   98.19   16.40
 -10   4  -1   79.49   14.20
  10  -4   1   49.70   12.40
  10  -4   1   46.40   12.60
  10  -4   1   92.19   17.20
 -11   4  -1   26.20   11.60
 -11   4  -1   21.50   11.00
  11  -4   1   22.00   12.80
  11  -4   1    5.90    9.60
 -12   4  -1    5.50   10.40
  12  -4   1   -9.60   12.30
  10   3  -1   47.50   15.90
  10   3  -1   28.00   15.30
 -10  -3   1   41.10   15.20
 -10  -3   1   41.20   16.40
   9   3  -1    7.20   11.80
   9   3  -1    0.70    9.00
   9   3  -1   13.20   12.40
  -9  -3   1   10.40   11.30
  -9  -3   1   -0.10   11.40
   8   3  -1   39.50   10.80
   8   3  -1   67.99   13.10
   8   3  -1   27.20   11.40
  -8  -3   1   59.49   17.10
  -8  -3   1   31.40   11.20
  -8  -3   1   42.10   13.20
   7   3  -1    8.60    7.70
   7   3  -1    3.40    8.90
   7   3  -1   11.90    8.20
   7   3  -1   18.40    8.50
  -7  -3   1    2.00    7.30
  -7  -3   1    8.20    8.80
  -7  -3   1   -1.30    7.70
  -7  -3   1   -3.10    5.50
  -7  -3   1    7.20    9.90
  -7  -3   1   13.40    6.90
   6   3  -1  152.28   16.20
   6   3  -1  142.99   17.50
   6   3  -1  162.58   17.60
   6   3  -1  145.19   16.10
   6   3  -1  146.59   16.00
   6   3  -1  204.58   20.20
  -6  -3   1  180.08   17.20
  -6  -3   1  197.78   20.10
  -6  -3   1  137.29   17.70
  -6  -3   1  143.89   16.40
  -6  -3   1  159.98   18.90
  -6  -3   1  164.08   18.00
   5   3  -1  851.91   66.69
   5   3  -1  813.12   66.09
   5   3  -1  930.71   68.39
   5   3  -1  867.81   66.99
   5   3  -1  964.90   66.99
  -5  -3   1  974.60   67.49
  -5  -3   1  840.22   67.49
  -5  -3   1  884.01   67.79
   4   3  -1  618.64   46.50
   4   3  -1  590.54   46.60
   4   3  -1  562.44   45.60
   4   3  -1  682.83   48.00
   4   3  -1  602.74   46.50
  -4  -3   1  586.94   46.30
  -4  -3   1  648.44   46.80
  -4  -3   1  570.84   46.90
  -4  -3   1  624.94   47.40
   3   3  -1   16.40    4.70
   3   3  -1   39.40    8.40
   3   3  -1   21.40    6.40
   3   3  -1   38.00    6.80
  -3  -3   1   14.40    5.40
  -3  -3   1   25.60    6.40
  -3  -3   1   23.70    6.40
  -3  -3   1   27.20    6.30
   2   3  -1    1.80    6.10
   2   3  -1   -1.90    3.40
   2   3  -1   -4.80    4.70
   2   3  -1    2.00    4.00
  -2  -3   1   -1.50    5.10
  -2  -3   1    4.20    4.60
  -2  -3   1    0.30    4.50
  -2  -3   1    0.60    4.20
  -2  -3   1   -3.10    3.80
   1   3  -1  658.73   47.80
   1   3  -1  677.03   48.80
   1   3  -1  632.64   48.00
  -1  -3   1  580.84   48.10
  -1  -3   1  657.83   48.20
  -1  -3   1  679.53   48.40
  -1  -3   1  655.03   48.60
  -1  -3   1  597.14   47.90
  -1  -3   1  653.83   48.00
  -1  -3   1  681.13   48.40
  -1  -3   1  662.63   47.90
   0   3  -1   18.60    5.10
   0   3  -1    9.30    4.70
   0   3  -1   13.30    4.90
   0  -3   1    3.50    3.70
   0  -3   1   12.90    5.50
   0  -3   1   17.60    4.60
   0  -3   1   13.10    4.50
   0  -3   1    9.00    4.80
   0  -3   1   15.60    4.40
  -1   3  -1  113.29   11.50
  -1   3  -1  111.39   11.50
  -1   3  -1   95.99   11.10
  -1   3  -1  119.79   11.50
   1  -3   1   89.59   11.30
   1  -3   1  111.39   11.30
   1  -3   1  102.39   11.30
  -2   3  -1    3.90    4.70
  -2   3  -1    8.90    4.60
  -2   3  -1    8.50    7.70
  -2   3  -1    7.00    4.70
  -2   3  -1   13.70    4.30
   2  -3   1    8.10    5.30
   2  -3   1    6.40    4.40
   2  -3   1    9.80    4.20
   2  -3   1   12.30    4.00
   2  -3   1   15.10    5.10
  -3   3  -1  195.18   17.90
  -3   3  -1  215.18   18.10
  -3   3  -1  225.28   18.80
  -3   3  -1  203.98   17.60
  -3   3  -1  204.68   18.00
  -3   3  -1  221.48   17.80
   3  -3   1  196.78   17.50
   3  -3   1  215.88   17.80
   3  -3   1  215.48   18.30
   3  -3   1  210.58   18.80
   3  -3   1  240.38   18.50
   3  -3   1  171.48   17.60
  -4   3  -1  357.16   28.70
  -4   3  -1  345.67   28.40
  -4   3  -1  351.36   28.70
  -4   3  -1  375.26   28.50
  -4   3  -1  363.56   29.00
  -4   3  -1  360.56   29.60
   4  -3   1  369.96   28.80
   4  -3   1  329.97   28.00
   4  -3   1  410.76   29.40
   4  -3   1  376.96   28.90
   4  -3   1  395.16   29.80
   4  -3   1  350.96   28.80
   4  -3   1  323.27   28.00
  -5   3  -1 2133.49  154.28
  -5   3  -1 2280.97  155.88
  -5   3  -1 2100.99  154.78
  -5   3  -1 1926.81  153.68
  -5   3  -1 2047.40  154.48
  -5   3  -1 2186.78  156.28
   5  -3   1 2181.68  154.88
   5  -3   1 2110.89  154.08
   5  -3   1 2182.48  154.78
   5  -3   1 2118.49  154.78
   5  -3   1 2165.88  155.08
   5  -3   1 2159.98  155.58
  -6   3  -1   71.59   10.80
  -6   3  -1   71.19   10.90
  -6   3  -1  106.49   12.80
  -6   3  -1   89.29   16.00
  -6   3  -1   78.19   10.90
   6  -3   1   74.59   11.50
   6  -3   1   92.39   12.20
   6  -3   1   95.99   11.20
   6  -3   1   79.29   12.10
   6  -3   1   71.39   11.50
   6  -3   1   77.69   10.90
  -7   3  -1    1.40    6.60
  -7   3  -1   -3.70    5.00
  -7   3  -1   -4.00    5.30
  -7   3  -1    1.50    6.30
  -7   3  -1    0.10    5.80
   7  -3   1   -1.30    4.90
   7  -3   1    7.30    5.30
   7  -3   1   -1.60    5.50
   7  -3   1   -5.50    9.00
   7  -3   1    1.70    5.80
   7  -3   1   -0.80    4.40
  -8   3  -1   59.09   11.10
  -8   3  -1   47.80   15.70
  -8   3  -1   69.49   11.80
  -8   3  -1   38.70   10.40
  -8   3  -1   53.69   11.90
   8  -3   1   56.19   11.70
   8  -3   1   48.00   10.20
   8  -3   1   43.80   10.00
   8  -3   1   59.79   11.80
   8  -3   1   49.90   10.10
  -9   3  -1  197.18   22.50
  -9   3  -1  178.48   21.10
  -9   3  -1  205.38   22.00
  -9   3  -1  149.39   20.90
  -9   3  -1  161.08   20.70
   9  -3   1  155.98   19.60
   9  -3   1  154.08   20.30
   9  -3   1  163.98   21.60
   9  -3   1  202.78   22.50
   9  -3   1  183.68   19.40
 -10   3  -1   69.49   14.20
 -10   3  -1   73.29   14.30
  10  -3   1   62.89   13.10
  10  -3   1   70.59   15.20
  10  -3   1   47.30   14.20
 -11   3  -1  195.78   24.60
 -11   3  -1  183.68   24.90
  11  -3   1  209.48   26.80
  11  -3   1  183.38   23.50
  10   2  -1    5.00   12.80
  10   2  -1   -5.90   10.40
 -10  -2   1    0.80   12.30
   9   2  -1   13.70   11.20
   9   2  -1   -5.60    8.60
   9   2  -1   12.90   11.30
  -9  -2   1   25.10   11.90
  -9  -2   1    8.30    9.40
   8   2  -1  131.09   16.00
   8   2  -1  109.29   16.80
   8   2  -1   96.89   15.90
   8   2  -1  129.49   16.60
  -8  -2   1  112.39   16.60
  -8  -2   1  142.29   17.70
  -8  -2   1   73.89   14.60
  -8  -2   1   74.09   13.60
  -8  -2   1  148.29   16.10
   7   2  -1   97.19   19.50
   7   2  -1  133.99   15.70
   7   2  -1  106.99   15.30
   7   2  -1  103.29   13.90
   7   2  -1   90.39   12.50
  -7  -2   1   75.09   11.80
  -7  -2   1   65.59   12.60
  -7  -2   1   83.89   12.90
  -7  -2   1  115.49   13.60
  -7  -2   1  104.39   13.60
   6   2  -1  121.29   14.90
   6   2  -1  138.39   18.00
   6   2  -1  139.49   14.90
  -6  -2   1  100.09   13.40
  -6  -2   1  118.99   14.40
  -6  -2   1  113.49   15.00
  -6  -2   1  116.49   14.40
  -6  -2   1  131.99   14.10
  -6  -2   1  120.89   15.30
   5   2  -1  344.57   28.90
   5   2  -1  310.37   27.40
   5   2  -1  356.56   29.40
   5   2  -1  289.07   29.10
   5   2  -1  310.67   28.20
   5   2  -1  352.56   27.80
   5   2  -1  359.36   28.60
  -5  -2   1  349.57   29.70
  -5  -2   1  334.67   28.80
  -5  -2   1  390.06   29.40
  -5  -2   1  339.17   27.80
  -5  -2   1  368.26   28.00
  -5  -2   1  376.06   28.90
   4   2  -1   31.00    6.60
   4   2  -1   32.70    6.70
   4   2  -1   39.90    8.20
   4   2  -1   19.50    7.70
   4   2  -1   32.30    6.90
   4   2  -1   20.50    5.30
   4   2  -1   26.30    6.50
  -4  -2   1   23.10    7.10
  -4  -2   1   35.30    6.50
  -4  -2   1   23.90    6.10
  -4  -2   1   32.00    7.10
  -4  -2   1    8.80    5.60
  -4  -2   1   16.60   10.60
  -4  -2   1   26.60    6.00
   3   2  -1  138.39   12.60
   3   2  -1  137.69   13.70
   3   2  -1  141.49   14.40
   3   2  -1  134.69   13.50
   3   2  -1  117.69   13.10
   3   2  -1  140.89   12.90
   3   2  -1  138.19   12.50
  -3  -2   1  126.79   13.00
  -3  -2   1  119.89   14.00
  -3  -2   1  146.59   13.80
  -3  -2   1  143.89   14.10
   2   2  -1  284.97   22.10
   2   2  -1  310.17   23.20
   2   2  -1  285.87   22.80
   2   2  -1  299.97   22.30
   2   2  -1  272.17   21.90
  -2  -2   1  238.78   21.90
  -2  -2   1  291.97   22.70
  -2  -2   1  296.87   22.70
  -2  -2   1  281.97   22.80
  -2  -2   1  255.57   22.30
   1   2  -1  769.02   57.69
   1   2  -1  773.62   57.59
   1   2  -1  790.32   57.79
   1   2  -1  839.22   57.89
   1   2  -1  840.12   58.09
  -1  -2   1  817.02   57.69
  -1  -2   1  776.62   57.89
  -1  -2   1  738.53   57.69
  -1  -2   1  708.03   57.39
  -1  -2   1  872.41   58.09
   0   2  -1   -1.10    3.50
   0   2  -1    3.00    3.70
   0   2  -1   -1.50    3.30
   0   2  -1   -0.80    3.50
   0  -2   1    3.10    3.70
   0  -2   1   -0.40    2.90
   0  -2   1    1.60    3.60
   0  -2   1    7.90    4.10
   0  -2   1    2.30    3.50
   0  -2   1    2.50    3.10
  -1   2  -1   86.69    8.50
  -1   2  -1   78.09    8.50
  -1   2  -1   80.99    9.00
  -1   2  -1   87.39    9.10
   1  -2   1   87.79    8.90
   1  -2   1   84.09    8.70
   1  -2   1   84.19    9.40
  -2   2  -1    7.40    3.80
  -2   2  -1    5.90    4.30
  -2   2  -1    6.40    4.00
  -2   2  -1    9.30    3.80
  -2   2  -1    1.00    3.70
  -2   2  -1    8.10    4.20
  -2   2  -1    7.10    4.20
   2  -2   1    5.70    4.00
   2  -2   1    5.60    4.00
   2  -2   1    3.90    3.40
   2  -2   1    1.70    3.90
   2  -2   1   -1.60    3.60
   2  -2   1    8.80    4.10
   2  -2   1    9.90    4.20
  -3   2  -1    8.00    4.40
  -3   2  -1   10.30    4.80
  -3   2  -1   14.70    4.30
  -3   2  -1    5.70    4.30
  -3   2  -1   12.60    4.30
  -3   2  -1    9.00    4.60
   3  -2   1    7.80    5.10
   3  -2   1    8.50    5.00
   3  -2   1    8.80    4.70
   3  -2   1   13.20    4.50
   3  -2   1   12.90    4.40
   3  -2   1   10.00    5.10
   3  -2   1    9.10    4.90
  -4   2  -1   28.40    6.20
  -4   2  -1   26.60    6.20
  -4   2  -1   25.60    6.30
  -4   2  -1   20.80    5.90
  -4   2  -1   33.20    6.90
  -4   2  -1   25.20    6.10
   4  -2   1   31.10    6.50
   4  -2   1   30.80    6.00
   4  -2   1   31.90    6.80
   4  -2   1   39.50    7.30
   4  -2   1   15.70    5.40
  -5   2  -1   98.49   11.50
  -5   2  -1   92.29   11.90
  -5   2  -1  104.59   12.20
  -5   2  -1   97.59   12.00
   5  -2   1  105.89   12.60
   5  -2   1  118.89   13.00
   5  -2   1   93.19   11.80
   5  -2   1   88.59   11.00
   5  -2   1   84.79   11.80
   5  -2   1   84.19   11.10
  -6   2  -1   66.39   10.40
  -6   2  -1   60.89   10.00
  -6   2  -1   72.99   10.60
  -6   2  -1   83.49   10.30
  -6   2  -1   68.79   10.50
   6  -2   1   56.49    9.10
   6  -2   1   53.09    9.30
   6  -2   1   65.89   10.50
   6  -2   1   82.49   14.60
   6  -2   1   69.79   11.00
   6  -2   1   61.59    9.50
  -7   2  -1  201.18   20.20
  -7   2  -1  181.48   20.30
  -7   2  -1  192.78   20.20
  -7   2  -1  227.48   20.40
  -7   2  -1  214.68   20.80
   7  -2   1  227.18   22.70
   7  -2   1  187.98   19.40
   7  -2   1  214.48   20.20
   7  -2   1  227.08   20.00
   7  -2   1  171.58   20.50
   7  -2   1  239.48   21.10
  -8   2  -1   10.80    7.60
  -8   2  -1   13.80    8.10
  -8   2  -1   15.00    7.70
  -8   2  -1   11.40    7.50
  -8   2  -1   17.60    7.90
   8  -2   1   21.50    7.80
   8  -2   1   10.10    7.10
   8  -2   1    5.40    7.60
   8  -2   1    9.20    6.90
   8  -2   1    9.40    8.10
   8  -2   1   14.30    8.30
  -9   2  -1   -3.20    7.20
  -9   2  -1   -6.40    6.90
  -9   2  -1   -1.00    7.60
  -9   2  -1   -2.20    7.30
   9  -2   1    2.00    7.30
   9  -2   1   -0.60    7.00
   9  -2   1   -0.70    8.70
   9  -2   1   -6.00    7.20
 -10   2  -1   34.70   12.00
 -10   2  -1   42.40   12.80
 -10   2  -1   34.10   11.40
  10  -2   1   62.49   15.40
  10  -2   1   53.29   12.40
  10  -2   1   47.10   13.00
 -11   2  -1  213.18   26.00
  11  -2   1  158.58   24.60
  11  -2   1  215.38   26.40
  11  -2   1  193.28   23.30
  11   1  -1   37.90   14.30
  11   1  -1   20.50   16.80
 -11  -1   1   70.79   18.10
 -11  -1   1   54.99   16.10
  10   1  -1   56.19   14.80
  10   1  -1   24.10   12.50
  10   1  -1   21.50   11.20
 -10  -1   1   30.70   12.20
 -10  -1   1   39.50   12.90
   9   1  -1   14.40   11.00
   9   1  -1   27.60   11.40
   9   1  -1   12.20    9.10
  -9  -1   1    3.00    9.00
  -9  -1   1    4.80    8.60
   8   1  -1  241.68   25.40
   8   1  -1  326.97   35.00
   8   1  -1  271.87   26.20
   8   1  -1  231.28   24.30
   8   1  -1  235.48   24.30
   8   1  -1  262.07   24.30
  -8  -1   1  237.38   24.40
  -8  -1   1  166.78   26.80
  -8  -1   1  264.27   24.80
  -8  -1   1  253.67   27.00
   7   1  -1  112.49   14.30
   7   1  -1   89.49   13.00
   7   1  -1   81.69   12.50
   7   1  -1  115.39   12.90
   7   1  -1   82.69   13.40
   7   1  -1   97.39   13.40
  -7  -1   1   74.39   11.90
  -7  -1   1   79.29   12.10
  -7  -1   1   67.89   11.60
  -7  -1   1  107.89   13.90
  -7  -1   1  100.39   13.20
  -7  -1   1   60.29   12.00
   6   1  -1  281.67   22.50
   6   1  -1  256.57   22.20
   6   1  -1  227.08   22.10
   6   1  -1  232.28   21.60
   6   1  -1  227.48   21.50
   6   1  -1  280.27   23.50
   6   1  -1  238.88   22.20
  -6  -1   1  213.78   21.60
  -6  -1   1  248.28   22.20
  -6  -1   1  244.08   22.20
  -6  -1   1  251.37   22.40
  -6  -1   1  231.88   21.80
  -6  -1   1  251.27   22.00
   5   1  -1   73.49   10.20
   5   1  -1   77.69   11.00
   5   1  -1   74.89   10.00
   5   1  -1   94.69   11.20
   5   1  -1   67.89    9.30
   5   1  -1   68.39    9.90
   5   1  -1   81.39   13.70
  -5  -1   1   58.49    9.40
  -5  -1   1   80.09   10.50
  -5  -1   1   75.89   14.50
  -5  -1   1   77.39   10.60
  -5  -1   1   76.59    9.90
  -5  -1   1   53.69    8.90
   4   1  -1  299.97   26.50
   4   1  -1  296.07   26.00
   4   1  -1  337.97   27.10
   4   1  -1  329.47   26.70
   4   1  -1  323.87   26.60
   4   1  -1  315.07   26.20
  -4  -1   1  337.27   26.30
  -4  -1   1  331.17   26.70
  -4  -1   1  347.37   26.80
  -4  -1   1  326.47   27.10
  -4  -1   1  348.07   26.90
  -4  -1   1  371.06   26.60
   3   1  -1   90.69   10.00
   3   1  -1  100.89   10.40
   3   1  -1   81.89    9.50
   3   1  -1   95.49    9.70
   3   1  -1   85.99   10.00
  -3  -1   1   88.39    9.80
  -3  -1   1   80.89    9.30
  -3  -1   1   86.79    9.80
  -3  -1   1   95.39   10.90
  -3  -1   1   94.69   10.20
  -3  -1   1   68.79    9.20
   2   1  -1  127.99   11.20
   2   1  -1  125.09   11.80
   2   1  -1  129.79   12.20
   2   1  -1  119.79   12.00
   2   1  -1  124.19   12.20
  -2  -1   1  110.69   10.70
  -2  -1   1  118.09   11.60
  -2  -1   1  129.99   11.10
  -2  -1   1  111.99   11.90
  -2  -1   1  125.09   12.00
  -2  -1   1  132.49   12.10
   1   1  -1 1708.43  112.79
   1   1  -1 1566.24  112.59
   1   1  -1 1517.85  112.59
   1   1  -1 1569.84  112.79
  -1  -1   1 1527.35  112.49
  -1  -1   1 1538.55  112.79
  -1  -1   1 1622.04  112.69
  -1  -1   1 1507.25  112.59
  -1   1  -1   25.80    3.50
  -1   1  -1   22.50    3.50
  -1   1  -1   39.50    4.10
  -1   1  -1   32.70    4.20
  -1   1  -1   29.30    3.70
  -1   1  -1   38.90    4.50
  -1   1  -1   27.40    3.50
   1  -1   1   34.90    4.40
   1  -1   1   31.70    3.70
   1  -1   1   17.80    3.40
   1  -1   1   30.80    3.70
   1  -1   1   23.30    3.50
   1  -1   1   23.10    3.30
   1  -1   1   39.60    4.20
  -2   1  -1 2669.73  192.68
  -2   1  -1 2698.33  192.68
  -2   1  -1 2686.63  192.58
  -2   1  -1 2634.94  192.58
  -2   1  -1 2666.53  192.58
  -2   1  -1 2779.02  192.78
   2  -1   1 2638.94  192.68
   2  -1   1 2772.02  192.68
   2  -1   1 2544.15  192.48
   2  -1   1 2715.13  192.68
   2  -1   1 2716.63  192.88
   2  -1   1 2736.13  192.68
  -3   1  -1   19.30    4.80
  -3   1  -1   21.70    5.20
  -3   1  -1   15.50    4.70
  -3   1  -1   17.20    5.00
  -3   1  -1   20.70    5.10
  -3   1  -1    9.00    4.30
   3  -1   1   10.10    4.70
   3  -1   1   14.50    4.80
   3  -1   1   19.90    4.60
   3  -1   1   23.30    5.70
   3  -1   1   30.80    5.70
   3  -1   1   21.30    5.60
  -4   1  -1   66.19    8.70
  -4   1  -1   53.39    7.90
  -4   1  -1   41.50    6.90
  -4   1  -1   56.29    8.20
  -4   1  -1   53.79    8.10
   4  -1   1   54.49    7.70
   4  -1   1   50.19    7.50
   4  -1   1   67.69    8.90
   4  -1   1   72.19    9.10
   4  -1   1   51.79    9.40
   4  -1   1   53.89    7.80
  -5   1  -1  136.79   13.40
  -5   1  -1  128.49   13.40
  -5   1  -1  137.69   13.80
  -5   1  -1  111.09   12.80
   5  -1   1  130.19   13.80
   5  -1   1  129.59   13.90
   5  -1   1   92.79   16.50
   5  -1   1  113.89   13.90
   5  -1   1  123.19   13.70
   5  -1   1   98.89   12.10
  -6   1  -1  158.88   15.60
  -6   1  -1  153.08   15.60
  -6   1  -1  147.09   15.70
  -6   1  -1  148.09   15.90
   6  -1   1  160.88   16.40
   6  -1   1  156.58   16.30
   6  -1   1  116.89   14.90
   6  -1   1  161.88   16.20
   6  -1   1  147.79   15.10
   6  -1   1  141.29   15.20
  -7   1  -1  106.59   15.30
  -7   1  -1  133.79   16.70
  -7   1  -1  134.89   15.30
  -7   1  -1  128.09   15.50
  -7   1  -1  130.69   16.10
   7  -1   1  109.79   15.30
   7  -1   1  140.59   16.50
   7  -1   1  126.29   14.60
   7  -1   1  108.89   15.30
   7  -1   1  124.19   14.70
  -8   1  -1  226.28   23.40
  -8   1  -1  229.88   23.30
  -8   1  -1  255.57   25.00
  -8   1  -1  209.38   22.80
  -8   1  -1  246.58   23.60
   8  -1   1  251.97   23.40
   8  -1   1  217.78   23.10
   8  -1   1  248.68   23.00
   8  -1   1  240.68   24.40
  -9   1  -1   41.20   10.60
  -9   1  -1    4.90   14.60
  -9   1  -1   30.20    9.40
  -9   1  -1   36.90   10.50
  -9   1  -1   26.80   11.50
   9  -1   1   49.90   12.50
   9  -1   1   24.60    9.30
   9  -1   1   35.40   10.00
   9  -1   1   51.09   12.50
 -10   1  -1  127.89   17.40
 -10   1  -1   97.99   23.10
 -10   1  -1  109.79   17.20
 -10   1  -1  135.39   19.90
  10  -1   1  115.79   19.00
  10  -1   1  130.69   18.50
  10  -1   1  141.89   20.40
 -11   1  -1   10.80   14.60
 -11   1  -1    6.60   17.40
  11  -1   1   17.70   14.30
  11  -1   1    6.50   10.90
  11   0  -1  153.78   23.60
 -11   0   1  186.28   23.90
  10   0  -1  257.97   27.50
  10   0  -1  265.07   29.30
  10   0  -1  253.07   28.70
 -10   0   1  308.77   29.60
 -10   0   1  245.08   27.80
   9   0  -1  272.27   27.90
   9   0  -1  307.87   29.50
   9   0  -1  305.47   33.10
   9   0  -1  302.87   28.10
   9   0  -1  299.47   28.60
   9   0  -1  282.17   35.30
  -9   0   1  255.77   27.70
  -9   0   1  364.66   29.30
  -9   0   1  335.17   28.80
  -9   0   1  261.67   27.70
  -9   0   1  221.28   28.10
   8   0  -1   20.90    7.70
   8   0  -1   20.20    8.30
   8   0  -1   11.50    8.20
   8   0  -1   12.40    8.30
  -8   0   1   20.40    8.00
  -8   0   1   13.20    8.20
  -8   0   1   14.20   11.60
  -8   0   1    5.40    7.30
  -8   0   1   13.00    7.50
   7   0  -1   74.99   11.40
   7   0  -1   95.49   12.60
   7   0  -1   71.59   12.00
   7   0  -1   96.19   11.90
   7   0  -1   81.29   11.80
   7   0  -1   55.39    9.90
   7   0  -1   72.19   10.30
  -7   0   1   68.39   10.60
  -7   0   1   62.89   10.90
  -7   0   1   58.99   11.00
  -7   0   1   71.29   11.40
  -7   0   1   52.49   10.50
  -7   0   1   82.79   11.60
   6   0  -1   75.19   10.40
   6   0  -1   69.59   10.80
   6   0  -1   90.39   12.50
   6   0  -1   98.39   11.80
   6   0  -1  109.09   12.70
   6   0  -1   67.59   11.00
   6   0  -1   83.69   11.20
  -6   0   1  109.19   12.50
  -6   0   1   79.49   11.20
  -6   0   1   96.59   11.80
  -6   0   1  114.49   12.60
  -6   0   1   62.49   11.00
  -6   0   1   85.69   11.10
   5   0  -1   27.50    5.90
   5   0  -1   18.30    6.40
   5   0  -1   35.50    7.20
   5   0  -1   15.90    6.20
   5   0  -1   24.60    6.40
   5   0  -1   13.50    6.30
  -5   0   1   40.20    9.10
  -5   0   1   22.40    6.40
  -5   0   1   26.30    6.70
  -5   0   1   15.70    5.60
  -5   0   1   22.70    5.90
  -5   0   1   29.10    6.50
   4   0  -1  128.69   12.50
   4   0  -1  113.19   12.50
   4   0  -1  124.89   12.20
   4   0  -1  120.49   11.80
   4   0  -1  114.29   11.50
   4   0  -1  101.49   11.90
  -4   0   1  102.69   12.30
  -4   0   1  114.09   12.50
  -4   0   1  134.39   12.30
  -4   0   1  109.39   12.20
  -4   0   1  117.79   12.20
   3   0  -1  173.18   14.70
   3   0  -1  155.68   13.20
   3   0  -1  162.18   14.30
   3   0  -1  153.78   13.80
   3   0  -1  171.98   14.70
   3   0  -1  159.28   14.20
  -3   0   1  150.68   14.10
  -3   0   1  151.18   13.90
  -3   0   1  145.49   14.20
  -3   0   1  164.68   14.30
  -3   0   1  145.19   14.40
  -3   0   1  151.88   13.10
  -3   0   1  150.28   14.20
   2   0  -1 1020.10   75.49
   2   0  -1 1039.20   75.19
   2   0  -1 1025.10   75.09
   2   0  -1 1007.60   75.19
   2   0  -1 1069.99   75.29
   2   0  -1 1063.09   75.19
  -2   0   1 1021.80   75.09
  -2   0   1 1033.10   75.09
  -2   0   1 1042.60   75.19
  -2   0   1 1067.29   75.19
  -2   0   1 1021.90   75.49
  -2   0   1 1044.20   75.19
   1   0  -1  568.74   40.80
   1   0  -1  510.45   40.40
   1   0  -1  552.24   40.50
  -1   0   1  589.74   40.60
  -1   0   1  565.94   40.40
  -1   0   1  592.24   40.60
  -1   0   1  537.05   40.80
  -1   0  -1  412.36   29.90
  -1   0  -1  417.76   30.00
  -1   0  -1  394.96   29.90
  -1   0  -1  409.76   30.10
  -1   0  -1  407.36   30.20
   1   0   1  412.46   30.00
   1   0   1  396.96   30.00
   1   0   1  400.26   30.00
   1   0   1  426.36   30.10
   1   0   1  411.56   29.90
   1   0   1  402.86   30.10
  -2   0  -1    6.30    4.70
  -2   0  -1   10.10    3.90
  -2   0  -1    3.20    3.60
  -2   0  -1   -3.20    3.70
  -2   0  -1    3.30    3.70
  -2   0  -1    7.00    4.00
  -2   0  -1    1.50    3.70
  -2   0  -1   -0.10    2.60
   2   0   1    3.60    4.10
   2   0   1    8.20    4.30
   2   0   1    3.10    4.00
   2   0   1    0.10    3.80
   2   0   1    9.30    4.90
   2   0   1   -4.20    2.50
  -3   0  -1   38.80    6.10
  -3   0  -1   43.90    7.50
  -3   0  -1   24.30    6.10
  -3   0  -1   32.80    6.10
  -3   0  -1   25.40    4.80
  -3   0  -1   30.40    5.60
  -3   0  -1   29.90    5.90
  -3   0  -1   28.90    5.80
   3   0   1   27.00   10.40
   3   0   1   33.70    6.00
   3   0   1   45.00    7.20
   3   0   1   36.10    6.10
   3   0   1   37.90    6.40
   3   0   1   22.50    4.70
  -4   0  -1    6.60    5.80
  -4   0  -1    2.80    4.00
  -4   0  -1    5.10    4.40
  -4   0  -1    5.00    4.70
  -4   0  -1   19.90    5.60
  -4   0  -1    6.50    4.40
  -4   0  -1   -2.70    4.60
  -4   0  -1   18.90    5.20
   4   0   1    7.70    4.90
   4   0   1    8.70    5.80
   4   0   1    2.10    4.80
   4   0   1    7.90    4.20
   4   0   1    2.80    4.80
   4   0   1    4.20    5.30
  -5   0  -1  112.59   13.30
  -5   0  -1  116.99   13.10
  -5   0  -1  112.79   11.80
  -5   0  -1  109.69   13.00
  -5   0  -1   97.29   12.00
  -5   0  -1  120.39   12.90
  -5   0  -1  103.69   12.60
   5   0   1  111.99   12.90
   5   0   1  136.89   14.70
   5   0   1  109.19   13.10
   5   0   1  107.09   11.80
   5   0   1  127.99   13.10
   5   0   1  109.29   12.40
  -6   0  -1  153.08   17.40
  -6   0  -1  168.78   17.50
  -6   0  -1  180.68   22.80
  -6   0  -1  186.38   17.60
  -6   0  -1  167.08   17.30
  -6   0  -1  204.08   17.70
  -6   0  -1  173.98   17.90
   6   0   1  182.18   17.70
   6   0   1  188.98   17.70
   6   0   1  175.28   18.30
   6   0   1  160.08   17.50
   6   0   1  170.08   17.20
  -7   0  -1   -2.20    5.90
  -7   0  -1    9.40    6.60
  -7   0  -1    5.00    6.50
  -7   0  -1   -5.50    4.90
  -7   0  -1   -3.00    5.60
  -7   0  -1   -1.30    5.40
  -7   0  -1   -1.80    6.10
   7   0   1   -9.50    5.80
   7   0   1   -2.80    5.90
   7   0   1    0.70    5.10
   7   0   1   -4.00    5.70
   7   0   1   -2.60    6.20
   7   0   1   -0.90    6.20
  -8   0  -1  108.69   14.40
  -8   0  -1  124.89   14.80
  -8   0  -1   87.19   14.10
  -8   0  -1   64.09   12.10
  -8   0  -1   85.59   13.30
  -8   0  -1   99.29   15.90
  -8   0  -1   67.59   13.00
   8   0   1   78.69   12.90
   8   0   1  120.59   15.70
   8   0   1   93.09   12.80
   8   0   1  112.19   14.90
   8   0   1  107.29   15.90
  -9   0  -1   42.00   11.10
  -9   0  -1   32.10   10.70
  -9   0  -1   25.20   10.60
  -9   0  -1   60.89   11.20
  -9   0  -1   66.99   13.30
   9   0   1   35.20   12.50
   9   0   1   44.30   12.90
   9   0   1   43.10   11.10
 -10   0  -1  163.78   21.50
 -10   0  -1  159.58   22.70
  10   0   1  171.88   24.10
  10   0   1  172.88   22.80
 -11   0  -1   -8.00   11.00
 -11   0  -1   14.00   12.50
  11   0   1   11.80   11.40
  11   0   1   24.70   14.70
  11   0   1   17.50   13.40
  11  -1  -1   29.50   14.10
  11  -1  -1    5.20   11.00
  11  -1  -1   43.20   15.20
 -11   1   1   29.90   12.50
 -11   1   1   29.30   12.70
  10  -1  -1  373.16   35.50
  10  -1  -1  383.16   33.40
  10  -1  -1  375.86   35.20
  10  -1  -1  412.46   34.70
 -10   1   1  377.86   34.40
 -10   1   1  282.57   32.50
 -10   1   1  413.66   42.30
 -10   1   1  328.27   34.10
   9  -1  -1   75.69   11.90
   9  -1  -1   45.60   11.90
   9  -1  -1   63.59   11.70
   9  -1  -1  107.39   14.50
   9  -1  -1   75.99   14.70
   9  -1  -1  105.79   15.40
  -9   1   1   52.49   12.60
  -9   1   1   74.19   13.40
  -9   1   1   51.19   12.00
  -9   1   1   51.79   11.60
  -9   1   1   87.79   14.30
   8  -1  -1   16.10    7.50
   8  -1  -1   37.40   12.00
   8  -1  -1   35.10   10.00
   8  -1  -1   36.80    8.50
   8  -1  -1   30.60    9.00
   8  -1  -1   32.70    9.90
  -8   1   1   25.00    8.20
  -8   1   1   16.40    8.00
  -8   1   1   46.90    9.90
  -8   1   1   40.30   10.00
  -8   1   1   29.40    8.60
  -8   1   1   22.10    8.60
   7  -1  -1    6.40    6.90
   7  -1  -1   10.00    6.00
   7  -1  -1    4.90    6.10
   7  -1  -1   -3.20    4.60
   7  -1  -1    6.10    5.80
   7  -1  -1    3.70    4.90
  -7   1   1    3.60    5.90
  -7   1   1   13.10    6.80
  -7   1   1   -7.30    5.00
  -7   1   1    8.10    6.40
  -7   1   1   12.90    6.40
  -7   1   1   -6.50    5.30
   6  -1  -1    3.20    5.70
   6  -1  -1    6.00    5.60
   6  -1  -1   10.10    5.30
   6  -1  -1    3.40    4.30
   6  -1  -1   14.80    6.70
  -6   1   1    1.30    5.30
  -6   1   1   10.30    5.40
  -6   1   1   11.10    5.60
  -6   1   1    6.90    5.20
  -6   1   1    5.40    5.50
  -6   1   1   -0.60    5.20
   5  -1  -1  548.85   44.50
   5  -1  -1  599.14   44.30
   5  -1  -1  603.14   44.50
   5  -1  -1  564.44   44.10
   5  -1  -1  559.24   43.20
   5  -1  -1  542.65   43.50
  -5   1   1  578.14   43.70
  -5   1   1  584.24   44.40
  -5   1   1  574.94   44.10
  -5   1   1  607.34   44.80
  -5   1   1  601.44   44.20
  -5   1   1  542.95   43.40
  -5   1   1  550.54   43.30
   4  -1  -1 1261.27   94.79
   4  -1  -1 1295.87   94.29
   4  -1  -1 1331.97   95.39
   4  -1  -1 1336.87   94.89
   4  -1  -1 1236.08   94.19
   4  -1  -1 1310.27   94.39
  -4   1   1 1296.07   94.89
  -4   1   1 1377.16   94.89
  -4   1   1 1281.77   94.19
  -4   1   1 1196.88   94.89
  -4   1   1 1313.27   94.39
  -4   1   1 1339.87   95.49
  -4   1   1 1293.37   94.89
   3  -1  -1   95.89    9.30
   3  -1  -1   89.79   10.30
   3  -1  -1   91.19   10.10
   3  -1  -1   81.59    9.00
   3  -1  -1   94.49   10.40
   3  -1  -1   94.99   10.40
   3  -1  -1   78.59    9.30
  -3   1   1  105.59   10.40
  -3   1   1   93.39   10.30
  -3   1   1   77.19    9.80
  -3   1   1   85.29    9.40
  -3   1   1   88.79    9.30
  -3   1   1   87.69   10.70
  -3   1   1   83.99    9.30
   2  -1  -1   22.80    5.00
   2  -1  -1   26.80    4.10
   2  -1  -1   18.90    4.70
   2  -1  -1   14.70    4.60
   2  -1  -1   29.20    4.90
   2  -1  -1   13.80    3.90
  -2   1   1   15.70    4.00
  -2   1   1   22.40    4.00
  -2   1   1   17.40    4.70
  -2   1   1   22.80    4.70
  -2   1   1   29.60    5.10
  -2   1   1   14.90    4.50
   1  -1  -1  221.68   18.00
   1  -1  -1  231.08   18.20
   1  -1  -1  230.48   18.40
   1  -1  -1  244.68   18.10
   1  -1  -1  238.28   18.10
  -1   1   1  237.88   18.10
  -1   1   1  232.88   18.50
  -1   1   1  236.78   18.00
  -1   1   1  231.18   18.00
  -1   1   1  257.57   18.20
  -1   1   1  238.28   18.20
  -1   1   1  231.88   18.00
   0  -1  -1    0.90    2.70
   0  -1  -1    1.40    2.60
   0  -1  -1    3.40    2.60
   0  -1  -1    8.20    3.80
   0  -1  -1    2.20    2.40
   0  -1  -1    3.90    2.90
   0   1   1    3.60    2.00
   0   1   1    4.40    2.60
   0   1   1    2.00    2.30
   0   1   1    4.50    2.70
   0   1   1    5.50    3.10
  -1  -1  -1 2481.15  187.58
  -1  -1  -1 2665.63  187.78
  -1  -1  -1 2639.44  187.48
  -1  -1  -1 2649.33  187.18
  -1  -1  -1 2768.12  187.28
  -1  -1  -1 2610.44  187.28
   1   1   1 2581.94  187.18
   1   1   1 2519.45  187.08
   1   1   1 2610.34  187.68
   1   1   1 2571.74  187.48
   1   1   1 2685.73  187.78
  -2  -1  -1  302.47   22.60
  -2  -1  -1  282.17   23.50
  -2  -1  -1  276.27   23.20
  -2  -1  -1  296.07   23.30
  -2  -1  -1  309.27   23.20
  -2  -1  -1  291.47   22.80
   2   1   1  284.77   22.90
   2   1   1  300.57   23.80
   2   1   1  303.27   23.70
   2   1   1  281.07   22.70
  -3  -1  -1   50.69    7.80
  -3  -1  -1   63.49    8.40
  -3  -1  -1   66.79    9.20
  -3  -1  -1   50.19    7.60
  -3  -1  -1   60.89    7.50
  -3  -1  -1   54.89    7.80
  -3  -1  -1   44.50    6.70
   3   1   1   70.79    8.00
   3   1   1   56.59    7.50
   3   1   1   63.39    8.30
   3   1   1   70.19    9.30
  -4  -1  -1  285.07   24.40
  -4  -1  -1  313.07   25.20
  -4  -1  -1  325.67   25.60
  -4  -1  -1  331.17   26.50
  -4  -1  -1  303.37   25.80
  -4  -1  -1  328.07   25.80
  -4  -1  -1  312.17   25.90
   4   1   1  296.97   25.20
   4   1   1  331.07   25.70
   4   1   1  313.17   26.00
   4   1   1  324.57   26.60
  -5  -1  -1  578.54   43.20
  -5  -1  -1  593.04   43.40
  -5  -1  -1  561.94   43.50
  -5  -1  -1  595.24   44.30
  -5  -1  -1  491.75   42.20
  -5  -1  -1  543.55   43.50
  -5  -1  -1  520.85   43.20
   5   1   1  529.15   42.30
   5   1   1  568.44   43.10
   5   1   1  559.94   43.40
   5   1   1  624.34   44.60
   5   1   1  593.14   44.50
   5   1   1  551.84   43.60
  -6  -1  -1 1016.50   76.49
  -6  -1  -1 1049.40   76.29
  -6  -1  -1 1081.59   77.59
  -6  -1  -1 1005.30   75.69
  -6  -1  -1 1102.09   76.79
  -6  -1  -1  937.41   76.29
   6   1   1 1024.50   76.79
   6   1   1 1099.99   76.49
   6   1   1  984.40   75.49
   6   1   1 1000.00   76.49
   6   1   1  925.91   76.89
  -7  -1  -1  143.69   16.80
  -7  -1  -1  180.38   18.00
  -7  -1  -1  138.69   15.70
  -7  -1  -1  166.38   17.30
  -7  -1  -1  156.18   17.40
  -7  -1  -1  101.89   16.50
  -7  -1  -1  124.19   16.30
   7   1   1  135.19   18.20
   7   1   1  153.18   17.90
   7   1   1  124.69   16.20
   7   1   1  161.58   15.80
   7   1   1  162.58   17.40
  -8  -1  -1    4.10    7.40
  -8  -1  -1   11.90    7.10
  -8  -1  -1   20.50    9.50
  -8  -1  -1   13.50    8.50
   8   1   1    5.90    8.20
   8   1   1    9.30   12.30
   8   1   1    8.70    7.30
   8   1   1   -2.10    8.70
  -9  -1  -1   -1.00    9.10
  -9  -1  -1    1.60    9.30
  -9  -1  -1    1.60    9.50
   9   1   1    8.00   10.40
   9   1   1    2.40    9.80
   9   1   1   13.20   10.00
 -10  -1  -1   -1.60   10.70
 -10  -1  -1   -6.70   10.90
  10   1   1    8.70   11.60
  10   1   1  -14.80    9.90
  10   1   1   -9.70   11.60
  11  -2  -1    0.40   11.40
  11  -2  -1    1.00   10.70
  11  -2  -1   -1.80   11.30
 -11   2   1    9.20   10.20
 -11   2   1    3.50   10.10
  10  -2  -1   23.00   11.70
  10  -2  -1   45.80   12.80
  10  -2  -1   24.10   10.00
  10  -2  -1   38.70   12.10
 -10   2   1   29.90   10.60
 -10   2   1   22.50   11.10
 -10   2   1   35.60   11.40
   9  -2  -1   82.79   18.60
   9  -2  -1   96.99   15.40
   9  -2  -1   89.59   13.00
   9  -2  -1   87.49   15.10
   9  -2  -1   72.39   13.30
  -9   2   1  105.59   14.50
  -9   2   1   60.39   13.90
  -9   2   1   84.99   14.80
  -9   2   1   70.19   13.40
  -9   2   1   90.99   15.30
   8  -2  -1  170.18   20.00
   8  -2  -1  182.78   20.80
   8  -2  -1  158.38   18.10
   8  -2  -1  175.18   18.30
   8  -2  -1  190.38   19.80
   8  -2  -1  175.98   19.30
  -8   2   1  192.78   19.30
  -8   2   1  178.18   20.00
  -8   2   1  260.97   29.50
  -8   2   1  181.18   19.70
  -8   2   1  160.88   19.70
   7  -2  -1  149.39   17.00
   7  -2  -1  139.29   16.70
   7  -2  -1  136.39   17.10
   7  -2  -1  135.79   15.60
   7  -2  -1  123.39   14.10
  -7   2   1  139.39   18.70
  -7   2   1  138.89   16.30
  -7   2   1  119.39   16.00
  -7   2   1  159.08   17.50
  -7   2   1  131.29   14.90
   6  -2  -1   40.30    7.60
   6  -2  -1   36.90    8.10
   6  -2  -1   30.20    7.50
   6  -2  -1   27.10    6.50
   6  -2  -1   34.10    8.00
   6  -2  -1   47.00    9.30
  -6   2   1   48.10    8.40
  -6   2   1   30.90    6.80
  -6   2   1   50.29    8.70
  -6   2   1   29.60    8.10
  -6   2   1   31.60    7.40
   5  -2  -1  118.29   12.90
   5  -2  -1  105.79   11.30
   5  -2  -1   93.39   12.30
   5  -2  -1  100.09   11.40
   5  -2  -1  103.79   12.40
   5  -2  -1  102.79   12.80
  -5   2   1   92.99   11.20
  -5   2   1  109.29   11.40
  -5   2   1  110.99   12.30
  -5   2   1   71.49   11.40
  -5   2   1  104.89   12.60
   4  -2  -1 1059.39   75.19
   4  -2  -1 1012.70   74.59
   4  -2  -1 1010.50   75.69
   4  -2  -1 1039.60   75.39
   4  -2  -1  937.71   74.29
   4  -2  -1 1103.79   75.39
  -4   2   1 1096.19   75.29
  -4   2   1 1019.40   75.29
  -4   2   1  939.11   74.59
  -4   2   1 1025.40   75.09
  -4   2   1  977.90   74.49
   3  -2  -1   73.99    8.50
   3  -2  -1   67.69    8.80
   3  -2  -1   66.49    8.90
   3  -2  -1   67.69    9.10
   3  -2  -1   56.59    8.00
   3  -2  -1   68.89    9.00
  -3   2   1   72.39    8.20
  -3   2   1   72.69    9.00
  -3   2   1   70.39    8.80
  -3   2   1   67.99    8.40
  -3   2   1   61.39    8.80
  -3   2   1   64.39    8.40
   2  -2  -1   92.29    9.90
   2  -2  -1   90.89   10.20
   2  -2  -1   95.99    9.50
   2  -2  -1   84.29    9.50
   2  -2  -1   91.79   10.00
   2  -2  -1   85.69   10.10
   2  -2  -1   79.99    9.40
  -2   2   1   92.39   10.30
  -2   2   1   88.79    9.60
  -2   2   1   84.39   10.00
  -2   2   1   90.89   10.40
  -2   2   1   86.59    9.60
   1  -2  -1    0.80    3.80
   1  -2  -1   -4.20    3.10
   1  -2  -1   -1.70    3.90
   1  -2  -1   -2.70    3.00
   1  -2  -1    1.90    3.60
   1  -2  -1    0.50    3.40
   1  -2  -1   -1.50    3.90
  -1   2   1   -1.30    3.60
  -1   2   1   -3.00    4.10
  -1   2   1    1.40    3.30
  -1   2   1    0.20    0.90
  -1   2   1    1.10    4.40
  -1   2   1   -2.60    4.00
   0  -2  -1  475.25   37.70
   0  -2  -1  496.75   38.60
   0  -2  -1  484.05   38.10
   0  -2  -1  559.84   38.30
   0  -2  -1  496.75   37.70
   0  -2  -1  502.15   38.60
   0   2   1  536.35   37.80
   0   2   1  499.55   38.20
   0   2   1  534.55   38.00
   0   2   1  519.25   38.00
  -1  -2  -1  912.61   66.99
  -1  -2  -1  893.81   66.49
  -1  -2  -1  887.41   66.59
   1   2   1  928.31   67.09
   1   2   1  907.31   66.69
   1   2   1  913.81   66.49
  -2  -2  -1   26.00    6.40
  -2  -2  -1   39.70    6.10
  -2  -2  -1   29.10    6.20
  -2  -2  -1   19.70    5.70
   2   2   1   35.50    5.20
   2   2   1   24.10    5.00
   2   2   1   31.60    7.10
   2   2   1   25.50    8.00
   2   2   1   24.20    5.30
  -3  -2  -1  147.89   15.90
  -3  -2  -1  152.78   14.20
  -3  -2  -1  155.58   15.90
  -3  -2  -1  176.88   14.90
  -3  -2  -1  166.48   16.50
  -3  -2  -1  161.08   15.40
  -3  -2  -1  182.68   16.20
   3   2   1  178.18   17.20
   3   2   1  152.58   14.50
   3   2   1  180.58   16.60
   3   2   1  177.98   15.30
  -4  -2  -1  180.38   15.90
  -4  -2  -1  165.28   16.90
  -4  -2  -1  171.08   16.70
  -4  -2  -1  176.58   16.50
  -4  -2  -1  156.18   17.30
  -4  -2  -1  162.98   15.00
   4   2   1  161.68   15.00
   4   2   1  154.58   14.80
   4   2   1  159.18   15.80
   4   2   1  168.28   17.20
   4   2   1  184.18   18.00
  -5  -2  -1  144.19   16.60
  -5  -2  -1  134.29   16.00
  -5  -2  -1  140.69   17.00
  -5  -2  -1  149.59   15.90
  -5  -2  -1  120.09   14.30
  -5  -2  -1  141.59   15.20
   5   2   1  159.88   15.50
   5   2   1  150.88   14.50
   5   2   1  159.28   17.30
   5   2   1  152.58   16.60
  -6  -2  -1  194.68   21.90
  -6  -2  -1  205.88   19.50
  -6  -2  -1  202.38   20.10
  -6  -2  -1  198.68   21.10
  -6  -2  -1  210.38   21.40
  -6  -2  -1  238.68   21.20
   6   2   1  203.28   19.60
   6   2   1  232.58   22.60
   6   2   1  187.88   19.90
   6   2   1  236.18   22.00
  -7  -2  -1   15.10   11.00
  -7  -2  -1   18.80    9.40
  -7  -2  -1    6.90    9.00
  -7  -2  -1    9.90    8.70
  -7  -2  -1   44.10   15.30
   7   2   1    6.50    6.30
   7   2   1   10.80    8.70
   7   2   1   23.10   12.00
   7   2   1   31.40   10.30
  -8  -2  -1  214.18   22.50
  -8  -2  -1  148.69   20.60
  -8  -2  -1  164.18   21.50
   8   2   1  185.48   21.90
   8   2   1  231.68   24.90
   8   2   1  197.78   23.10
  -9  -2  -1   19.50   11.00
  -9  -2  -1   18.70   12.20
   9   2   1   31.50   12.80
   9   2   1   26.40   12.40
   9   2   1    5.60   10.00
 -10  -2  -1  -12.10   11.90
 -10  -2  -1   12.20   13.10
  10   2   1  -14.00   11.40
  10   2   1  -11.10   12.70
  10   2   1    8.40   11.60
  12  -3  -1   -3.00   11.00
  12  -3  -1   -2.30   12.80
 -12   3   1    9.10   11.40
  11  -3  -1  -16.90   10.50
  11  -3  -1    2.00   11.00
 -11   3   1   -1.20    9.20
 -11   3   1    3.20    9.60
  10  -3  -1  110.99   18.40
  10  -3  -1   75.69   17.60
  10  -3  -1  113.19   16.40
  10  -3  -1  123.19   19.20
  10  -3  -1  122.69   17.40
 -10   3   1  130.09   17.10
 -10   3   1  135.09   19.70
   9  -3  -1   38.20   11.30
   9  -3  -1   32.70    9.60
   9  -3  -1   41.40   11.20
   9  -3  -1   27.10    8.30
   9  -3  -1   49.60   13.90
  -9   3   1   23.00   10.20
  -9   3   1   39.60    9.60
  -9   3   1   24.90    9.40
  -9   3   1   32.60   10.40
   8  -3  -1  366.76   30.80
   8  -3  -1  293.97   28.40
   8  -3  -1  344.17   30.80
   8  -3  -1  336.97   30.70
   8  -3  -1  365.06   29.00
  -8   3   1  283.47   29.20
  -8   3   1  323.37   30.20
  -8   3   1  319.57   29.90
  -8   3   1  394.06   32.20
   7  -3  -1   23.10   15.50
   7  -3  -1   12.50    5.90
   7  -3  -1   15.20    6.80
   7  -3  -1   10.20    6.90
   7  -3  -1   18.20    5.90
   7  -3  -1   12.80    6.70
  -7   3   1   10.50    5.70
  -7   3   1   11.90    6.70
  -7   3   1   13.50    7.40
  -7   3   1   14.10    7.00
   6  -3  -1  513.55   38.40
   6  -3  -1  489.15   39.00
   6  -3  -1  482.95   38.30
   6  -3  -1  462.85   37.40
   6  -3  -1  488.85   38.30
   6  -3  -1  433.06   36.50
  -6   3   1  465.35   37.80
  -6   3   1  519.95   42.80
  -6   3   1  511.55   39.50
  -6   3   1  439.76   36.90
  -6   3   1  470.45   38.20
   5  -3  -1  457.65   38.40
   5  -3  -1  478.05   37.40
   5  -3  -1  494.15   38.00
   5  -3  -1  470.65   37.80
   5  -3  -1  507.15   38.00
  -5   3   1  496.25   39.00
  -5   3   1  458.55   37.50
  -5   3   1  453.45   37.80
  -5   3   1  505.05   38.30
   4  -3  -1  182.38   18.00
   4  -3  -1  215.68   18.10
   4  -3  -1  207.18   17.20
   4  -3  -1  207.38   17.10
   4  -3  -1  187.18   16.90
   4  -3  -1  173.08   17.20
   4  -3  -1  167.38   16.70
  -4   3   1  174.48   16.80
  -4   3   1  159.08   16.70
  -4   3   1  178.98   17.40
  -4   3   1  199.78   18.30
  -4   3   1  184.18   16.70
  -4   3   1  203.38   17.10
   3  -3  -1   98.09   11.20
   3  -3  -1   88.59   11.00
   3  -3  -1  108.39   11.60
   3  -3  -1  102.99   12.30
   3  -3  -1  109.19   11.90
   3  -3  -1  102.99   11.00
  -3   3   1  105.99   12.00
  -3   3   1  105.59   10.90
  -3   3   1  111.19   11.40
  -3   3   1   93.39   11.40
  -3   3   1  118.99   13.00
   2  -3  -1  163.58   14.60
   2  -3  -1  165.68   14.90
   2  -3  -1  160.08   15.40
   2  -3  -1  166.78   15.90
   2  -3  -1  153.08   15.30
   2  -3  -1  181.88   16.10
  -2   3   1  181.68   15.90
  -2   3   1  161.08   15.80
  -2   3   1  184.48   16.00
  -2   3   1  169.78   14.90
  -2   3   1  187.48   16.10
   1  -3  -1  146.49   14.30
   1  -3  -1  115.69   12.80
   1  -3  -1  156.38   13.50
   1  -3  -1  143.29   13.40
  -1   3   1  130.39   12.00
  -1   3   1  148.69   13.80
  -1   3   1  149.19   13.90
  -1   3   1  139.19   13.40
  -1   3   1  131.39   13.80
  -1   3   1  152.48   12.40
   0  -3  -1  807.92   63.29
   0  -3  -1  784.82   62.99
   0  -3  -1  895.31   64.09
   0  -3  -1  878.41   63.29
   0  -3  -1  846.12   63.99
   0  -3  -1  916.21   64.09
   0   3   1  887.81   63.19
   0   3   1  866.31   63.19
   0   3   1  866.01   63.09
   0   3   1  855.91   63.49
  -1  -3  -1   10.10    5.50
  -1  -3  -1   16.10    5.00
  -1  -3  -1   14.20    6.30
  -1  -3  -1   12.00    3.80
   1   3   1    8.00    5.10
   1   3   1    8.90    4.00
   1   3   1   13.10    5.80
  -2  -3  -1  238.48   22.50
  -2  -3  -1  244.58   21.30
  -2  -3  -1  299.87   22.70
   2   3   1  257.07   23.30
   2   3   1  264.67   21.30
   2   3   1  266.87   22.80
  -3  -3  -1  219.28   20.10
  -3  -3  -1  208.38   20.10
  -3  -3  -1  217.08   19.40
  -3  -3  -1  206.98   20.40
   3   3   1  216.78   19.90
   3   3   1  225.18   19.10
   3   3   1  231.48   21.30
  -4  -3  -1   85.59   11.60
  -4  -3  -1   84.99   12.10
  -4  -3  -1   90.99   12.30
  -4  -3  -1   91.09   11.60
   4   3   1   72.89   10.30
   4   3   1   91.59   11.70
   4   3   1   70.19    9.70
   4   3   1  102.49   14.00
   4   3   1   96.39   10.70
  -5  -3  -1  206.88   21.20
  -5  -3  -1  207.18   20.60
  -5  -3  -1  191.68   20.60
   5   3   1  204.48   20.50
   5   3   1  218.28   21.50
   5   3   1  213.18   18.60
   5   3   1  164.28   18.00
   5   3   1  190.38   19.20
  -6  -3  -1   13.80    9.00
  -6  -3  -1   16.50    8.30
  -6  -3  -1   25.40    9.50
  -6  -3  -1   15.10    9.40
  -6  -3  -1   16.70    7.50
  -6  -3  -1   17.60    8.40
   6   3   1   31.80    8.70
   6   3   1   24.10    8.00
   6   3   1   26.20    9.80
   6   3   1    8.40    7.50
  -7  -3  -1   -1.50    9.80
  -7  -3  -1    4.70    8.60
  -7  -3  -1    9.60    7.10
  -7  -3  -1    9.80    9.40
  -7  -3  -1    4.80    8.50
   7   3   1    7.30    8.90
   7   3   1    0.10    8.20
   7   3   1    0.90    8.00
   7   3   1    2.40    9.50
  -8  -3  -1   75.99   15.50
  -8  -3  -1   98.79   17.20
   8   3   1   65.99   15.90
   8   3   1   92.39   15.60
   8   3   1   89.09   15.20
  -9  -3  -1  -10.40   11.70
  -9  -3  -1    6.60   11.20
   9   3   1    5.00   10.50
   9   3   1   -5.00   11.20
   9   3   1    4.10   12.60
  12  -4  -1   53.29   16.60
 -12   4   1   26.30   13.50
 -12   4   1   28.50   14.00
  11  -4  -1   14.90    9.30
  11  -4  -1   18.00   12.60
 -11   4   1   30.40   11.70
 -11   4   1   20.80   11.50
  10  -4  -1    2.80    9.20
  10  -4  -1   13.00    9.20
  10  -4  -1   -1.50    7.00
 -10   4   1   18.60   10.30
 -10   4   1   22.90   10.00
   9  -4  -1   74.09   14.10
   9  -4  -1   74.39   14.70
   9  -4  -1   68.79   12.00
   9  -4  -1   55.59   13.20
   9  -4  -1   69.09   12.20
  -9   4   1   73.49   13.90
  -9   4   1   61.99   11.70
  -9   4   1   73.59   15.10
  -9   4   1   50.19   12.10
   8  -4  -1    2.90    5.10
   8  -4  -1   11.00    8.90
   8  -4  -1   10.60    7.30
   8  -4  -1    8.20    7.40
  -8   4   1    8.50    6.70
  -8   4   1    2.70    5.10
  -8   4   1   -1.20    7.00
  -8   4   1   10.60    7.50
  -8   4   1    7.70    6.40
   7  -4  -1   -1.30    5.80
   7  -4  -1    2.40    4.90
   7  -4  -1    1.20    5.70
   7  -4  -1    5.00    6.00
   7  -4  -1   -0.80    6.00
  -7   4   1   -3.40    4.90
  -7   4   1    5.70    5.30
  -7   4   1   -1.90    5.90
  -7   4   1   -1.10    5.70
  -7   4   1   -0.70    4.90
   6  -4  -1   -1.00    5.10
   6  -4  -1    6.40    5.80
   6  -4  -1    2.70    4.60
   6  -4  -1    5.40    5.30
   6  -4  -1   -3.60    4.60
  -6   4   1    7.10    5.60
  -6   4   1    1.20    5.00
  -6   4   1   -1.20    4.60
  -6   4   1    3.20    5.30
  -6   4   1   -0.50    4.50
   5  -4  -1   15.70    6.20
   5  -4  -1   12.60    5.30
   5  -4  -1   10.10    5.40
   5  -4  -1   13.10    6.40
  -5   4   1   20.30    6.50
  -5   4   1    9.60    5.80
  -5   4   1    6.30    4.70
  -5   4   1   17.10    6.50
  -5   4   1    3.10    5.10
   4  -4  -1   19.10    6.90
   4  -4  -1   10.40    5.20
   4  -4  -1   11.20    5.10
   4  -4  -1   21.60    7.10
   4  -4  -1   18.70    6.20
  -4   4   1   18.30    5.70
  -4   4   1    8.30    5.60
  -4   4   1   18.00    6.50
  -4   4   1   17.20    6.00
   3  -4  -1  123.59   13.60
   3  -4  -1  104.89   11.50
   3  -4  -1   97.59   11.40
   3  -4  -1  115.59   13.00
   3  -4  -1  116.49   12.50
  -3   4   1  115.19   12.90
  -3   4   1  104.79   11.80
  -3   4   1  108.09   12.70
  -3   4   1  112.19   13.20
   2  -4  -1   -0.40    3.70
   2  -4  -1    1.60    3.90
   2  -4  -1    2.80    5.10
   2  -4  -1   -2.00    4.40
  -2   4   1   18.20    6.50
  -2   4   1    2.00    3.10
  -2   4   1    8.10    5.90
  -2   4   1    9.60    5.90
  -2   4   1    3.20    3.90
   1  -4  -1  109.59   12.50
   1  -4  -1  101.49   12.30
   1  -4  -1   86.39   10.90
  -1   4   1  120.69   13.60
  -1   4   1  102.79   11.80
  -1   4   1   97.39   12.00
  -1   4   1   89.19   11.40
   0  -4  -1 3948.60  300.07
   0  -4  -1 4131.39  300.37
   0  -4  -1 4011.90  301.17
   0  -4  -1 4395.56  301.27
   0  -4  -1 4326.17  301.27
   0   4   1 4049.59  302.67
   0   4   1 4227.58  300.17
   0   4   1 4355.26  300.27
   0   4   1 4222.48  300.27
  -1  -4  -1 1527.95  108.39
  -1  -4  -1 1499.55  113.39
  -1  -4  -1 1335.57  108.19
  -1  -4  -1 1413.06  108.89
   1   4   1 1501.95  108.99
   1   4   1 1459.05  108.29
   1   4   1 1593.84  109.59
   1   4   1 1591.24  109.99
   1   4   1 1530.95  108.29
  -2  -4  -1   57.59    9.90
  -2  -4  -1   52.99    8.50
  -2  -4  -1   85.09   10.30
  -2  -4  -1   90.19   11.10
   2   4   1   69.59   11.50
   2   4   1   92.09   11.20
   2   4   1   47.90    7.60
  -3  -4  -1  380.26   31.50
  -3  -4  -1  375.06   31.00
  -3  -4  -1  383.96   30.00
   3   4   1  368.46   31.40
   3   4   1  330.77   29.80
   3   4   1  396.56   32.20
  -4  -4  -1   -3.00    6.70
  -4  -4  -1    1.60    6.80
  -4  -4  -1    0.90    6.70
  -4  -4  -1   -1.20    5.70
   4   4   1   10.70    6.00
   4   4   1   -4.10   10.50
   4   4   1   -1.70    6.20
  -5  -4  -1  107.79   14.80
  -5  -4  -1   66.19   13.40
  -5  -4  -1   94.99   13.90
  -5  -4  -1  105.99   14.60
   5   4   1  106.99   14.20
   5   4   1  104.49   16.10
   5   4   1   95.19   13.00
  -6  -4  -1  237.28   27.70
  -6  -4  -1  285.37   26.90
  -6  -4  -1  253.67   28.00
  -6  -4  -1  245.88   28.00
   6   4   1  302.87   25.30
   6   4   1  280.77   26.60
   6   4   1  297.27   27.30
   6   4   1  289.87   29.20
  -7  -4  -1   -1.40   10.00
  -7  -4  -1   -5.60    9.40
   7   4   1    0.30   10.00
   7   4   1   -4.30    7.70
   7   4   1    6.80    9.20
  -8  -4  -1   29.90   13.30
  -8  -4  -1   26.40   12.10
   8   4   1   19.00   10.70
   8   4   1   31.30   13.30
   8   4   1   30.10   12.60
  -9  -4  -1   16.20   14.00
  -9  -4  -1   16.30   13.50
   9   4   1   16.10   13.40
   9   4   1    6.40   12.50
   9   4   1   14.70   10.80
  11  -5  -1    1.50    7.50
  11  -5  -1    4.00   11.70
 -11   5   1    1.20   10.70
 -11   5   1   10.80   10.30
  10  -5  -1  286.47   30.30
  10  -5  -1  234.28   36.10
 -10   5   1  241.58   27.10
 -10   5   1  328.77   31.80
 -10   5   1  268.27   26.50
 -10   5   1  287.17   29.60
   9  -5  -1  587.74   48.90
   9  -5  -1  603.44   47.30
   9  -5  -1  612.04   49.60
   9  -5  -1  495.55   47.20
  -9   5   1  498.95   52.19
  -9   5   1  682.93   51.39
  -9   5   1  558.14   46.10
   8  -5  -1   36.00    9.20
   8  -5  -1   50.29   12.20
   8  -5  -1   37.60   11.00
   8  -5  -1   24.90    8.90
   8  -5  -1   30.00   10.20
  -8   5   1   33.10   10.20
  -8   5   1   46.90   11.80
  -8   5   1   50.49    9.60
  -8   5   1   33.40    9.50
   7  -5  -1    9.10    6.80
   7  -5  -1    9.80    7.10
   7  -5  -1    4.80    5.40
   7  -5  -1    8.70    6.50
   7  -5  -1    4.30    6.70
  -7   5   1    2.00    5.20
  -7   5   1    2.20    6.00
  -7   5   1    2.30    5.90
  -7   5   1   10.50    6.30
  -7   5   1    9.50    7.00
   6  -5  -1   -1.10    6.30
   6  -5  -1    1.90    5.90
   6  -5  -1   -2.30    4.90
   6  -5  -1   -2.00    4.50
   6  -5  -1    8.50    6.50
  -6   5   1    0.90    5.40
  -6   5   1   -5.90    6.90
  -6   5   1   -2.50    5.30
  -6   5   1   -4.30    5.40
  -6   5   1    5.00    4.80
   5  -5  -1   17.90    7.50
   5  -5  -1   34.00    8.60
   5  -5  -1   19.70    6.40
   5  -5  -1   14.00    6.40
   5  -5  -1   22.00    6.30
  -5   5   1   30.30    6.90
  -5   5   1   17.30    5.90
  -5   5   1   14.70    6.50
  -5   5   1   26.00    7.30
  -5   5   1   23.80    7.20
   4  -5  -1  512.35   39.50
   4  -5  -1  470.95   38.20
   4  -5  -1  480.45   38.20
   4  -5  -1  482.55   40.10
   4  -5  -1  492.55   39.50
  -4   5   1  496.65   39.10
  -4   5   1  512.85   38.50
  -4   5   1  492.15   40.10
  -4   5   1  486.55   39.20
   3  -5  -1   98.29   11.20
   3  -5  -1   92.89   12.80
   3  -5  -1  101.09   12.90
   3  -5  -1   81.79   10.50
  -3   5   1  103.49   12.40
  -3   5   1  122.59   13.50
  -3   5   1  115.39   13.60
  -3   5   1  112.19   11.40
  -3   5   1   92.09   10.20
  -3   5   1   95.29   13.00
   2  -5  -1   18.80    7.00
   2  -5  -1   10.50    5.80
  -2   5   1   16.10    5.80
  -2   5   1   18.80    6.50
  -2   5   1   11.60    6.20
  -2   5   1    9.90    4.30
  -2   5   1    9.80    6.00
  -2   5   1   16.00    4.80
   1  -5  -1    4.60    6.20
   1  -5  -1    4.50    6.00
   1  -5  -1   -3.70    4.00
  -1   5   1    9.60    5.10
  -1   5   1    7.50    5.20
  -1   5   1   12.60    6.30
   0  -5  -1  826.42   62.89
   0  -5  -1  741.43   61.39
   0  -5  -1  767.52   61.59
   0  -5  -1  893.81   63.19
   0   5   1  857.51   62.39
   0   5   1  804.32   62.59
   0   5   1  820.52   61.59
   0   5   1  885.61   61.59
  -1  -5  -1  740.33   51.39
  -1  -5  -1  666.23   50.09
  -1  -5  -1  653.63   51.99
   1   5   1  622.24   50.59
   1   5   1  685.13   50.19
   1   5   1  694.43   51.69
   1   5   1  582.94   51.39
  -2  -5  -1   85.59    9.80
  -2  -5  -1   79.09   11.30
  -2  -5  -1   82.89   11.80
  -2  -5  -1   50.09   10.10
   2   5   1   90.39   13.40
   2   5   1   83.19   12.10
  -3  -5  -1    1.90    6.30
  -3  -5  -1   -3.00    7.00
  -3  -5  -1   -5.10    6.40
  -3  -5  -1    6.50    5.70
   3   5   1    4.00    5.40
   3   5   1    0.10    7.50
   3   5   1    0.80    7.00
  -4  -5  -1    7.10    7.90
  -4  -5  -1   14.60    9.00
  -4  -5  -1   13.60    8.90
  -4  -5  -1   10.40    8.50
   4   5   1    7.10    9.40
   4   5   1   13.70    8.30
   4   5   1   16.80    6.90
  -5  -5  -1   -4.30    9.50
  -5  -5  -1   -3.10    8.10
  -5  -5  -1   -6.20    7.80
  -5  -5  -1  -10.20    7.80
   5   5   1    1.70    6.70
   5   5   1    2.20    9.10
   5   5   1    3.10    8.40
  -6  -5  -1  193.28   23.50
  -6  -5  -1  183.68   22.90
   6   5   1  190.88   24.70
   6   5   1  209.88   23.70
   6   5   1  198.08   21.10
  -7  -5  -1   92.59   18.40
  -7  -5  -1  125.39   19.20
   7   5   1   91.09   17.80
   7   5   1  110.89   16.30
   7   5   1   72.19   15.70
  -8  -5  -1   41.80   15.90
  -8  -5  -1  -12.60   13.20
   8   5   1   22.10   13.00
   8   5   1    8.70   10.40
  11  -6  -1   -2.30    8.50
  11  -6  -1    3.40   20.10
 -11   6   1   -4.00   10.50
 -11   6   1   14.40   14.10
  10  -6  -1   -0.60    8.00
  10  -6  -1    9.80   11.60
 -10   6   1    6.70    8.40
 -10   6   1    0.80    9.40
 -10   6   1    5.00   13.30
   9  -6  -1  223.58   24.80
   9  -6  -1  245.58   27.50
   9  -6  -1  160.48   29.50
  -9   6   1  257.17   26.50
  -9   6   1  284.07   29.00
  -9   6   1  265.07   25.20
   8  -6  -1   26.20    9.50
   8  -6  -1   38.70    9.50
   8  -6  -1   32.40   11.30
   8  -6  -1   33.60   10.20
  -8   6   1   29.30    9.10
  -8   6   1   31.80   10.10
  -8   6   1   33.20    9.90
  -8   6   1   33.50   11.10
   7  -6  -1    5.20    6.90
   7  -6  -1    9.80    7.30
   7  -6  -1    8.80    7.30
  -7   6   1   15.60    7.40
  -7   6   1   16.10    8.30
   6  -6  -1   17.00    7.40
   6  -6  -1   24.10    7.50
   6  -6  -1   14.80    7.60
   6  -6  -1   27.10    9.50
   6  -6  -1   22.40    7.60
  -6   6   1   24.10    7.90
  -6   6   1   15.80    6.40
  -6   6   1   24.60    8.30
  -6   6   1   37.60    9.30
   5  -6  -1    4.20    7.60
   5  -6  -1    7.90    6.40
   5  -6  -1    6.70    6.50
   5  -6  -1    2.60    4.90
   5  -6  -1    4.20    5.60
  -5   6   1    8.20    5.50
  -5   6   1    4.30    7.10
  -5   6   1   -6.20    6.00
  -5   6   1    3.00    6.90
   4  -6  -1  436.16   36.20
   4  -6  -1  445.46   35.80
   4  -6  -1  465.15   35.90
   4  -6  -1  353.56   33.30
   4  -6  -1  435.46   34.00
  -4   6   1  458.95   36.50
  -4   6   1  439.66   34.20
  -4   6   1  398.06   35.30
  -4   6   1  431.76   35.50
   3  -6  -1 1050.29   78.19
   3  -6  -1 1056.79   78.99
  -3   6   1 1071.59   79.09
  -3   6   1 1030.30   77.89
  -3   6   1 1024.70   76.59
  -3   6   1 1029.40   78.39
  -3   6   1 1002.90   77.99
   2  -6  -1  257.07   23.20
   2  -6  -1  211.68   22.30
  -2   6   1  267.57   22.70
  -2   6   1  254.27   22.90
  -2   6   1  255.37   23.10
  -2   6   1  238.68   23.10
   1  -6  -1   62.79   11.10
   1  -6  -1   42.30   10.10
  -1   6   1   64.19   10.70
  -1   6   1   44.60    8.70
  -1   6   1   52.69    9.20
   0  -6  -1   26.20    7.10
   0  -6  -1   34.50    9.40
   0  -6  -1   41.60   10.10
   0  -6  -1   53.49    8.90
   0   6   1   37.20    7.70
   0   6   1   41.30    9.30
   0   6   1   43.30    7.80
   0   6   1   46.60    8.30
  -1  -6  -1  174.68   19.00
  -1  -6  -1  181.98   18.30
  -1  -6  -1  140.39   15.80
   1   6   1  175.58   18.80
   1   6   1  176.58   16.60
  -2  -6  -1  130.59   15.40
  -2  -6  -1  148.29   16.60
  -2  -6  -1   97.39   14.90
  -2  -6  -1  104.19   12.50
   2   6   1  123.59   16.20
  -3  -6  -1   11.00    7.10
  -3  -6  -1    1.20    8.10
   3   6   1    4.40    8.40
   3   6   1   17.00    7.30
   3   6   1   14.80   10.50
  -4  -6  -1   -8.30    7.90
  -4  -6  -1   -1.40    8.40
  -4  -6  -1   22.90    8.90
  -4  -6  -1    2.20    9.10
   4   6   1   21.80    9.90
   4   6   1   -0.30    9.50
   4   6   1    4.30    7.10
  -5  -6  -1   15.90   10.80
  -5  -6  -1   42.50   11.40
   5   6   1   13.10   10.90
   5   6   1   22.60   10.90
   5   6   1   21.40    9.10
  -6  -6  -1   72.79   15.70
  -6  -6  -1   63.99   15.70
   6   6   1   64.89   16.20
   6   6   1   76.39   14.90
  -7  -6  -1  262.27   30.60
  -7  -6  -1  220.08   30.50
   7   6   1  296.17   30.00
   7   6   1  219.98   40.60
  11  -7  -1    8.30   13.30
  11  -7  -1    6.80    9.60
 -11   7   1   -5.80   10.50
 -11   7   1    5.40    9.50
  10  -7  -1   12.70   11.70
  10  -7  -1    2.00    8.80
 -10   7   1    7.80    9.00
 -10   7   1    3.70   10.00
 -10   7   1   16.30   11.10
   9  -7  -1   -6.30    6.90
   9  -7  -1   -3.60   10.00
   9  -7  -1    5.10   11.00
  -9   7   1    0.50    9.20
  -9   7   1    3.30    9.80
  -9   7   1   -7.30    9.60
   8  -7  -1   -2.80    7.90
   8  -7  -1   -2.10    8.80
   8  -7  -1   -2.00    7.10
  -8   7   1  -12.70    7.00
  -8   7   1    8.50    8.70
  -8   7   1   -7.30    8.20
   7  -7  -1    3.30    7.20
   7  -7  -1    3.90    8.70
   7  -7  -1   -2.70    7.00
   7  -7  -1   -7.50    5.90
  -7   7   1   -4.90    7.30
  -7   7   1   -0.10    8.00
  -7   7   1   -8.30    9.20
  -7   7   1   -0.50    6.70
   6  -7  -1    2.10    9.00
   6  -7  -1    0.30    6.60
   6  -7  -1    6.10    8.00
  -6   7   1   19.60   13.60
  -6   7   1    4.10    7.50
  -6   7   1    3.50    6.80
   5  -7  -1  171.98   20.40
   5  -7  -1  196.78   20.40
   5  -7  -1  157.08   17.40
   5  -7  -1  164.88   19.60
   5  -7  -1  137.59   16.80
  -5   7   1  184.78   19.80
  -5   7   1  171.98   20.60
  -5   7   1  160.08   19.60
  -5   7   1  188.18   18.40
   4  -7  -1   45.90   10.60
   4  -7  -1   61.69   12.10
   4  -7  -1   54.59   11.10
  -4   7   1   63.99    9.70
  -4   7   1   60.79   12.30
  -4   7   1   31.90    7.10
  -4   7   1   53.19   10.90
  -4   7   1   50.39   11.20
   3  -7  -1  184.88   21.90
   3  -7  -1  233.08   22.50
  -3   7   1  229.98   22.70
  -3   7   1  229.88   22.80
  -3   7   1  216.98   22.10
  -3   7   1  235.98   22.60
   2  -7  -1   14.20    8.50
   2  -7  -1   21.70    9.00
   2  -7  -1   20.80    7.80
  -2   7   1   26.30    9.70
  -2   7   1   21.70    8.30
  -2   7   1   22.60    7.50
   1  -7  -1    0.40    7.40
   1  -7  -1    3.30    7.00
   1  -7  -1    0.60    5.40
   1  -7  -1    1.80    7.80
  -1   7   1   -1.40    7.00
  -1   7   1    5.90    6.50
  -1   7   1    4.00    5.40
   0  -7  -1   43.10   11.50
   0  -7  -1   33.80   10.30
   0  -7  -1   14.20    6.80
   0   7   1   36.60    8.80
   0   7   1   42.80   10.70
   0   7   1   22.40    7.40
   0   7   1   20.00    8.00
  -1  -7  -1    6.80    8.40
  -1  -7  -1   15.50   10.10
  -1  -7  -1   -3.00    8.40
  -1  -7  -1   10.80    7.30
  -1  -7  -1    1.00    8.00
   1   7   1    2.00    6.40
   1   7   1    6.90    8.30
  -2  -7  -1   26.30   14.70
  -2  -7  -1   29.50    7.50
  -2  -7  -1   44.50   13.20
  -2  -7  -1   54.69   15.00
  -2  -7  -1   50.49    9.00
  -2  -7  -1   13.10    9.80
   2   7   1   36.30   11.40
  -3  -7  -1   10.80    9.90
  -3  -7  -1   34.20   11.80
  -3  -7  -1   11.30    9.20
   3   7   1   45.90   11.60
  -4  -7  -1   14.90   11.60
  -4  -7  -1   31.50   10.10
   4   7   1   12.50   11.60
  -5  -7  -1  105.59   16.80
  -5  -7  -1  107.59   18.70
   5   7   1   94.69   16.80
   5   7   1   91.09   19.40
  -6  -7  -1    7.50   14.30
  -6  -7  -1   12.80   12.60
   6   7   1    4.50   10.60
  10  -8  -1    9.00    9.40
  10  -8  -1    0.70   12.80
 -10   8   1   -4.30    9.90
 -10   8   1   17.20   12.30
 -10   8   1    1.20   17.20
   9  -8  -1   28.40   11.00
   9  -8  -1   33.20   14.00
  -9   8   1   36.00   13.20
  -9   8   1   29.40   11.80
  -9   8   1   49.40   15.00
   8  -8  -1   46.70   14.50
   8  -8  -1   34.50   11.10
  -8   8   1   24.50   13.10
  -8   8   1   35.40   11.80
  -8   8   1   24.50   10.70
   7  -8  -1  123.79   18.30
   7  -8  -1  141.49   20.50
  -7   8   1  126.19   17.80
  -7   8   1  127.09   20.60
  -7   8   1  118.29   17.80
   6  -8  -1  108.89   17.20
   6  -8  -1   88.19   16.20
   6  -8  -1   81.09   15.90
   6  -8  -1   65.89   12.60
  -6   8   1   93.69   14.30
  -6   8   1   92.69   16.80
  -6   8   1   91.09   15.70
  -6   8   1  122.49   22.20
   5  -8  -1  215.98   22.60
   5  -8  -1  225.78   25.50
   5  -8  -1  283.97   26.10
   5  -8  -1  236.98   26.00
  -5   8   1  264.17   25.80
  -5   8   1  266.47   27.00
  -5   8   1  233.38   23.30
  -5   8   1  231.68   26.10
   4  -8  -1  145.19   18.70
   4  -8  -1  156.48   19.50
   4  -8  -1  101.09   16.60
  -4   8   1   94.79   16.60
  -4   8   1  124.19   16.60
  -4   8   1  131.89   18.50
  -4   8   1  129.99   15.50
   3  -8  -1   60.89   12.30
   3  -8  -1   88.29   16.00
  -3   8   1   92.39   14.10
  -3   8   1   64.89   12.90
  -3   8   1  105.39   16.00
  -3   8   1   52.99   20.30
   2  -8  -1  136.79   21.20
   2  -8  -1   99.29   18.10
   2  -8  -1   74.79   13.40
  -2   8   1  102.09   15.40
  -2   8   1  120.29   17.10
   1  -8  -1    5.10    9.10
   1  -8  -1    0.00    6.30
   1  -8  -1    8.20    9.00
   1  -8  -1    9.00    9.10
  -1   8   1    7.50    9.20
  -1   8   1    6.50    8.40
  -1   8   1    7.60    6.60
   0  -8  -1   21.90    9.90
   0  -8  -1   23.40    8.30
   0  -8  -1   24.30   11.00
   0  -8  -1   38.30   10.80
   0  -8  -1   23.90   11.00
   0   8   1   35.20    9.70
   0   8   1   32.20   11.50
   0   8   1   10.60    7.10
  -1  -8  -1   34.80   15.00
  -1  -8  -1   32.30   11.60
  -1  -8  -1   65.59   11.40
  -1  -8  -1   69.39   15.20
  -1  -8  -1   33.10   11.20
  -1  -8  -1   62.29   13.10
   1   8   1   48.70   12.70
   1   8   1   45.40   10.80
  -2  -8  -1    3.10   12.30
  -2  -8  -1   16.20   14.70
  -2  -8  -1   32.20   11.80
   2   8   1   33.20   12.70
  -3  -8  -1  157.68   24.60
  -3  -8  -1  127.29   20.30
   3   8   1  162.48   21.40
  -4  -8  -1   18.00   12.40
   4   8   1   33.50   12.50
  -5  -8  -1   -0.60   10.30
  -5  -8  -1  -21.10   11.40
   5   8   1    0.90   17.70
   5   8   1    2.20    9.90
  10  -9  -1   21.30   15.30
  10  -9  -1   16.80   10.90
 -10   9   1   27.40   13.10
 -10   9   1    8.70   12.90
 -10   9   1   15.90   14.30
   9  -9  -1   77.29   16.30
  -9   9   1   96.99   18.50
  -9   9   1   80.79   17.50
   8  -9  -1  148.79   21.50
   8  -9  -1  162.18   23.80
  -8   9   1  164.98   22.10
  -8   9   1  141.49   21.80
  -8   9   1  127.39   23.60
   7  -9  -1    7.20    9.60
   7  -9  -1   10.80   11.10
  -7   9   1   -5.70    9.70
  -7   9   1   -7.20    9.90
  -7   9   1   11.70    9.80
   6  -9  -1   75.79   14.70
   6  -9  -1   63.79   15.80
  -6   9   1   74.99   13.80
  -6   9   1   99.29   16.40
  -6   9   1   75.69   17.10
   5  -9  -1   49.20   12.80
   5  -9  -1   44.30   13.10
   5  -9  -1   54.59   13.60
  -5   9   1   51.69   11.30
  -5   9   1   47.80   13.50
  -5   9   1   52.19   12.90
   4  -9  -1   75.39   15.40
   4  -9  -1   71.89   15.10
   4  -9  -1   60.09   13.00
  -4   9   1   75.69   15.20
  -4   9   1   83.09   15.10
   3  -9  -1   -8.00    9.10
   3  -9  -1    0.90   12.90
  -3   9   1   -7.10    9.20
   2  -9  -1    7.10   10.60
   2  -9  -1    7.70    8.10
  -2   9   1    7.10   10.20
  -2   9   1   10.80    8.30
  -2   9   1   -7.10    9.90
   1  -9  -1    4.20    7.50
   1  -9  -1   -4.30   10.20
  -1   9   1   13.30    8.20
  -1   9   1   16.70   10.40
  -1   9   1   15.30    9.90
   0  -9  -1  197.48   24.20
   0  -9  -1  225.88   27.90
   0   9   1  192.98   24.70
   0   9   1  190.18   23.40
  -1  -9  -1  196.98   26.40
  -1  -9  -1  173.38   22.10
   1   9   1  177.98   22.90
   1   9   1  129.19   19.30
  -2  -9  -1  189.58   27.20
  -2  -9  -1  146.99   22.40
   2   9   1  157.98   22.10
  -3  -9  -1    4.50   14.50
  -3  -9  -1   -3.60   11.60
   3   9   1    6.90   10.40
  -4  -9  -1    7.90   15.00
  -4  -9  -1   -4.80   12.40
   4   9   1   -7.20   10.20
   8 -10  -1  338.77   36.20
   8 -10  -1  388.46   39.50
  -8  10   1  406.06   38.50
  -8  10   1  354.06   54.09
  -8  10   1  310.57   43.50
   7 -10  -1  126.39   22.10
   7 -10  -1   77.69   16.20
  -7  10   1   89.89   18.00
  -7  10   1   79.29   16.30
  -7  10   1   82.29   18.70
   6 -10  -1    8.50    9.50
   6 -10  -1   14.00   12.90
  -6  10   1    5.70    9.30
  -6  10   1   12.40   12.20
  -6  10   1    7.30   11.50
   5 -10  -1    2.90   10.40
   5 -10  -1    7.20   11.90
  -5  10   1  -13.90    9.60
  -5  10   1   -5.30   10.30
   4 -10  -1    8.60   13.20
   4 -10  -1   20.00   11.90
  -4  10   1    9.70   10.80
  -4  10   1   23.80   12.30
   3 -10  -1  121.89   20.20
   3 -10  -1  184.48   24.50
  -3  10   1  201.78   25.00
  -3  10   1  159.48   21.70
  -3  10   1  226.68   25.90
   2 -10  -1   58.19   16.20
  -2  10   1   55.69   15.30
  -2  10   1   30.00   11.40
  -2  10   1   54.69   14.90
   1 -10  -1   -2.60   13.10
   1 -10  -1   11.40   12.80
  -1  10   1   13.10   12.00
  -1  10   1    6.80   11.40
   0 -10  -1   12.90   14.90
   0 -10  -1    7.00   11.90
   0  10   1   20.40   12.70
   0  10   1   13.10   12.30
  -1 -10  -1   27.10   16.40
  -1 -10  -1   38.60   14.90
   1  10   1   50.19   15.10
   1  10   1   35.00   12.20
  -2 -10  -1   24.30   16.90
  -2 -10  -1    9.40   17.60
   2  10   1   40.90   14.40
  -7  11   1    0.10   13.80
   6 -11  -1   10.30   14.80
   6 -11  -1    5.80   11.50
  -6  11   1   12.10   12.80
  -6  11   1    8.90   10.20
  -6  11   1   -0.20   13.30
   5 -11  -1    4.30   15.30
   5 -11  -1   -5.00   10.10
  -5  11   1   -7.40   11.40
  -5  11   1   -0.30   12.20
   4 -11  -1   -5.00   11.20
  -4  11   1   -9.50   10.90
  -4  11   1    3.30   13.60
   3 -11  -1   94.89   20.00
  -3  11   1   63.89   17.70
  -3  11   1   44.20   17.30
   2 -11  -1  208.58   34.30
  -2  11   1  190.88   28.00
   1 -11  -1   23.50   15.70
  -1  11   1   21.00   13.10
  -1  11   1    2.80   12.20
  -2  12  -2  -12.70   12.30
   2 -12   2    0.10   11.30
   2 -12   2   -0.40   11.70
  -3  12  -2    8.50   13.30
  -3  12  -2    5.30   14.40
   3 -12   2   14.40   15.70
   3 -12   2   29.30   14.40
  -4  12  -2   28.70   15.10
  -4  12  -2   15.80   14.60
   4 -12   2   25.40   14.10
   4 -12   2   26.00   16.70
   5 -12   2   -2.50   13.30
  -6  12  -2   19.20   18.40
   1  11  -2   59.69   15.00
  -1 -11   2   87.79   21.10
  -1 -11   2   68.49   16.70
   0  11  -2   27.70   12.90
   0  11  -2   29.50   12.80
   0 -11   2   42.00   16.30
   0 -11   2   16.50   17.10
  -1  11  -2   -2.30   11.20
   1 -11   2   -4.40   11.40
   1 -11   2   15.50   11.40
   1 -11   2    3.70   12.90
  -2  11  -2    2.50   10.40
  -2  11  -2   10.40   12.90
   2 -11   2   17.70   13.40
   2 -11   2    9.30   11.40
  -3  11  -2  -13.20   12.10
  -3  11  -2    8.10   11.50
   3 -11   2    7.60   12.00
   3 -11   2    4.40   10.90
  -4  11  -2   -8.70   11.10
  -4  11  -2   -1.00   10.10
   4 -11   2   15.80   12.40
   4 -11   2    0.40   10.30
  -5  11  -2    1.20   11.80
  -5  11  -2   19.60   13.00
   5 -11   2    6.30    9.70
   5 -11   2   28.10   13.10
  -6  11  -2   56.29   14.50
  -6  11  -2   51.29   12.50
  -6  11  -2   34.90   14.30
   6 -11   2   45.00   15.70
   6 -11   2   49.50   14.00
  -7  11  -2   89.99   18.80
   7 -11   2  100.29   17.90
   7 -11   2  174.48   24.80
  -8  11  -2   -8.10   12.40
  -8  11  -2    3.00   12.80
  -8  11  -2   16.00   12.00
   8 -11   2    1.00   14.00
   8 -11   2    8.00   14.40
   3  10  -2   41.70   13.40
  -3 -10   2   69.19   19.10
  -3 -10   2   98.59   21.70
   2  10  -2   14.10   10.70
  -2 -10   2   16.40   15.40
  -2 -10   2   34.20   14.20
   1  10  -2    0.80   11.10
   1  10  -2   -7.30    9.70
  -1 -10   2   -1.10   11.70
  -1 -10   2    7.30    9.90
   0  10  -2   68.59   15.00
   0 -10   2   73.99   17.20
   0 -10   2   42.70   12.20
   0 -10   2   67.19   14.50
  -1  10  -2    9.50    9.90
  -1  10  -2   -3.70   13.20
   1 -10   2   -4.40    8.00
   1 -10   2   -6.70   10.20
   1 -10   2   15.50   10.60
   1 -10   2   -7.00   12.30
  -2  10  -2   -3.00    8.40
  -2  10  -2   -6.10   10.20
   2 -10   2   -1.00    9.80
   2 -10   2    3.30    8.60
   2 -10   2   11.00   10.50
   2 -10   2   -2.00   11.40
  -3  10  -2   -8.70   10.00
  -3  10  -2    0.10    9.10
   3 -10   2    9.90   10.20
   3 -10   2   -2.00    8.70
   3 -10   2    1.40   10.50
   3 -10   2   -3.40   10.10
  -4  10  -2   -1.40    8.80
  -4  10  -2    7.50   10.30
  -4  10  -2    1.80   10.20
   4 -10   2   22.40   11.90
   4 -10   2   13.60   10.00
  -5  10  -2   48.20   13.20
  -5  10  -2   27.90   12.50
   5 -10   2   37.30   13.20
   5 -10   2   33.40   11.40
  -6  10  -2   66.79   12.60
  -6  10  -2   65.79   16.00
  -6  10  -2   62.89   15.10
   6 -10   2   71.19   14.50
   6 -10   2   39.30   14.60
  -7  10  -2  124.99   21.90
  -7  10  -2  123.59   18.50
  -7  10  -2  144.79   21.60
   7 -10   2  120.69   19.60
   7 -10   2  131.39   21.60
  -8  10  -2   30.00   11.70
  -8  10  -2   21.80   12.70
  -8  10  -2   13.10   11.80
   8 -10   2    6.30    9.70
   8 -10   2   22.80   13.70
  -9  10  -2   45.00   14.80
  -9  10  -2   46.30   14.90
  -9  10  -2   17.60   14.60
   9 -10   2   37.90   13.90
   5   9  -2    0.40   10.00
  -5  -9   2    7.70   11.50
  -5  -9   2   -9.20   14.10
   4   9  -2   -9.80    8.60
  -4  -9   2  -14.30   12.30
  -4  -9   2   11.90   10.60
  -4  -9   2    7.90   13.00
   3   9  -2   11.70   10.70
  -3  -9   2   20.10   12.20
  -3  -9   2    0.80   13.00
  -3  -9   2   17.40   10.30
  -3  -9   2    8.50    9.60
   2   9  -2  116.89   16.60
  -2  -9   2  114.89   20.20
  -2  -9   2   98.69   16.20
  -2  -9   2   72.09   17.50
  -2  -9   2  111.09   17.10
   1   9  -2    7.00    9.00
   1   9  -2    5.10    8.80
  -1  -9   2   -3.90    8.80
  -1  -9   2   -6.00   10.70
  -1  -9   2   -1.50    9.30
  -1  -9   2    3.40    7.90
  -1  -9   2   -2.70   10.10
  -1  -9   2    5.30    9.60
   0   9  -2   13.60   10.00
   0   9  -2   10.40    9.50
   0  -9   2   10.50   10.70
   0  -9   2   29.90   12.10
   0  -9   2   30.90   10.50
   0  -9   2   17.40    8.60
  -1   9  -2   74.89   13.60
  -1   9  -2   50.69   11.80
  -1   9  -2   41.00   10.70
   1  -9   2   40.50   10.40
  -2   9  -2   10.70    9.60
  -2   9  -2    2.90    7.90
   2  -9   2    3.80    8.90
   2  -9   2    4.70   10.30
   2  -9   2    7.00    9.80
   2  -9   2    3.70    7.30
  -3   9  -2  476.55   37.00
  -3   9  -2  365.56   36.10
   3  -9   2  414.76   39.80
   3  -9   2  382.16   36.50
  -4   9  -2   54.39   12.50
  -4   9  -2   43.20   12.10
   4  -9   2   40.80   18.10
   4  -9   2   25.10   10.00
   4  -9   2   35.40   11.60
  -5   9  -2   -6.30   12.30
  -5   9  -2    2.10    9.20
  -5   9  -2   14.30    7.30
  -5   9  -2   14.40   10.20
   5  -9   2    1.20    7.50
   5  -9   2    3.50    9.40
   5  -9   2   17.90   12.40
  -6   9  -2    8.20    8.00
  -6   9  -2    0.60    8.50
  -6   9  -2   14.50    9.20
  -6   9  -2   13.40    9.40
   6  -9   2    6.00    7.90
   6  -9   2   14.50   11.40
  -7   9  -2   -5.30    8.60
  -7   9  -2    5.80    9.60
  -7   9  -2   -3.00    7.90
   7  -9   2   12.70   11.00
   7  -9   2   -9.60    7.40
  -8   9  -2   -3.70   10.00
  -8   9  -2    2.30    9.50
  -8   9  -2   11.20    9.80
   8  -9   2   15.00   12.30
   8  -9   2  -11.60    7.50
  -9   9  -2    5.60   10.20
  -9   9  -2   12.70   11.70
  -9   9  -2    5.80   10.70
   9  -9   2    4.50   12.60
   9  -9   2   -2.10   10.10
 -10   9  -2   12.30   12.10
 -10   9  -2   16.40   13.70
 -10   9  -2   11.60   11.20
  10  -9   2   -5.40    9.30
  10  -9   2    6.80   14.70
   6   8  -2  140.69   24.40
  -6  -8   2  221.68   26.40
  -6  -8   2  182.88   26.20
   5   8  -2  131.59   21.60
  -5  -8   2  172.58   21.80
  -5  -8   2  138.19   21.70
   4   8  -2   11.30    9.10
  -4  -8   2   -4.00   11.10
  -4  -8   2    7.80    9.10
  -4  -8   2    0.40   10.90
   3   8  -2    2.60    8.00
  -3  -8   2    1.70    9.60
  -3  -8   2   -2.40    8.90
  -3  -8   2    6.60    8.20
  -3  -8   2    6.10    9.10
  -3  -8   2   -5.60   10.70
  -3  -8   2   -2.10    9.60
  -3  -8   2   -5.20    9.20
   2   8  -2    8.70    8.80
  -2  -8   2   13.40    9.20
  -2  -8   2   18.90    8.70
  -2  -8   2   11.60   15.40
  -2  -8   2   12.50    8.10
  -2  -8   2   11.70    8.20
  -2  -8   2    1.40   12.10
   1   8  -2  147.49   17.30
   1   8  -2  142.79   17.80
  -1  -8   2  112.99   16.50
  -1  -8   2  196.98   21.70
  -1  -8   2  181.68   19.10
  -1  -8   2  176.98   19.60
  -1  -8   2  119.19   17.00
  -1  -8   2  106.49   17.30
   0   8  -2  321.77   28.00
   0   8  -2  302.67   28.60
   0  -8   2  352.26   29.90
   0  -8   2  293.77   28.40
   0  -8   2  350.06   30.10
   0  -8   2  254.47   29.20
  -1   8  -2  167.98   18.00
  -1   8  -2  175.18   18.40
   1  -8   2  106.99   16.30
   1  -8   2  140.19   18.60
   1  -8   2  145.19   18.50
  -2   8  -2   -3.30    6.20
  -2   8  -2    6.10    8.10
   2  -8   2    7.50    7.30
   2  -8   2   -3.80    5.60
   2  -8   2    6.90    8.00
  -3   8  -2  206.38   24.30
  -3   8  -2  311.37   26.60
  -3   8  -2  264.27   25.80
   3  -8   2  298.97   26.00
   3  -8   2  236.48   25.70
   3  -8   2  265.37   25.80
  -4   8  -2 1292.27  102.79
  -4   8  -2 1459.75  103.39
  -4   8  -2 1377.76  104.19
   4  -8   2 1422.46  103.39
   4  -8   2 1430.16  103.09
   4  -8   2 1253.57  104.09
  -5   8  -2   30.40    9.80
  -5   8  -2   22.90   14.10
  -5   8  -2   42.20   14.80
  -5   8  -2   12.90    8.80
   5  -8   2   21.30    9.50
   5  -8   2   23.10   10.30
  -6   8  -2   12.50    8.70
  -6   8  -2   31.90    9.70
  -6   8  -2   16.90    8.60
   6  -8   2   23.60    9.00
   6  -8   2   20.40   10.50
   6  -8   2   13.00    7.70
  -7   8  -2    7.50    7.70
  -7   8  -2    9.10    8.70
  -7   8  -2   17.00   10.30
  -7   8  -2   19.20    9.10
   7  -8   2    9.70    8.40
   7  -8   2    6.60    7.90
   7  -8   2   11.70   10.30
  -8   8  -2   -3.60    8.10
  -8   8  -2   10.40    9.00
  -8   8  -2   -7.20   14.70
   8  -8   2    7.00   11.00
   8  -8   2    7.80    8.50
  -9   8  -2   31.00   12.00
  -9   8  -2   17.40   12.00
  -9   8  -2   29.10   11.00
   9  -8   2   46.80   12.00
   9  -8   2   55.59   15.10
 -10   8  -2   91.99   18.50
 -10   8  -2   72.49   14.90
 -10   8  -2  108.79   18.90
  10  -8   2   96.09   17.10
  10  -8   2   95.49   20.00
 -11   8  -2    4.20   10.10
 -11   8  -2    8.90   12.10
 -11   8  -2   20.70   17.60
  11  -8   2   13.50   14.10
  11  -8   2   -3.10    9.80
   7   7  -2    2.30   12.10
  -7  -7   2   20.20   15.40
   6   7  -2  119.39   17.40
   6   7  -2  133.59   21.10
  -6  -7   2  126.09   20.20
  -6  -7   2  146.69   21.70
   5   7  -2   -8.10    9.90
   5   7  -2    0.80    8.20
  -5  -7   2    3.40    9.20
  -5  -7   2   -1.90   10.00
   4   7  -2    5.60    9.90
   4   7  -2    4.70    8.00
  -4  -7   2    7.00    9.20
  -4  -7   2   12.60    8.50
  -4  -7   2   -0.70    9.00
  -4  -7   2   11.90    9.00
  -4  -7   2    0.40    8.80
  -4  -7   2   -0.50    7.70
  -4  -7   2   -1.40    9.30
   3   7  -2   12.60    9.10
   3   7  -2   -2.90    6.50
  -3  -7   2    9.70    8.30
  -3  -7   2   -0.10    6.80
  -3  -7   2   -3.00    7.20
  -3  -7   2   -5.50    6.70
  -3  -7   2    1.40    6.70
   2   7  -2   13.20    7.40
  -2  -7   2    0.80    6.90
  -2  -7   2   -7.00    7.30
  -2  -7   2   -0.10    7.60
  -2  -7   2   -2.60    9.10
  -2  -7   2   -1.50    6.60
  -2  -7   2    1.00    7.40
  -2  -7   2   -1.00    6.20
   1   7  -2  128.99   15.10
   1   7  -2  136.39   15.50
  -1  -7   2  152.48   16.30
  -1  -7   2  159.98   17.90
  -1  -7   2  104.19   14.90
  -1  -7   2  122.09   16.00
  -1  -7   2  113.29   15.20
  -1  -7   2  116.89   14.70
  -1  -7   2  158.08   17.30
  -1  -7   2  139.99   15.30
   0   7  -2  740.03   57.99
   0   7  -2  789.62   57.79
   0  -7   2  833.92   59.49
   0  -7   2  675.63   58.29
   0  -7   2  721.53   58.79
   0  -7   2  776.52   58.89
  -1   7  -2  783.12   55.79
  -1   7  -2  687.73   56.29
  -1   7  -2  718.43   55.69
   1  -7   2  762.62   56.19
   1  -7   2  659.53   56.09
   1  -7   2  712.83   56.29
  -2   7  -2   41.30    9.30
  -2   7  -2   45.50    9.60
  -2   7  -2   29.70    8.20
   2  -7   2   46.50    9.40
   2  -7   2   27.20    8.40
   2  -7   2   50.49    9.50
  -3   7  -2    4.00    7.00
  -3   7  -2    9.00    6.30
  -3   7  -2    3.50    6.40
   3  -7   2   13.00    6.50
   3  -7   2   11.70    7.60
   3  -7   2    2.20    5.70
  -4   7  -2   85.89   15.10
  -4   7  -2   89.79   12.70
  -4   7  -2  102.89   13.80
   4  -7   2  112.59   14.30
   4  -7   2   72.29   12.70
   4  -7   2  101.39   13.60
  -5   7  -2  150.68   18.20
  -5   7  -2  140.99   14.70
  -5   7  -2  134.29   15.60
  -5   7  -2   97.39   12.10
  -5   7  -2  124.99   15.40
   5  -7   2  135.99   14.10
   5  -7   2   97.99   15.30
   5  -7   2  161.38   16.90
   5  -7   2   95.59   13.10
  -6   7  -2   20.10    8.50
  -6   7  -2   17.40    7.50
  -6   7  -2   -0.20    6.90
  -6   7  -2   22.10    8.00
   6  -7   2   13.80   12.30
   6  -7   2   18.30    8.20
   6  -7   2   11.20    8.70
   6  -7   2   10.90    6.80
   6  -7   2   17.80    8.40
  -7   7  -2   -0.70    6.60
  -7   7  -2    5.50    7.50
  -7   7  -2    4.30    6.80
   7  -7   2    3.60    7.50
   7  -7   2   -0.90    7.20
   7  -7   2   11.20    8.30
  -8   7  -2   11.40    8.40
  -8   7  -2   13.30    8.00
  -8   7  -2   35.30   10.80
  -8   7  -2   13.30   11.30
   8  -7   2   11.60    9.10
   8  -7   2   40.90   12.10
   8  -7   2   30.50   10.90
   8  -7   2   25.60    9.80
  -9   7  -2   62.99   15.00
  -9   7  -2   80.79   15.30
  -9   7  -2   51.49   11.80
   9  -7   2   81.39   16.00
   9  -7   2   35.50   12.90
   9  -7   2   77.79   14.60
 -10   7  -2  287.27   28.40
 -10   7  -2  322.97   32.00
 -10   7  -2  251.97   29.90
 -10   7  -2  256.67   28.20
  10  -7   2  286.07   30.20
  10  -7   2  302.17   32.80
 -11   7  -2   26.90   12.80
 -11   7  -2   18.90   17.70
  11  -7   2   49.99   16.40
  11  -7   2   36.30   12.20
   8   6  -2    9.30   12.30
  -8  -6   2    7.90   12.40
  -8  -6   2   22.00   15.80
   7   6  -2    6.30    9.40
   7   6  -2    8.50   11.70
  -7  -6   2    3.00   12.30
  -7  -6   2    0.60   10.70
   6   6  -2   10.40   10.50
   6   6  -2    2.00    7.70
  -6  -6   2    0.50   11.20
  -6  -6   2   -6.70   15.20
  -6  -6   2   -6.20    9.30
   5   6  -2   81.59   15.70
   5   6  -2   64.89   11.20
  -5  -6   2   58.19   13.60
  -5  -6   2   51.49   12.60
  -5  -6   2   66.09   11.60
  -5  -6   2   74.09   13.40
  -5  -6   2   52.29   12.20
  -5  -6   2   60.39   12.50
  -5  -6   2   52.79   14.20
   4   6  -2   24.80   10.50
   4   6  -2   37.10    8.90
  -4  -6   2   12.30    8.90
  -4  -6   2   20.40    8.80
  -4  -6   2   26.90    9.20
  -4  -6   2   37.10    9.80
  -4  -6   2   28.60    8.40
   3   6  -2  188.78   22.70
   3   6  -2  203.58   20.10
  -3  -6   2  220.38   21.00
  -3  -6   2  213.18   20.60
  -3  -6   2  203.78   21.80
  -3  -6   2  190.08   21.30
  -3  -6   2  195.28   21.20
  -3  -6   2  196.28   20.30
   2   6  -2  259.17   21.30
   2   6  -2  241.78   22.90
  -2  -6   2  213.18   22.20
  -2  -6   2  238.08   22.40
  -2  -6   2  194.68   21.10
  -2  -6   2  256.67   22.30
  -2  -6   2  248.48   22.30
  -2  -6   2  240.78   21.00
  -2  -6   2  185.78   22.40
   1   6  -2   17.00    6.10
   1   6  -2   17.70    6.40
  -1  -6   2   10.30    5.70
  -1  -6   2    4.60    5.80
  -1  -6   2   17.00    7.30
  -1  -6   2   13.90    6.60
  -1  -6   2   14.10    6.50
  -1  -6   2   23.70    6.90
  -1  -6   2   11.50    7.60
   0   6  -2  428.96   32.00
   0   6  -2  423.46   32.10
   0  -6   2  377.26   32.50
   0  -6   2  384.46   32.50
   0  -6   2  337.07   33.00
  -1   6  -2  781.52   57.29
  -1   6  -2  757.72   57.99
  -1   6  -2  754.42   57.29
   1  -6   2  745.03   57.19
   1  -6   2  725.23   57.99
  -2   6  -2   -2.50    4.20
  -2   6  -2    7.30    5.80
   2  -6   2   -5.40    5.00
   2  -6   2   -4.00    4.80
   2  -6   2    5.30    5.50
  -3   6  -2    0.90    5.80
  -3   6  -2    1.10    5.20
  -3   6  -2   -0.30    5.10
  -3   6  -2    7.10    4.10
   3  -6   2   -1.60    4.90
   3  -6   2    5.40    5.80
   3  -6   2    3.90    5.00
  -4   6  -2    5.70    3.90
  -4   6  -2    2.80    5.70
  -4   6  -2    3.20    5.30
  -4   6  -2    1.30    5.30
  -4   6  -2    6.90    4.80
   4  -6   2    2.40    5.70
   4  -6   2    6.50    6.20
   4  -6   2    3.90    4.80
   4  -6   2   11.60    6.40
   4  -6   2    4.90    4.50
  -5   6  -2   35.80    7.80
  -5   6  -2   38.80    8.40
  -5   6  -2   27.80    7.20
  -5   6  -2   24.30    7.50
   5  -6   2   38.90    8.20
   5  -6   2   34.80    8.30
   5  -6   2   33.10    8.10
   5  -6   2   26.80    8.10
   5  -6   2   26.00    7.30
  -6   6  -2   22.70    6.40
  -6   6  -2   25.40    7.80
  -6   6  -2   20.40    6.90
  -6   6  -2   21.90    7.90
  -6   6  -2   12.00    6.60
   6  -6   2   27.70    9.10
   6  -6   2   14.30    9.90
   6  -6   2   14.90    7.20
   6  -6   2   26.50    7.90
   6  -6   2   11.50    7.00
  -7   6  -2    5.40    6.50
  -7   6  -2    7.50    6.10
  -7   6  -2    0.20    6.30
   7  -6   2    3.20    6.70
   7  -6   2   -4.80    7.10
   7  -6   2    1.10    6.40
   7  -6   2   11.00    6.70
   7  -6   2   -7.00    6.00
  -8   6  -2   -4.90    6.30
  -8   6  -2   11.50    7.80
  -8   6  -2    6.50    7.50
  -8   6  -2   -2.70    7.30
   8  -6   2    6.10    7.40
   8  -6   2    2.80    7.60
   8  -6   2    7.80    7.20
   8  -6   2    9.00    8.60
   8  -6   2   -1.20    9.20
   8  -6   2   -0.90    8.40
  -9   6  -2    1.60    7.90
  -9   6  -2    7.70    7.20
  -9   6  -2    9.40    8.20
  -9   6  -2   20.60    9.30
   9  -6   2   19.60   10.40
   9  -6   2    6.40    8.80
   9  -6   2    2.30    9.40
   9  -6   2   12.70    9.70
   9  -6   2   26.70   12.50
 -10   6  -2   11.90    9.30
 -10   6  -2    9.80    9.20
 -10   6  -2   11.50   10.40
  10  -6   2   17.60    9.60
  10  -6   2   19.50   12.10
  10  -6   2   11.30    9.60
 -11   6  -2   11.50   10.60
 -11   6  -2   12.60   10.50
  11  -6   2    5.10    9.60
   9   5  -2   33.00   13.20
   9   5  -2   25.30   20.00
  -9  -5   2   11.40   14.00
  -9  -5   2   10.80   15.40
   8   5  -2   54.49   14.60
   8   5  -2   78.99   14.10
  -8  -5   2   77.69   17.70
  -8  -5   2   58.29   15.60
   7   5  -2   22.80   11.30
   7   5  -2   28.60    9.80
  -7  -5   2   28.30   11.10
  -7  -5   2   22.10   13.10
   6   5  -2    2.50    9.10
   6   5  -2   -1.80    5.90
   6   5  -2   26.00    8.30
  -6  -5   2    7.80    8.90
  -6  -5   2    9.60    7.00
  -6  -5   2    4.10    9.80
  -6  -5   2   -0.80    8.40
  -6  -5   2   -6.50    9.30
   5   5  -2    3.70    6.60
   5   5  -2    2.00    5.90
   5   5  -2    6.10    6.70
   5   5  -2    4.00    8.50
  -5  -5   2    0.70    6.80
  -5  -5   2   -8.40    9.80
  -5  -5   2    5.70    7.30
  -5  -5   2   13.00    9.50
   4   5  -2   83.99   14.10
   4   5  -2  102.09   12.80
  -4  -5   2  117.39   14.80
  -4  -5   2   97.59   13.20
  -4  -5   2   81.89   12.90
  -4  -5   2  115.09   15.00
  -4  -5   2   83.09   13.10
   3   5  -2    5.90    5.40
   3   5  -2   -3.40    6.40
  -3  -5   2   -0.90    5.40
  -3  -5   2    2.50    5.50
  -3  -5   2    7.80    6.90
  -3  -5   2   -3.60    5.50
  -3  -5   2   -4.50    5.70
  -3  -5   2   -3.80    5.70
  -3  -5   2    0.00    5.70
   2   5  -2  574.94   43.50
   2   5  -2  535.95   42.30
  -2  -5   2  522.85   42.20
  -2  -5   2  558.04   43.20
  -2  -5   2  536.35   43.70
  -2  -5   2  545.95   42.50
  -2  -5   2  582.54   43.20
  -2  -5   2  551.94   43.00
  -2  -5   2  533.55   43.00
   1   5  -2  450.55   34.80
  -1  -5   2  456.95   35.30
  -1  -5   2  375.36   35.50
  -1  -5   2  507.85   35.50
  -1  -5   2  444.56   34.90
  -1  -5   2  459.45   35.70
  -1  -5   2  408.06   34.60
  -1  -5   2  464.25   35.70
  -1  -5   2  467.45   35.80
   0   5  -2   94.09   11.40
   0   5  -2  117.89   16.90
   0   5  -2   97.09   11.80
   0  -5   2  100.29   11.90
   0  -5   2   70.19   10.80
   0  -5   2  100.49   11.70
   0  -5   2   85.29   10.10
  -1   5  -2  103.89   12.10
  -1   5  -2  112.19   12.80
  -1   5  -2  112.99   12.90
   1  -5   2  100.69   16.20
   1  -5   2   93.19   12.30
  -2   5  -2   66.59    9.60
  -2   5  -2   67.79    9.30
  -2   5  -2   76.99    9.80
   2  -5   2   62.19    9.20
   2  -5   2   62.69    9.40
   2  -5   2   58.09    9.50
  -3   5  -2  202.88   19.40
  -3   5  -2  201.88   20.30
  -3   5  -2  262.57   20.40
  -3   5  -2  196.28   18.20
  -3   5  -2  234.18   18.70
   3  -5   2  215.08   18.50
   3  -5   2  224.68   20.00
   3  -5   2  233.88   20.30
  -4   5  -2    3.20    4.70
  -4   5  -2   -2.00    5.00
  -4   5  -2    2.70    5.00
   4  -5   2    1.70    4.80
   4  -5   2    4.80    4.80
   4  -5   2    1.50    5.10
   4  -5   2    2.40    5.50
   4  -5   2   -0.70    4.90
  -5   5  -2   22.30    6.80
  -5   5  -2   28.60    7.20
  -5   5  -2   31.10    7.30
  -5   5  -2   36.40    8.20
  -5   5  -2   17.40    6.10
   5  -5   2   27.20    7.10
   5  -5   2   18.70    6.80
   5  -5   2   25.30    7.20
   5  -5   2   19.30    6.50
   5  -5   2   24.20    7.80
  -6   5  -2  187.48   19.20
  -6   5  -2  178.78   18.30
  -6   5  -2  162.98   16.90
  -6   5  -2  156.58   16.90
  -6   5  -2  182.58   17.40
  -6   5  -2  166.88   17.80
   6  -5   2  195.28   18.70
   6  -5   2  175.28   19.20
   6  -5   2  174.48   18.00
   6  -5   2  169.58   18.00
   6  -5   2  188.38   18.50
   6  -5   2  174.78   17.00
  -7   5  -2  138.99   17.00
  -7   5  -2  179.08   19.20
  -7   5  -2  128.99   16.50
  -7   5  -2  146.99   17.80
  -7   5  -2  140.69   15.70
  -7   5  -2  135.69   16.20
   7  -5   2  132.49   15.40
   7  -5   2  166.88   17.30
   7  -5   2  155.68   17.80
   7  -5   2  147.59   17.30
   7  -5   2  159.68   18.80
   7  -5   2  133.99   18.10
  -8   5  -2  152.08   18.70
  -8   5  -2  152.98   18.40
  -8   5  -2  133.49   16.20
   8  -5   2  113.49   17.30
   8  -5   2  120.49   15.70
   8  -5   2  103.49   16.00
   8  -5   2  128.89   17.10
   8  -5   2  100.79   16.60
   8  -5   2  142.99   24.00
  -9   5  -2   50.09   11.90
  -9   5  -2   33.50   11.10
  -9   5  -2   57.79   12.70
   9  -5   2   47.60   12.00
   9  -5   2   82.59   20.10
   9  -5   2   38.80   11.30
   9  -5   2   55.99   13.60
   9  -5   2   38.50   10.60
 -10   5  -2   61.89   13.90
 -10   5  -2   65.29   13.40
  10  -5   2   47.50   13.70
  10  -5   2   71.29   15.50
  10  -5   2   46.00   12.00
  10  -5   2   51.09   12.90
 -11   5  -2   -1.40    9.80
 -11   5  -2   -1.50    8.50
  11  -5   2  -12.70   10.80
  11  -5   2    2.20    8.90
   9   4  -2   -1.00   10.60
  -9  -4   2   14.60   16.80
   8   4  -2   19.50   11.50
   8   4  -2   64.89   12.30
   8   4  -2   52.09   12.70
  -8  -4   2   44.60   12.70
  -8  -4   2   48.00   14.90
   7   4  -2   50.69   10.70
   7   4  -2   31.00   11.10
   7   4  -2   23.40    9.90
  -7  -4   2   53.39   10.40
  -7  -4   2   31.70   12.30
  -7  -4   2   31.10   10.70
  -7  -4   2   13.10   11.20
   6   4  -2  218.08   21.50
   6   4  -2  234.58   23.80
   6   4  -2  212.98   20.60
   6   4  -2  225.68   29.90
  -6  -4   2  262.17   22.30
  -6  -4   2  181.48   22.40
  -6  -4   2  220.38   23.80
  -6  -4   2  217.78   25.60
  -6  -4   2  234.38   25.30
   5   4  -2  462.35   36.80
   5   4  -2  412.56   34.50
   5   4  -2  350.06   34.30
  -5  -4   2  449.26   35.40
  -5  -4   2  390.36   35.50
  -5  -4   2  486.35   35.50
  -5  -4   2  446.96   36.30
   4   4  -2   80.59   10.90
   4   4  -2  100.09   12.70
   4   4  -2   89.39   12.20
   4   4  -2  110.99   13.80
   4   4  -2   48.60   13.10
  -4  -4   2   72.49   11.30
  -4  -4   2  105.39   12.80
  -4  -4   2   78.69   11.70
  -4  -4   2   98.09   12.60
   3   4  -2    1.60    4.30
   3   4  -2    7.00    5.00
   3   4  -2   -1.90    4.80
   3   4  -2   -6.00    3.80
   3   4  -2   -4.90    5.90
  -3  -4   2   -1.40    4.90
  -3  -4   2   -3.60    5.00
  -3  -4   2   -0.30    5.10
   2   4  -2   -0.70    5.10
   2   4  -2   10.60    6.10
   2   4  -2    6.60    5.10
  -2  -4   2    4.80    4.10
  -2  -4   2    9.20    5.30
  -2  -4   2    1.10    5.00
  -2  -4   2    4.70    4.80
  -2  -4   2   12.20    5.20
  -2  -4   2    7.90    5.00
  -2  -4   2   -2.00    4.80
   1   4  -2  395.66   31.20
   1   4  -2  407.46   32.00
   1   4  -2  420.66   31.30
  -1  -4   2  403.56   31.70
  -1  -4   2  408.56   32.00
  -1  -4   2  407.56   31.40
  -1  -4   2  414.96   31.70
  -1  -4   2  368.16   31.70
  -1  -4   2  419.06   32.00
   0   4  -2  282.07   22.50
   0   4  -2  269.47   21.90
   0   4  -2  256.67   21.50
   0   4  -2  263.07   22.00
   0  -4   2  266.37   22.20
   0  -4   2  267.57   21.50
   0  -4   2  251.37   21.90
   0  -4   2  277.37   22.50
  -1   4  -2  337.97   29.30
  -1   4  -2  390.66   30.30
  -1   4  -2  411.36   30.00
  -1   4  -2  364.36   28.90
   1  -4   2  381.46   29.00
   1  -4   2  400.16   30.60
   1  -4   2  401.76   29.50
   1  -4   2  385.26   29.80
   1  -4   2  341.57   29.60
  -2   4  -2  121.09   13.10
  -2   4  -2  119.79   11.60
  -2   4  -2   81.59    9.80
  -2   4  -2  102.89   11.00
  -2   4  -2  107.99   11.20
   2  -4   2   90.59   11.60
   2  -4   2   92.59   11.50
   2  -4   2  110.59   11.80
  -3   4  -2  133.69   13.60
  -3   4  -2  130.69   13.90
  -3   4  -2  121.69   14.40
  -3   4  -2  143.69   13.70
  -3   4  -2  129.79   13.40
   3  -4   2  136.49   13.00
   3  -4   2  141.59   14.50
   3  -4   2  131.19   13.70
   3  -4   2  134.49   14.10
   3  -4   2  144.59   13.30
   3  -4   2  132.39   13.20
  -4   4  -2 1457.75  107.19
  -4   4  -2 1526.55  108.59
  -4   4  -2 1470.65  107.39
  -4   4  -2 1560.24  109.79
  -4   4  -2 1432.36  107.49
   4  -4   2 1443.16  107.39
   4  -4   2 1503.15  107.69
   4  -4   2 1513.95  107.29
   4  -4   2 1524.65  107.39
   4  -4   2 1267.07  106.59
   4  -4   2 1480.65  108.59
  -5   4  -2  455.65   36.00
  -5   4  -2  437.16   35.70
  -5   4  -2  437.06   35.50
  -5   4  -2  448.86   35.30
  -5   4  -2  463.05   36.80
  -5   4  -2  413.66   35.60
   5  -4   2  454.85   35.90
   5  -4   2  418.56   35.00
   5  -4   2  458.25   36.10
   5  -4   2  462.35   35.80
   5  -4   2  482.85   37.20
   5  -4   2  477.65   36.20
  -6   4  -2   39.10    8.60
  -6   4  -2   43.40    9.10
  -6   4  -2   24.60    6.50
  -6   4  -2   31.30    7.20
  -6   4  -2   29.80    8.20
  -6   4  -2   45.80    8.90
   6  -4   2   40.80    8.80
   6  -4   2   23.60    7.60
   6  -4   2   35.40    7.40
   6  -4   2   50.39    9.40
   6  -4   2   24.10   11.80
   6  -4   2   31.40    7.50
  -7   4  -2    6.00    6.40
  -7   4  -2   -1.70    5.50
  -7   4  -2   10.90    6.60
  -7   4  -2    8.30    6.00
  -7   4  -2   -3.90    5.70
   7  -4   2   11.10    6.80
   7  -4   2    5.60    6.00
   7  -4   2   13.00    6.50
   7  -4   2    0.50    5.30
   7  -4   2    2.90    7.10
   7  -4   2   -5.40    5.80
  -8   4  -2  251.87   22.60
  -8   4  -2  197.28   23.90
  -8   4  -2  232.38   23.30
  -8   4  -2  227.58   23.70
  -8   4  -2  233.88   23.10
   8  -4   2  209.78   22.80
   8  -4   2  243.48   22.60
   8  -4   2  186.08   22.20
   8  -4   2  201.88   21.40
   8  -4   2  243.18   23.90
   8  -4   2  225.18   30.70
  -9   4  -2   -7.60    7.50
  -9   4  -2   15.30    8.90
  -9   4  -2   -4.00    7.20
  -9   4  -2   -7.80    6.80
   9  -4   2  -10.90    5.40
   9  -4   2   -5.90    6.60
   9  -4   2    8.50    8.50
   9  -4   2   -5.50    8.30
   9  -4   2    0.70    7.30
 -10   4  -2   47.00   12.10
 -10   4  -2   60.99   13.30
  10  -4   2   40.70   11.10
  10  -4   2   43.60   11.90
  10  -4   2   48.00   13.80
 -11   4  -2  -14.60    9.70
 -11   4  -2    2.90    8.60
  11  -4   2   -3.20    8.60
  11  -4   2  -12.30   10.90
  10   3  -2   24.60   14.50
  10   3  -2    1.10   17.20
 -10  -3   2   10.40   12.30
 -10  -3   2    2.90   16.40
   9   3  -2   12.30   11.40
   9   3  -2   12.90   11.60
  -9  -3   2   18.50   12.60
  -9  -3   2   11.20   10.40
   8   3  -2   10.00    9.50
   8   3  -2    7.80    9.40
  -8  -3   2    8.40    9.60
  -8  -3   2   10.50    8.10
  -8  -3   2   15.10   11.90
  -8  -3   2    9.30    8.90
   7   3  -2   10.70   10.10
   7   3  -2    4.40    7.70
   7   3  -2   21.50    9.10
   7   3  -2   13.40    7.50
   7   3  -2    9.90    7.50
  -7  -3   2    7.70    7.00
  -7  -3   2   -2.50    7.20
  -7  -3   2   13.00   11.50
  -7  -3   2    6.10    6.50
  -7  -3   2    5.90    8.60
   6   3  -2  314.37   29.70
   6   3  -2  318.77   28.60
   6   3  -2  337.37   31.10
   6   3  -2  336.67   27.80
   6   3  -2  327.07   28.10
   6   3  -2  337.47   27.70
   6   3  -2  335.67   29.60
  -6  -3   2  293.17   27.30
  -6  -3   2  366.16   29.20
  -6  -3   2  296.07   27.40
  -6  -3   2  328.17   29.00
  -6  -3   2  380.26   29.50
  -6  -3   2  376.36   30.20
   5   3  -2  529.65   40.20
   5   3  -2  441.26   37.90
   5   3  -2  482.95   39.50
   5   3  -2  527.95   38.30
   5   3  -2  474.75   38.80
   5   3  -2  468.25   38.90
  -5  -3   2  523.15   39.40
  -5  -3   2  453.15   39.20
  -5  -3   2  517.85   39.20
  -5  -3   2  494.25   39.60
   4   3  -2  697.13   48.90
   4   3  -2  609.04   47.10
   4   3  -2  626.74   47.90
   4   3  -2  620.24   48.10
   4   3  -2  607.14   47.70
  -4  -3   2  631.24   48.40
  -4  -3   2  563.84   49.80
  -4  -3   2  661.23   48.20
  -4  -3   2  611.34   50.29
   3   3  -2    5.20    4.00
   3   3  -2   10.20    4.60
   3   3  -2   10.30    5.90
   3   3  -2    3.60    4.80
  -3  -3   2   -2.00    5.10
  -3  -3   2    7.80    5.20
  -3  -3   2    1.30    5.00
  -3  -3   2   -1.90    4.60
   2   3  -2  103.39   11.40
   2   3  -2   80.79    9.60
  -2  -3   2   72.89    9.40
  -2  -3   2   87.49   10.30
  -2  -3   2   81.59    9.80
   1   3  -2   40.70    5.80
   1   3  -2   33.80    6.10
   1   3  -2   40.90    6.50
   1   3  -2   37.80    5.90
  -1  -3   2   25.00    5.10
  -1  -3   2   35.80    6.10
  -1  -3   2   36.20    5.80
  -1  -3   2   38.50    6.30
  -1  -3   2   34.70    5.60
  -1  -3   2   39.70    6.80
  -1  -3   2   44.10    6.50
   0   3  -2 2226.78  161.88
   0   3  -2 2256.37  161.98
   0   3  -2 2186.48  161.78
   0  -3   2 2307.17  162.58
   0  -3   2 2273.17  161.88
   0  -3   2 2318.17  162.68
   0  -3   2 2208.78  161.98
  -1   3  -2  161.38   14.00
  -1   3  -2  150.48   13.90
  -1   3  -2  139.69   14.40
  -1   3  -2  139.39   13.30
   1  -3   2  173.58   14.20
   1  -3   2  143.19   13.60
   1  -3   2  157.38   13.90
   1  -3   2  145.89   14.40
  -2   3  -2  918.41   67.89
  -2   3  -2  950.20   66.89
  -2   3  -2  940.01   67.19
  -2   3  -2  911.51   67.19
  -2   3  -2  910.21   67.09
   2  -3   2  921.71   67.39
   2  -3   2  929.21   68.09
   2  -3   2  918.21   66.79
   2  -3   2  864.31   67.09
   2  -3   2  927.21   67.09
   2  -3   2  899.81   66.79
  -3   3  -2   97.99   11.20
  -3   3  -2  101.99   11.20
  -3   3  -2  103.39   11.40
  -3   3  -2   99.59   11.90
  -3   3  -2   97.39   10.80
  -3   3  -2   92.79   10.90
  -3   3  -2   99.09   11.50
   3  -3   2  126.99   11.50
   3  -3   2  106.79   11.30
   3  -3   2   91.59   10.90
   3  -3   2  112.99   11.20
   3  -3   2   92.59   11.00
   3  -3   2  106.79   12.10
  -4   3  -2   40.30   10.10
  -4   3  -2   43.30    6.50
  -4   3  -2   29.40    6.30
  -4   3  -2   24.70    6.20
  -4   3  -2   29.70    6.40
   4  -3   2   37.30    7.30
   4  -3   2   26.00    6.00
   4  -3   2   33.00    8.90
   4  -3   2   18.20    5.40
   4  -3   2   37.10    7.20
   4  -3   2   24.70    6.10
   4  -3   2   34.70    7.10
  -5   3  -2 1161.98   84.49
  -5   3  -2 1217.98   85.49
  -5   3  -2 1136.79   84.29
  -5   3  -2 1017.60   83.29
  -5   3  -2 1146.69   84.69
  -5   3  -2 1179.38   86.69
   5  -3   2 1201.98   84.79
   5  -3   2 1206.58   84.89
   5  -3   2 1109.89   84.99
   5  -3   2 1149.29   84.69
   5  -3   2 1073.79   84.49
   5  -3   2 1143.09   84.09
  -6   3  -2    4.10    7.40
  -6   3  -2    2.90    5.00
  -6   3  -2    1.70    5.10
  -6   3  -2    3.50    5.00
  -6   3  -2    1.10    5.20
   6  -3   2    3.60    5.30
   6  -3   2    4.50    6.20
   6  -3   2   -1.90    6.00
   6  -3   2   -0.20    5.00
   6  -3   2   -3.00    4.90
   6  -3   2    3.00    4.80
  -7   3  -2   -5.10    5.50
  -7   3  -2    3.80    5.50
  -7   3  -2    1.80    7.00
  -7   3  -2    4.90    6.00
  -7   3  -2    6.40    6.50
   7  -3   2    3.00    5.30
   7  -3   2   -0.40    5.20
   7  -3   2   14.10    7.60
   7  -3   2    6.60    6.10
   7  -3   2    5.70    5.70
   7  -3   2    6.50    7.30
  -8   3  -2   31.20    9.10
  -8   3  -2   35.90   10.10
  -8   3  -2   56.39   10.90
  -8   3  -2   51.69   11.70
  -8   3  -2   56.19   11.70
   8  -3   2   46.20    9.90
   8  -3   2   51.69   11.80
   8  -3   2   31.20   10.10
   8  -3   2   41.90    9.20
   8  -3   2   38.00    9.60
  -9   3  -2   -8.20    6.60
  -9   3  -2    3.60    8.20
  -9   3  -2   12.60    7.80
  -9   3  -2   -0.40    7.30
  -9   3  -2    8.00    8.70
   9  -3   2    7.10    9.30
   9  -3   2   -1.60    8.50
   9  -3   2    2.30    6.60
   9  -3   2    9.70    8.10
   9  -3   2   15.20    8.70
 -10   3  -2  396.36   37.70
 -10   3  -2  489.35   38.40
  10  -3   2  374.86   37.10
  10  -3   2  382.06   38.50
  10  -3   2  367.16   37.10
 -11   3  -2  176.08   23.70
 -11   3  -2  201.78   25.50
  11  -3   2  197.58   26.00
  11  -3   2  179.48   23.40
  10   2  -2   42.00   14.10
  10   2  -2   56.69   15.50
 -10  -2   2   47.80   18.10
 -10  -2   2   58.69   15.90
   9   2  -2   87.59   15.40
   9   2  -2   62.69   14.30
  -9  -2   2   56.69   14.00
  -9  -2   2   87.09   14.70
   8   2  -2   20.50    9.50
   8   2  -2   32.40   10.60
   8   2  -2   27.70    9.80
   8   2  -2   10.00    9.50
  -8  -2   2    1.90    7.20
  -8  -2   2   13.40    8.40
  -8  -2   2    3.90    7.80
  -8  -2   2    6.40    7.40
  -8  -2   2   37.60    9.80
   7   2  -2  165.18   20.40
   7   2  -2  188.58   20.70
   7   2  -2  203.08   20.30
   7   2  -2  230.48   22.60
   7   2  -2  183.08   21.00
  -7  -2   2  235.58   21.50
  -7  -2   2  196.18   19.70
  -7  -2   2  192.78   19.80
  -7  -2   2  225.98   23.40
  -7  -2   2  169.98   20.50
   6   2  -2   -0.10    2.50
   6   2  -2   -2.80    5.70
   6   2  -2    1.90    6.90
  -6  -2   2    3.70    5.30
  -6  -2   2   12.40    6.90
  -6  -2   2    1.20    6.10
  -6  -2   2   -4.40    5.00
  -6  -2   2    1.40    6.20
  -6  -2   2    0.10    6.20
   5   2  -2   25.10    6.90
   5   2  -2   32.80    7.10
   5   2  -2   28.70    8.00
   5   2  -2   31.10    7.10
   5   2  -2   27.60    7.50
   5   2  -2   22.10    5.70
  -5  -2   2   27.10    7.60
  -5  -2   2   36.90    7.50
  -5  -2   2   25.60    6.10
  -5  -2   2   42.80    8.10
  -5  -2   2   24.80    6.30
  -5  -2   2   20.20    6.40
   4   2  -2   99.89   12.00
   4   2  -2   96.69   10.90
   4   2  -2  110.19   11.40
   4   2  -2  102.79   12.20
   4   2  -2   95.19   12.30
   4   2  -2  113.39   13.10
  -4  -2   2  102.99   11.20
  -4  -2   2  112.99   12.50
  -4  -2   2  105.89   15.70
  -4  -2   2  111.29   12.70
  -4  -2   2  107.09   12.70
   3   2  -2   76.19    9.80
   3   2  -2   71.99    9.30
   3   2  -2   70.29    9.00
   3   2  -2   81.39    9.10
   3   2  -2  101.39   10.90
  -3  -2   2   63.69    9.00
  -3  -2   2   78.59    9.60
  -3  -2   2   78.59    9.60
   2   2  -2  291.97   21.00
   2   2  -2  240.58   20.40
   2   2  -2  249.48   20.30
   2   2  -2  237.98   20.60
  -2  -2   2  239.88   20.30
  -2  -2   2  263.47   20.60
  -2  -2   2  247.48   20.50
  -2  -2   2  235.48   20.80
   1   2  -2  208.58   17.70
   1   2  -2  239.68   18.00
  -1  -2   2  224.78   17.90
  -1  -2   2  211.28   18.10
  -1  -2   2  214.68   17.20
  -1  -2   2  218.18   17.60
  -1  -2   2  234.48   17.90
  -1  -2   2  184.78   16.90
   0   2  -2  702.83   50.19
   0   2  -2  687.93   50.09
   0  -2   2  707.83   50.19
   0  -2   2  735.83   49.99
   0  -2   2  619.04   49.80
   0  -2   2  691.73   50.69
   0  -2   2  678.13   50.19
   0  -2   2  664.63   50.49
  -1   2  -2 1027.50   76.09
  -1   2  -2 1042.20   76.59
  -1   2  -2 1056.69   76.19
  -1   2  -2 1056.59   75.79
  -1   2  -2 1009.90   76.09
   1  -2   2 1037.80   76.59
   1  -2   2 1054.49   75.79
   1  -2   2 1072.89   76.19
   1  -2   2 1087.19   76.19
   1  -2   2 1045.00   76.09
   1  -2   2 1067.09   75.79
  -2   2  -2  304.67   23.40
  -2   2  -2  298.77   23.00
  -2   2  -2  281.37   22.90
  -2   2  -2  301.47   23.30
  -2   2  -2  293.37   23.00
  -2   2  -2  288.57   23.60
  -2   2  -2  303.27   23.20
   2  -2   2  283.77   23.00
   2  -2   2  299.07   23.30
   2  -2   2  300.87   23.30
   2  -2   2  307.17   23.10
   2  -2   2  302.97   23.30
   2  -2   2  294.67   23.70
   2  -2   2  282.67   23.10
  -3   2  -2  123.19   12.60
  -3   2  -2  142.99   13.50
  -3   2  -2  134.29   13.30
  -3   2  -2  133.59   12.40
  -3   2  -2  140.69   13.00
  -3   2  -2  155.98   13.60
  -3   2  -2  129.99   13.20
   3  -2   2  116.89   12.40
   3  -2   2  140.79   13.30
   3  -2   2  145.39   13.50
   3  -2   2  139.79   13.10
   3  -2   2  135.39   13.70
   3  -2   2  143.19   13.20
   3  -2   2  151.48   13.70
  -4   2  -2   62.19    8.70
  -4   2  -2   36.90    7.00
  -4   2  -2   51.89    7.70
  -4   2  -2   48.30    7.60
  -4   2  -2   42.30    7.20
  -4   2  -2   40.70    8.80
   4  -2   2   45.10    7.20
   4  -2   2   39.30    8.00
   4  -2   2   41.80    7.00
   4  -2   2   42.80    8.10
   4  -2   2   42.30    7.00
   4  -2   2   46.10    7.80
  -5   2  -2    0.70    5.00
  -5   2  -2    0.50    4.80
  -5   2  -2   -6.80    4.70
   5  -2   2    0.20    4.90
   5  -2   2    2.40    4.50
   5  -2   2   -3.40    5.60
   5  -2   2    4.30    5.00
   5  -2   2    4.00    5.30
  -6   2  -2   58.69    9.30
  -6   2  -2   66.19   10.30
  -6   2  -2   55.99    9.40
  -6   2  -2   54.99    9.50
  -6   2  -2   48.00    9.40
   6  -2   2   54.99    9.60
   6  -2   2   47.30    9.80
   6  -2   2   32.30    7.80
   6  -2   2   52.19    8.60
   6  -2   2   62.29    9.20
   6  -2   2   58.39   13.90
  -7   2  -2    7.70    6.40
  -7   2  -2    3.60    6.20
  -7   2  -2   -1.50    5.60
  -7   2  -2    4.20    5.70
   7  -2   2   -0.30    5.60
   7  -2   2    0.40    4.90
   7  -2   2   -4.10    6.70
   7  -2   2    0.50    6.70
   7  -2   2    3.60    6.00
   7  -2   2    1.40    5.20
  -8   2  -2   -1.10    7.10
  -8   2  -2   -6.00    5.80
  -8   2  -2    9.20    6.90
  -8   2  -2    1.70    7.40
   8  -2   2    0.20    6.50
   8  -2   2    2.80    8.10
   8  -2   2    4.30    6.30
   8  -2   2    2.80    6.80
   8  -2   2    1.10    8.30
  -9   2  -2   10.20    8.70
  -9   2  -2   17.50    9.10
  -9   2  -2   20.60    9.00
  -9   2  -2   24.40   10.00
   9  -2   2   12.20    8.40
   9  -2   2   16.90   10.10
   9  -2   2   18.30    8.80
   9  -2   2   15.80   10.20
   9  -2   2   12.90    9.10
 -10   2  -2   83.89   16.50
 -10   2  -2   63.09   13.60
 -10   2  -2   74.09   13.80
  10  -2   2   65.99   13.90
  10  -2   2   83.49   23.60
  10  -2   2   49.99   15.10
 -11   2  -2  223.48   27.60
  11  -2   2  234.58   28.30
  11  -2   2  215.88   26.30
  11   1  -2   32.80   16.40
  11   1  -2   11.90   13.10
 -11  -1   2   42.80   14.60
 -11  -1   2   43.00   16.70
  10   1  -2   22.20   12.50
  10   1  -2   20.30   12.80
  10   1  -2   39.30   13.60
 -10  -1   2   34.70   18.50
 -10  -1   2   19.10   11.40
   9   1  -2   39.60   11.70
   9   1  -2   28.40   11.20
   9   1  -2   32.30   11.70
  -9  -1   2   58.39   12.70
  -9  -1   2   34.20   10.40
  -9  -1   2   31.20   11.20
   8   1  -2    7.80    8.10
   8   1  -2   -1.60    7.30
   8   1  -2    6.40    7.50
  -8  -1   2   -1.30    9.40
  -8  -1   2   -1.70    6.60
  -8  -1   2    7.10    7.90
  -8  -1   2    3.30   10.20
   7   1  -2  151.78   17.70
   7   1  -2  167.78   22.60
   7   1  -2  149.88   18.40
   7   1  -2  205.68   23.90
   7   1  -2  152.78   18.20
   7   1  -2  159.68   17.80
  -7  -1   2  132.39   17.00
  -7  -1   2  142.39   17.10
  -7  -1   2  153.88   17.10
  -7  -1   2  178.88   18.00
  -7  -1   2  165.18   18.20
  -7  -1   2  144.79   16.90
   6   1  -2   69.59   10.80
   6   1  -2   79.69   10.90
   6   1  -2   90.89   11.40
   6   1  -2   72.79   12.80
   6   1  -2   44.60    8.90
   6   1  -2   91.39   12.10
  -6  -1   2   87.59   11.80
  -6  -1   2   59.29   10.00
  -6  -1   2   62.59   10.10
  -6  -1   2   77.69   10.90
  -6  -1   2   65.69   10.10
  -6  -1   2   67.09   10.30
   5   1  -2   92.29   11.80
   5   1  -2  103.79   12.30
   5   1  -2   96.39   11.60
   5   1  -2   73.59   10.30
   5   1  -2  100.89   11.90
   5   1  -2  107.69   11.80
  -5  -1   2   67.29   10.00
  -5  -1   2   86.99   10.90
  -5  -1   2  106.79   12.60
  -5  -1   2  100.99   13.60
  -5  -1   2  110.49   12.30
  -5  -1   2   78.19   10.90
   4   1  -2   36.40    7.10
   4   1  -2   40.60    7.00
   4   1  -2   40.70    7.50
   4   1  -2   38.30    7.10
   4   1  -2   37.60    8.50
  -4  -1   2   32.90    6.90
  -4  -1   2   31.00    6.30
  -4  -1   2   29.00    6.50
  -4  -1   2   37.40    7.10
  -4  -1   2   29.70    6.60
  -4  -1   2   28.40    5.80
   3   1  -2  304.07   23.00
   3   1  -2  265.57   23.60
   3   1  -2  298.67   23.10
   3   1  -2  292.17   23.60
   3   1  -2  292.07   23.30
  -3  -1   2  269.47   23.30
  -3  -1   2  258.27   22.50
  -3  -1   2  285.07   23.40
  -3  -1   2  307.57   23.90
  -3  -1   2  298.07   23.00
  -3  -1   2  297.87   23.30
   2   1  -2 1757.92  131.39
   2   1  -2 1950.60  131.79
   2   1  -2 1814.82  132.09
   2   1  -2 1826.82  131.39
  -2  -1   2 1787.32  131.29
  -2  -1   2 1884.21  131.39
  -2  -1   2 1788.12  131.99
  -2  -1   2 1815.82  131.59
  -2  -1   2 1820.22  131.59
   1   1  -2 2643.84  190.18
   1   1  -2 2522.65  189.58
   1   1  -2 2682.83  189.78
   1   1  -2 2756.22  189.88
   1   1  -2 2539.05  189.58
  -1  -1   2 2739.23  190.28
  -1  -1   2 2706.53  189.88
  -1  -1   2 2646.54  189.68
  -1  -1   2 2540.15  189.68
  -1  -1   2 2753.52  189.88
  -1  -1   2 2641.84  189.58
   0   1  -2  115.69   10.20
   0   1  -2  127.29   10.70
   0   1  -2  124.99   10.60
   0   1  -2  120.19   10.30
   0  -1   2  115.19   10.40
   0  -1   2  126.29   10.30
   0  -1   2  118.99   10.40
   0  -1   2  126.19   10.30
   0  -1   2  126.89   10.60
   0  -1   2  128.19   10.40
  -1   1  -2  211.18   17.00
  -1   1  -2  238.28   17.20
  -1   1  -2  219.88   17.10
  -1   1  -2  220.68   17.30
  -1   1  -2  216.18   17.20
  -1   1  -2  227.48   17.50
   1  -1   2  223.58   17.50
   1  -1   2  199.58   16.80
   1  -1   2  217.58   17.20
   1  -1   2  209.18   17.20
   1  -1   2  222.18   17.00
   1  -1   2  225.28   17.30
  -2   1  -2  300.07   24.60
  -2   1  -2  319.37   24.60
  -2   1  -2  304.97   24.50
  -2   1  -2  313.27   24.60
  -2   1  -2  299.97   24.50
  -2   1  -2  336.27   24.50
   2  -1   2  329.47   24.80
   2  -1   2  322.07   24.80
   2  -1   2  327.97   24.40
   2  -1   2  321.57   24.70
   2  -1   2  313.27   24.70
   2  -1   2  319.07   24.70
  -3   1  -2  237.68   18.40
  -3   1  -2  224.18   18.90
  -3   1  -2  246.78   19.20
  -3   1  -2  234.48   18.90
  -3   1  -2  211.18   18.70
  -3   1  -2  207.78   18.60
   3  -1   2  220.68   19.30
   3  -1   2  223.68   18.90
   3  -1   2  237.98   19.10
   3  -1   2  218.38   18.70
   3  -1   2  221.48   19.10
   3  -1   2  211.48   18.30
  -4   1  -2   -0.70    4.50
  -4   1  -2    2.20    4.70
  -4   1  -2    2.30    4.10
  -4   1  -2   -0.80    4.70
  -4   1  -2   -1.20    4.70
  -4   1  -2    2.20    4.60
   4  -1   2    6.30    5.20
   4  -1   2    9.60    5.50
   4  -1   2    0.30    5.40
   4  -1   2    0.10    5.20
   4  -1   2    2.60    3.60
   4  -1   2    0.90    4.70
  -5   1  -2    1.50    4.70
  -5   1  -2   -2.00    4.00
  -5   1  -2    2.80    5.30
  -5   1  -2    0.90    5.30
  -5   1  -2   -2.80    4.50
   5  -1   2   -1.70    4.60
   5  -1   2    5.00    5.20
   5  -1   2    4.60    5.30
   5  -1   2  -11.50    7.00
   5  -1   2   -1.30    5.40
  -6   1  -2    1.60    5.10
  -6   1  -2    6.70    5.70
  -6   1  -2    3.50    6.70
  -6   1  -2    2.80    5.90
   6  -1   2    1.90    5.20
   6  -1   2    3.10    5.10
   6  -1   2    9.40    6.40
   6  -1   2    7.70    6.20
   6  -1   2    0.50    5.10
   6  -1   2    2.20    5.40
  -7   1  -2   24.40    8.70
  -7   1  -2   27.00    8.50
  -7   1  -2   36.20    7.90
  -7   1  -2   28.50    8.30
  -7   1  -2   31.20    8.40
   7  -1   2   26.70    8.10
   7  -1   2   52.59    9.60
   7  -1   2   61.49   10.80
   7  -1   2   40.30    9.80
   7  -1   2   38.80    7.80
   7  -1   2   35.20    9.10
  -8   1  -2  111.49   14.00
  -8   1  -2   94.39   14.60
  -8   1  -2   79.69   12.40
  -8   1  -2  116.19   15.90
  -8   1  -2   81.39   14.30
  -8   1  -2  115.49   19.60
  -8   1  -2   94.19   14.40
   8  -1   2   98.69   13.80
   8  -1   2  133.39   17.80
   8  -1   2   80.29   12.60
   8  -1   2  116.59   16.20
  -9   1  -2  205.08   32.20
  -9   1  -2  180.78   23.20
  -9   1  -2  248.78   23.80
  -9   1  -2  284.97   26.10
   9  -1   2  259.57   25.90
   9  -1   2  239.18   26.40
   9  -1   2  227.68   25.10
 -10   1  -2   -1.20    9.90
  10  -1   2    2.10   10.80
  10  -1   2   12.90   11.90
  10  -1   2   -4.00    9.00
 -11   1  -2   -1.60   13.70
  11  -1   2  -20.90   11.00
  11  -1   2   -1.40   10.40
  11  -1   2    0.00   12.70
  11   0  -2  128.19   22.00
  11   0  -2  212.48   25.50
  10   0  -2  257.67   28.80
  10   0  -2  259.27   28.60
  10   0  -2  256.97   28.80
 -10   0   2  299.87   28.80
 -10   0   2  264.27   28.60
   9   0  -2   -0.60    8.00
   9   0  -2   -5.10   13.60
   9   0  -2   -0.80    8.80
   9   0  -2    5.60    9.00
   9   0  -2   -0.80    7.80
   9   0  -2    5.90    9.10
  -9   0   2    4.40    8.00
  -9   0   2   -3.50    8.20
  -9   0   2   12.70    8.50
  -9   0   2   10.10    8.10
  -9   0   2    4.60    7.80
   8   0  -2   94.09   12.40
   8   0  -2   91.79   14.50
   8   0  -2   98.29   14.20
   8   0  -2   81.69   13.80
   8   0  -2  128.89   16.10
   8   0  -2   96.99   14.50
  -8   0   2  118.79   15.80
  -8   0   2   55.59   12.50
  -8   0   2   95.99   20.60
  -8   0   2  104.29   14.10
  -8   0   2   74.09   12.30
  -8   0   2   74.69   12.70
   7   0  -2  118.59   14.30
   7   0  -2  110.19   14.50
   7   0  -2   90.19   12.70
   7   0  -2  119.09   14.00
   7   0  -2  133.09   15.30
   7   0  -2  109.79   12.30
  -7   0   2   88.49   12.80
  -7   0   2   95.09   13.80
  -7   0   2   96.09   13.30
  -7   0   2   99.49   13.90
  -7   0   2   93.49   14.10
  -7   0   2  142.69   15.90
   6   0  -2   76.59   10.60
   6   0  -2   76.89   11.40
   6   0  -2   63.79    9.90
   6   0  -2   70.89   11.00
   6   0  -2   65.29   10.50
   6   0  -2   59.49   10.00
  -6   0   2   84.19   11.40
  -6   0   2   65.59    9.80
  -6   0   2   64.89   10.20
  -6   0   2   69.59   10.70
  -6   0   2   84.19   11.00
  -6   0   2   56.59    9.60
   5   0  -2  967.80   68.89
   5   0  -2  885.71   70.39
   5   0  -2  908.81   68.99
   5   0  -2  879.11   68.69
   5   0  -2  922.31   69.49
   5   0  -2  935.91   68.89
  -5   0   2  872.61   68.69
  -5   0   2  973.70   69.79
  -5   0   2  905.41   68.99
  -5   0   2  979.50   68.99
  -5   0   2  900.31   68.59
  -5   0   2  948.51   68.69
   4   0  -2   62.89    7.90
   4   0  -2   49.20    8.20
   4   0  -2   48.70    7.80
   4   0  -2   54.59   11.50
   4   0  -2   56.39    8.60
   4   0  -2   45.60    7.30
  -4   0   2   32.60    6.70
  -4   0   2   52.19    8.30
  -4   0   2   45.20    7.60
  -4   0   2   39.60    7.20
  -4   0   2   36.60    7.00
   3   0  -2   56.89    7.40
   3   0  -2   49.99    7.40
   3   0  -2   57.99    7.80
   3   0  -2   64.59    7.70
   3   0  -2   55.09    8.10
   3   0  -2   55.49    7.90
  -3   0   2   63.69    7.70
  -3   0   2   38.90    6.90
  -3   0   2   53.49    7.20
  -3   0   2   63.19    8.70
  -3   0   2   44.90    7.10
  -3   0   2   52.79    7.40
   2   0  -2  412.76   33.20
   2   0  -2  429.96   33.00
   2   0  -2  442.46   34.10
   2   0  -2  445.56   33.30
   2   0  -2  451.95   33.50
   2   0  -2  468.75   33.60
  -2   0   2  425.56   33.20
  -2   0   2  445.96   33.50
  -2   0   2  495.65   33.70
  -2   0   2  415.66   33.20
  -2   0   2  431.06   34.00
  -2   0   2  476.15   33.60
  -2   0   2  455.05   33.20
   1   0  -2   61.89    7.40
   1   0  -2   74.89    7.20
   1   0  -2   58.89    7.10
   1   0  -2   63.09    6.80
  -1   0   2   63.49    7.50
  -1   0   2   60.69    6.90
  -1   0   2   69.59    6.90
  -1   0   2   60.79    6.90
  -1   0   2   76.09    7.30
   0   0  -2  217.38   16.00
   0   0  -2  187.98   16.10
   0   0  -2  210.38   16.40
   0   0  -2  215.08   16.40
   0   0  -2  188.88   15.90
   0   0  -2  219.78   16.40
   0   0   2  196.58   16.00
   0   0   2  204.58   16.10
   0   0   2  221.68   16.10
   0   0   2  213.98   16.30
   0   0   2  203.68   16.40
  -1   0  -2  104.79    9.90
  -1   0  -2   90.49    9.80
  -1   0  -2  113.59    9.80
  -1   0  -2  103.29    9.90
  -1   0  -2  107.39    9.60
  -1   0  -2  106.69    9.80
   1   0   2   97.09    9.80
   1   0   2   94.99   10.10
   1   0   2  100.99    9.60
   1   0   2  114.69   11.50
   1   0   2   94.79    9.20
   1   0   2   99.49    9.60
   1   0   2   96.69    9.90
  -2   0  -2   54.99    7.50
  -2   0  -2   49.40    7.30
  -2   0  -2   68.89    8.60
  -2   0  -2   66.39    7.30
  -2   0  -2   73.79    8.20
  -2   0  -2   68.09    7.70
   2   0   2   73.69    7.90
   2   0   2   69.89    7.50
   2   0   2   66.89    7.90
   2   0   2   44.40    6.90
   2   0   2   62.29    8.20
  -3   0  -2  692.73   51.49
  -3   0  -2  700.43   51.69
  -3   0  -2  639.14   51.19
  -3   0  -2  698.13   51.09
  -3   0  -2  687.23   51.09
  -3   0  -2  725.83   51.39
   3   0   2  696.23   51.49
   3   0   2  632.34   52.09
   3   0   2  697.73   51.29
   3   0   2  705.43   51.79
   3   0   2  689.53   51.19
  -4   0  -2  142.99   14.60
  -4   0  -2  144.19   14.60
  -4   0  -2  125.59   13.00
  -4   0  -2  148.99   14.70
  -4   0  -2  155.08   15.50
  -4   0  -2  135.49   13.90
   4   0   2  159.18   14.60
   4   0   2  173.68   15.90
   4   0   2  170.58   20.00
   4   0   2  166.88   15.90
   4   0   2  156.68   14.40
   4   0   2  132.29   12.80
  -5   0  -2  673.43   52.79
  -5   0  -2  726.83   53.89
  -5   0  -2  703.03   53.19
  -5   0  -2  735.93   53.29
  -5   0  -2  732.63   52.79
  -5   0  -2  700.43   52.19
   5   0   2  651.83   51.89
   5   0   2  718.53   53.79
   5   0   2  651.73   52.69
   5   0   2  717.43   53.39
   5   0   2  661.13   52.79
   5   0   2  717.63   53.29
  -6   0  -2  182.98   18.10
  -6   0  -2  187.38   18.80
  -6   0  -2  186.28   18.80
  -6   0  -2  196.78   19.10
  -6   0  -2  212.18   19.60
  -6   0  -2  198.18   19.50
  -6   0  -2  181.58   19.80
   6   0   2  191.88   17.70
   6   0   2  186.78   18.80
   6   0   2  213.08   19.80
   6   0   2  235.38   20.40
   6   0   2  209.78   20.40
   6   0   2  217.98   19.40
  -7   0  -2   12.90    7.10
  -7   0  -2    6.00    6.60
  -7   0  -2    6.90    6.70
  -7   0  -2   15.20    7.60
  -7   0  -2   12.30    6.40
  -7   0  -2    4.60    6.60
  -7   0  -2    0.70    6.60
   7   0   2   -5.60    6.50
   7   0   2   12.00    7.40
   7   0   2    9.20    6.40
   7   0   2   19.90    8.20
   7   0   2    4.50    7.20
   7   0   2    5.10    5.30
  -8   0  -2    1.20    7.40
  -8   0  -2    5.00    8.00
  -8   0  -2    4.70    7.60
  -8   0  -2    0.10    7.10
  -8   0  -2    2.00    6.10
  -8   0  -2    5.80    7.50
   8   0   2   -2.80    8.30
   8   0   2   15.20    8.90
   8   0   2   15.20    9.10
   8   0   2    7.40    7.70
  -9   0  -2  100.99   16.50
  -9   0  -2   62.79   13.70
  -9   0  -2  111.29   15.70
  -9   0  -2  100.79   16.00
   9   0   2  114.19   16.90
   9   0   2   96.49   16.40
   9   0   2  111.39   17.80
 -10   0  -2    6.00   11.60
 -10   0  -2   26.40   11.90
  10   0   2   20.10   11.40
  10   0   2   27.30   13.50
  10   0   2   46.20   14.10
 -11   0  -2    4.00   12.50
 -11   0  -2    9.90   13.70
  11   0   2   13.30   14.60
  11   0   2   -3.10   10.70
  11   0   2   -8.00   11.90
  11  -1  -2   52.29   15.40
  11  -1  -2   36.20   12.90
  11  -1  -2   32.30   12.60
 -11   1   2   47.30   14.40
 -11   1   2   25.80   12.20
  10  -1  -2  146.39   22.70
  10  -1  -2  171.78   22.30
  10  -1  -2  144.79   20.10
  10  -1  -2  169.48   19.00
  10  -1  -2  182.08   22.40
 -10   1   2  119.09   18.10
 -10   1   2  186.08   21.30
 -10   1   2  127.29   19.70
 -10   1   2  178.28   22.20
   9  -1  -2   29.30   10.70
   9  -1  -2   39.70   11.80
   9  -1  -2   32.20   10.50
   9  -1  -2   13.50    9.50
   9  -1  -2   15.80    8.00
   9  -1  -2   13.30    8.90
  -9   1   2   11.20    8.60
  -9   1   2   24.60    9.50
  -9   1   2   14.10    8.50
  -9   1   2   35.30   11.20
  -9   1   2    8.40    8.60
   8  -1  -2   56.09   11.90
   8  -1  -2   48.80   11.50
   8  -1  -2   70.59   12.40
   8  -1  -2   60.59   11.00
  -8   1   2   63.79   11.30
  -8   1   2   49.30   10.40
  -8   1   2   55.29   11.10
  -8   1   2   63.29   11.30
  -8   1   2   60.49   12.70
  -8   1   2   56.79   10.50
   7  -1  -2   17.10    7.00
   7  -1  -2   12.50    7.10
   7  -1  -2   14.90    7.10
   7  -1  -2   10.20    5.90
   7  -1  -2    6.10    5.80
   7  -1  -2   10.10    4.90
  -7   1   2   17.20    7.00
  -7   1   2    4.40    6.10
  -7   1   2    6.90    5.80
  -7   1   2    8.20    6.10
  -7   1   2   13.70    6.20
  -7   1   2   19.40    7.40
   6  -1  -2   10.60    5.90
   6  -1  -2   -1.40    5.40
   6  -1  -2   -3.40    3.70
   6  -1  -2   -4.60    4.90
   6  -1  -2   -4.20    4.70
   6  -1  -2   -1.60    5.30
  -6   1   2    1.00    4.40
  -6   1   2    2.80    5.10
  -6   1   2   -8.80    4.50
  -6   1   2   -0.10    4.90
  -6   1   2    0.90    5.30
  -6   1   2    4.20    5.10
   5  -1  -2 1974.20  142.29
   5  -1  -2 1925.31  140.59
   5  -1  -2 1937.41  141.49
   5  -1  -2 1931.71  140.99
   5  -1  -2 2019.70  141.59
   5  -1  -2 1963.00  140.89
   5  -1  -2 1910.51  141.49
  -5   1   2 1747.53  140.39
  -5   1   2 2008.40  140.99
  -5   1   2 2005.70  142.39
  -5   1   2 1933.91  141.59
  -5   1   2 1907.61  140.99
  -5   1   2 2002.70  141.79
  -5   1   2 1974.60  141.59
   4  -1  -2 2904.31  206.38
   4  -1  -2 2736.53  204.98
   4  -1  -2 2828.62  205.18
   4  -1  -2 2916.71  205.68
   4  -1  -2 2819.52  205.58
   4  -1  -2 2799.12  204.78
  -4   1   2 2829.52  204.98
  -4   1   2 3089.49  205.88
  -4   1   2 2734.53  204.88
  -4   1   2 2936.51  205.78
  -4   1   2 2800.92  205.58
  -4   1   2 2869.41  205.18
   3  -1  -2  387.56   31.10
   3  -1  -2  417.16   30.30
   3  -1  -2  403.96   31.00
   3  -1  -2  441.96   31.30
   3  -1  -2  407.96   31.80
   3  -1  -2  401.36   31.30
   3  -1  -2  371.66   30.60
  -3   1   2  407.46   31.10
  -3   1   2  430.06   31.40
  -3   1   2  398.46   30.80
  -3   1   2  407.16   31.90
  -3   1   2  347.77   30.60
  -3   1   2  431.16   31.40
   2  -1  -2    9.20    4.30
   2  -1  -2   -3.20    3.70
   2  -1  -2    3.70    3.10
   2  -1  -2   -1.00    4.10
   2  -1  -2   -2.80    3.50
   2  -1  -2    1.80    4.20
   2  -1  -2    1.40    4.10
   2  -1  -2   -4.70    4.50
  -2   1   2    2.20    4.20
  -2   1   2   -5.10    4.00
  -2   1   2    0.30    4.40
  -2   1   2    4.30    3.90
  -2   1   2    3.20    3.60
  -2   1   2   -3.40    3.90
   1  -1  -2   12.60    4.10
   1  -1  -2   22.10    4.90
   1  -1  -2   10.20    4.00
   1  -1  -2   26.60    4.70
   1  -1  -2   24.10    4.70
   1  -1  -2   22.30    5.30
   1  -1  -2   11.50    4.10
  -1   1   2   21.80    4.70
  -1   1   2   26.70    5.20
  -1   1   2   23.10    4.80
  -1   1   2   14.00    4.40
  -1   1   2   16.40    4.50
  -1   1   2   20.30    4.50
  -1   1   2   10.60    4.00
   0  -1  -2  232.28   18.40
   0  -1  -2  208.08   17.70
   0  -1  -2  240.78   18.60
   0  -1  -2  255.37   18.90
   0  -1  -2  230.58   18.90
   0  -1  -2  226.18   18.50
   0  -1  -2  218.68   18.40
   0   1   2  247.58   18.80
   0   1   2  245.68   18.60
   0   1   2  239.08   18.40
   0   1   2  222.58   17.80
   0   1   2  239.58   18.60
  -1  -1  -2   13.30    4.80
  -1  -1  -2   12.80    5.20
  -1  -1  -2   10.40    4.30
  -1  -1  -2   13.80    3.90
  -1  -1  -2   11.30    4.60
  -1  -1  -2    5.60    4.80
   1   1   2   15.10    5.20
   1   1   2    8.60    4.70
   1   1   2   14.70    5.90
   1   1   2   17.00    4.80
  -2  -1  -2  228.28   19.20
  -2  -1  -2  247.28   19.70
  -2  -1  -2  239.88   18.80
  -2  -1  -2  244.08   19.90
  -2  -1  -2  233.48   19.80
   2   1   2  232.68   20.10
   2   1   2  244.08   19.30
   2   1   2  220.18   20.10
   2   1   2  226.28   19.10
   2   1   2  222.48   19.50
  -3  -1  -2    0.40    5.00
  -3  -1  -2    7.80    4.70
  -3  -1  -2    1.30    4.00
  -3  -1  -2    4.60    5.70
   3   1   2    4.00    7.60
   3   1   2    5.80    5.90
   3   1   2    3.70    4.40
   3   1   2   -1.90    5.20
  -4  -1  -2  106.79   12.40
  -4  -1  -2   82.09   11.30
  -4  -1  -2  131.29   15.40
  -4  -1  -2  120.29   12.90
  -4  -1  -2  117.69   12.70
   4   1   2  108.09   12.80
   4   1   2  111.09   13.40
   4   1   2   86.39   14.10
   4   1   2  116.19   13.90
   4   1   2  118.29   12.30
  -5  -1  -2  741.73   57.29
  -5  -1  -2  769.82   57.79
  -5  -1  -2  747.93   57.69
  -5  -1  -2  785.02   58.59
  -5  -1  -2  783.52   57.79
  -5  -1  -2  785.22   57.79
   5   1   2  762.32   58.29
   5   1   2  753.92   57.29
   5   1   2  721.63   57.39
   5   1   2  793.62   58.69
   5   1   2  720.93   57.29
  -6  -1  -2 1057.39   83.69
  -6  -1  -2 1113.99   84.19
  -6  -1  -2 1201.78   84.89
  -6  -1  -2 1087.79   84.09
  -6  -1  -2 1050.69   84.09
  -6  -1  -2 1117.69   85.19
   6   1   2 1253.87   85.09
   6   1   2 1185.98   85.49
   6   1   2 1138.89   83.89
   6   1   2 1194.78   88.29
   6   1   2 1012.90   83.79
  -7  -1  -2   22.40    8.20
  -7  -1  -2   39.60   12.80
  -7  -1  -2   25.40    8.90
  -7  -1  -2   11.10    8.00
  -7  -1  -2   17.30    8.00
  -7  -1  -2   13.00   11.20
   7   1   2    4.90    7.00
   7   1   2   25.20    9.00
   7   1   2    9.50    7.50
   7   1   2   17.40   12.10
  -8  -1  -2   -6.40    8.20
  -8  -1  -2   -2.60    8.30
  -8  -1  -2    1.50    7.00
  -8  -1  -2    6.80    8.20
  -8  -1  -2    6.00    8.40
   8   1   2   -2.20    6.70
   8   1   2   -0.50    8.50
   8   1   2   -0.20    8.60
   8   1   2    9.60    9.00
  -9  -1  -2   -5.20    9.30
  -9  -1  -2    2.90    9.70
   9   1   2    9.00   14.10
   9   1   2  -12.80    9.30
   9   1   2   -2.80   10.80
 -10  -1  -2   -4.60   17.50
 -10  -1  -2    4.50   11.70
  10   1   2   20.90   19.10
  10   1   2   12.60   11.80
  10   1   2    4.80   13.30
  11  -2  -2   -0.80    9.30
  11  -2  -2  -10.10   10.30
  11  -2  -2   -1.20   10.40
 -11   2   2   -7.40    9.00
 -11   2   2    1.20   10.50
  10  -2  -2   38.40   12.80
  10  -2  -2   15.00    8.90
  10  -2  -2   36.90   12.70
  10  -2  -2   23.10   11.70
 -10   2   2   16.70   10.20
 -10   2   2   20.90   10.10
 -10   2   2   24.70   11.20
   9  -2  -2  109.09   16.90
   9  -2  -2  116.19   14.50
   9  -2  -2  148.69   23.90
   9  -2  -2  112.19   18.20
  -9   2   2   91.19   18.40
  -9   2   2   95.69   14.20
  -9   2   2  109.09   16.20
  -9   2   2   89.59   14.90
   8  -2  -2  570.54   44.40
   8  -2  -2  537.15   44.50
   8  -2  -2  495.65   42.30
   8  -2  -2  508.15   43.50
   8  -2  -2  535.55   42.50
   8  -2  -2  590.34   44.60
  -8   2   2  547.85   42.80
  -8   2   2  508.15   43.70
  -8   2   2  572.94   45.30
  -8   2   2  520.85   43.60
  -8   2   2  504.65   43.60
   7  -2  -2   62.39    9.40
   7  -2  -2   78.69   12.20
   7  -2  -2   71.19   11.70
   7  -2  -2   73.59   11.50
   7  -2  -2   75.29   10.90
  -7   2   2   63.39   11.20
  -7   2   2   59.49   10.60
  -7   2   2   71.89   10.50
  -7   2   2   70.99   11.40
  -7   2   2   74.59   12.50
   6  -2  -2    6.50    4.60
   6  -2  -2    6.20    5.30
   6  -2  -2   23.80    7.00
   6  -2  -2   23.90   10.30
   6  -2  -2   12.00    5.90
  -6   2   2   12.40    5.30
  -6   2   2   13.60    6.60
  -6   2   2   12.70    5.90
  -6   2   2    4.90    5.10
  -6   2   2   12.60    5.90
   5  -2  -2  419.56   32.10
   5  -2  -2  392.26   33.00
   5  -2  -2  471.05   36.70
   5  -2  -2  433.66   33.20
   5  -2  -2  343.77   35.40
  -5   2   2  435.66   33.30
  -5   2   2  439.26   34.20
  -5   2   2  406.56   32.40
  -5   2   2  459.45   37.20
  -5   2   2  362.46   31.80
   4  -2  -2 3032.40  212.98
   4  -2  -2 3040.20  212.38
   4  -2  -2 3031.90  212.88
   4  -2  -2 2596.24  212.08
   4  -2  -2 3013.50  212.88
   4  -2  -2 3011.90  213.68
  -4   2   2 3083.69  213.98
  -4   2   2 3041.20  212.98
  -4   2   2 2995.00  212.98
  -4   2   2 2920.21  212.88
  -4   2   2 2742.43  212.18
   3  -2  -2 1728.53  118.99
   3  -2  -2 1680.93  119.29
   3  -2  -2 1597.84  119.79
   3  -2  -2 1673.53  119.39
   3  -2  -2 1643.84  118.99
   3  -2  -2 1538.75  118.89
   3  -2  -2 1688.93  119.29
  -3   2   2 1568.84  119.19
  -3   2   2 1682.43  119.19
  -3   2   2 1682.83  119.39
  -3   2   2 1590.84  119.19
  -3   2   2 1646.34  119.99
   2  -2  -2   19.40    4.90
   2  -2  -2    7.90    4.30
   2  -2  -2    9.70    4.40
   2  -2  -2   14.90    4.80
   2  -2  -2   11.40    5.10
   2  -2  -2   14.40    5.50
  -2   2   2   10.40    4.90
  -2   2   2   10.10    5.20
  -2   2   2   11.30    5.00
  -2   2   2   17.20    4.80
  -2   2   2   17.00    5.10
  -2   2   2   21.30    4.90
  -2   2   2   21.20    5.20
   1  -2  -2    3.70    4.40
   1  -2  -2    0.30    3.90
   1  -2  -2    4.80    4.00
   1  -2  -2    3.40    4.70
   1  -2  -2    7.20    4.00
   1  -2  -2   15.80    5.30
   1  -2  -2    0.20    3.40
  -1   2   2   -1.30    3.90
  -1   2   2    1.70    3.80
  -1   2   2    6.00    4.70
  -1   2   2    2.90    4.70
  -1   2   2    2.20    4.00
  -1   2   2    6.10    4.30
   0  -2  -2   45.00    7.80
   0  -2  -2   37.30    5.70
   0  -2  -2   37.60    5.70
   0  -2  -2   40.40    6.60
   0  -2  -2   49.50    7.40
   0  -2  -2   62.59    8.30
   0   2   2   41.70    6.20
   0   2   2   38.70    6.20
   0   2   2   55.99    7.50
   0   2   2   46.50    6.60
   0   2   2   52.49    6.30
  -1  -2  -2  567.34   43.70
  -1  -2  -2  587.34   44.10
  -1  -2  -2  533.05   42.90
  -1  -2  -2  595.84   43.70
  -1  -2  -2  582.14   42.80
   1   2   2  635.24   43.20
   1   2   2  502.05   42.80
   1   2   2  587.44   44.30
   1   2   2  584.54   43.40
   1   2   2  624.44   44.00
  -2  -2  -2  577.04   43.50
  -2  -2  -2  617.04   44.00
  -2  -2  -2  549.74   44.60
  -2  -2  -2  544.65   44.60
  -2  -2  -2  588.54   43.80
  -2  -2  -2  644.24   44.80
   2   2   2  620.44   44.60
   2   2   2  561.24   43.70
   2   2   2  642.74   45.40
   2   2   2  531.55   43.60
   2   2   2  590.34   44.80
   2   2   2  583.54   44.40
  -3  -2  -2   37.80    8.90
  -3  -2  -2   33.30    7.10
  -3  -2  -2   23.10    5.50
  -3  -2  -2   23.70    5.40
  -3  -2  -2   21.40    6.20
   3   2   2   15.60    5.40
   3   2   2   31.20    7.90
   3   2   2   34.10    6.20
   3   2   2   26.00    7.70
  -4  -2  -2  189.88   18.40
  -4  -2  -2  238.78   20.10
  -4  -2  -2  208.98   20.80
  -4  -2  -2  207.98   20.10
  -4  -2  -2  244.28   20.90
   4   2   2  222.48   20.90
   4   2   2  223.78   19.20
   4   2   2  233.58   21.10
   4   2   2  197.58   19.40
  -5  -2  -2  228.28   22.40
  -5  -2  -2  234.18   21.30
  -5  -2  -2  230.78   20.50
  -5  -2  -2  234.98   22.30
  -5  -2  -2  230.88   21.70
  -5  -2  -2  225.78   22.80
   5   2   2  229.08   22.60
   5   2   2  230.18   21.50
   5   2   2  262.57   24.00
   5   2   2  251.47   21.30
  -6  -2  -2  119.19   16.30
  -6  -2  -2  115.99   15.20
  -6  -2  -2  108.19   14.90
  -6  -2  -2  153.08   16.40
  -6  -2  -2   84.89   12.80
  -6  -2  -2  117.29   14.50
   6   2   2   96.19   14.00
   6   2   2  137.49   16.20
   6   2   2  123.99   17.00
   6   2   2  148.69   15.40
  -7  -2  -2    0.30    9.30
  -7  -2  -2   -0.10    6.80
  -7  -2  -2   12.20   10.60
  -7  -2  -2    4.60    9.20
  -7  -2  -2    4.70    7.60
   7   2   2    3.40    9.40
   7   2   2    0.60    7.00
   7   2   2  -13.00    7.40
   7   2   2   -4.70    7.70
  -8  -2  -2   16.40   10.40
  -8  -2  -2   41.50   11.90
  -8  -2  -2   32.80   11.50
   8   2   2   16.00   10.90
   8   2   2   32.80   12.00
   8   2   2   28.20   11.50
  -9  -2  -2    1.20   10.50
  -9  -2  -2  -15.70   10.10
   9   2   2    1.30    9.70
   9   2   2   -5.70   11.70
   9   2   2    7.50   11.50
 -10  -2  -2    3.80   13.50
 -10  -2  -2    1.10   13.00
  10   2   2    1.10   11.20
  10   2   2   13.20   13.40
  11  -3  -2   12.20   10.90
  11  -3  -2   -0.70    8.20
 -11   3   2    7.30   10.50
 -11   3   2   -3.90   10.20
  10  -3  -2   16.80    9.70
  10  -3  -2   26.50   11.50
  10  -3  -2   34.30   12.80
  10  -3  -2   20.40    8.70
  10  -3  -2   25.30   13.20
 -10   3   2   17.20    9.90
 -10   3   2   24.90   11.50
   9  -3  -2   36.70   11.20
   9  -3  -2   40.10    9.50
   9  -3  -2   39.30   11.10
   9  -3  -2   23.90    7.80
   9  -3  -2   34.80   10.10
  -9   3   2   22.50   10.60
  -9   3   2   23.20    9.40
  -9   3   2   29.60    9.10
  -9   3   2   36.90   11.40
  -9   3   2   27.70    9.70
   8  -3  -2  212.58   22.20
   8  -3  -2  198.18   21.60
   8  -3  -2  196.28   19.80
   8  -3  -2  203.48   21.30
   8  -3  -2  179.68   19.50
   8  -3  -2  215.88   21.90
  -8   3   2  199.48   21.10
  -8   3   2  213.08   22.90
  -8   3   2  211.28   21.40
  -8   3   2  206.48   21.10
  -8   3   2  198.18   20.20
   7  -3  -2  324.97   33.20
   7  -3  -2  358.06   30.10
   7  -3  -2  298.47   28.50
   7  -3  -2  319.17   27.80
   7  -3  -2  354.06   29.90
  -7   3   2  333.67   29.10
  -7   3   2  333.77   27.70
  -7   3   2  358.86   29.50
   6  -3  -2  621.94   46.50
   6  -3  -2  581.44   46.90
   6  -3  -2  599.04   46.20
   6  -3  -2  606.44   45.30
   6  -3  -2  577.84   46.00
  -6   3   2  650.93   47.70
  -6   3   2  538.75   45.70
  -6   3   2  579.84   46.30
  -6   3   2  560.74   46.10
  -6   3   2  569.44   45.10
   5  -3  -2   24.40    6.80
   5  -3  -2   31.00    7.80
   5  -3  -2   26.60    6.20
   5  -3  -2   26.40    7.10
   5  -3  -2   33.40    7.40
  -5   3   2   36.00    7.70
  -5   3   2   29.20    6.90
  -5   3   2   47.90    7.90
  -5   3   2   27.50    7.40
   4  -3  -2   -1.80    4.00
   4  -3  -2    2.60    4.70
   4  -3  -2    2.60    4.90
   4  -3  -2    8.10    4.70
   4  -3  -2   -4.70    5.20
   4  -3  -2   -0.50    4.60
  -4   3   2   -2.90    5.30
  -4   3   2   -2.40    4.50
  -4   3   2   -0.90    3.80
  -4   3   2    1.60    4.90
   3  -3  -2    8.10    5.20
   3  -3  -2   11.10    4.90
   3  -3  -2    5.30    4.80
   3  -3  -2    6.00    4.60
   3  -3  -2   17.50    5.90
   3  -3  -2   13.40    6.30
  -3   3   2   22.70    6.00
  -3   3   2   16.30    5.60
  -3   3   2    4.80    4.20
  -3   3   2   12.90    5.70
   2  -3  -2   91.99   11.90
   2  -3  -2   86.89   10.50
   2  -3  -2   86.19    9.90
   2  -3  -2   67.59    9.00
   2  -3  -2   70.89    9.30
  -2   3   2   75.09    9.70
  -2   3   2   96.49   10.10
  -2   3   2   94.09   10.70
  -2   3   2   92.49   10.80
  -2   3   2   96.99   10.80
   1  -3  -2   11.50    5.10
   1  -3  -2    7.40    4.10
   1  -3  -2    6.30    5.40
   1  -3  -2    8.80    4.50
   1  -3  -2    9.60    4.70
   1  -3  -2   11.70    4.80
   1  -3  -2    9.40    5.10
  -1   3   2    3.90    4.40
  -1   3   2    9.40    5.30
  -1   3   2   12.20    4.50
  -1   3   2    3.30    3.20
  -1   3   2    8.30    4.60
  -1   3   2    3.10    5.10
  -1   3   2    2.70    4.90
   0  -3  -2    7.80    4.00
   0  -3  -2   18.20    5.10
   0  -3  -2    9.70    4.30
   0  -3  -2   17.60    5.80
   0  -3  -2    9.80    5.50
   0   3   2   24.00    5.70
   0   3   2   16.90    6.10
   0   3   2   23.50    5.40
   0   3   2   19.50    4.90
  -1  -3  -2   56.59    9.40
  -1  -3  -2   78.99    9.60
   1   3   2   54.99    8.20
   1   3   2   64.49    9.90
   1   3   2   75.69   11.10
   1   3   2   53.19    7.30
  -2  -3  -2 1673.73  116.69
   2   3   2 1610.04  116.89
   2   3   2 1456.25  115.49
   2   3   2 1656.23  117.29
  -3  -3  -2  167.08   18.40
  -3  -3  -2  210.58   18.50
  -3  -3  -2  188.08   17.50
   3   3   2  184.38   16.70
   3   3   2  178.88   17.10
   3   3   2  199.68   18.60
   3   3   2  188.38   16.70
   3   3   2  204.08   19.50
  -4  -3  -2    1.10    6.60
  -4  -3  -2   10.00    6.30
  -4  -3  -2    8.90    6.80
  -4  -3  -2    4.60    6.10
   4   3   2   11.50    5.60
   4   3   2   20.40    8.10
   4   3   2   11.30    5.40
   4   3   2    8.60    5.30
   4   3   2   15.40    6.90
  -5  -3  -2   25.20    8.80
  -5  -3  -2   15.70    8.90
  -5  -3  -2   18.20    6.10
  -5  -3  -2   13.20    8.70
  -5  -3  -2    3.70    5.00
  -5  -3  -2   13.10    7.60
   5   3   2    6.90    5.30
   5   3   2   20.20    8.40
   5   3   2   -3.10    5.60
   5   3   2   12.30    8.80
   5   3   2   13.50    6.50
  -6  -3  -2   20.00    9.60
  -6  -3  -2    5.70    9.00
  -6  -3  -2   12.80    6.60
  -6  -3  -2   35.30   12.40
   6   3   2   17.90    9.10
   6   3   2    8.80    9.20
   6   3   2   13.90   10.80
   6   3   2    9.10    6.60
  -7  -3  -2  116.29   17.50
  -7  -3  -2  156.68   18.80
  -7  -3  -2   91.49   16.40
   7   3   2  118.29   18.80
   7   3   2  160.28   17.80
   7   3   2  140.49   18.20
  -8  -3  -2   85.59   15.80
  -8  -3  -2   49.10   14.40
   8   3   2   69.09   15.40
   8   3   2   83.29   15.20
   8   3   2   74.19   17.30
  -9  -3  -2    1.80   12.40
  -9  -3  -2   -3.20   18.10
   9   3   2    0.10   12.10
   9   3   2  -10.00   10.10
  11  -4  -2    6.80   11.20
  11  -4  -2   15.70    9.50
 -11   4   2   -1.00    9.30
 -11   4   2   21.00   13.00
  10  -4  -2  188.28   22.30
  10  -4  -2  210.78   23.30
  10  -4  -2  217.98   26.80
 -10   4   2  247.68   28.10
   9  -4  -2  273.87   26.60
   9  -4  -2  291.47   29.30
   9  -4  -2  297.07   29.30
   9  -4  -2  296.07   27.40
   9  -4  -2  318.87   30.00
  -9   4   2  265.97   26.50
  -9   4   2  342.87   31.90
  -9   4   2  313.27   29.20
  -9   4   2  267.77   28.70
  -9   4   2  312.77   27.10
   8  -4  -2   80.19   13.30
   8  -4  -2   63.39   10.90
   8  -4  -2   71.79   18.10
   8  -4  -2   51.09   13.50
   8  -4  -2   45.60   10.80
  -8   4   2   65.69   10.30
  -8   4   2   66.39   12.20
  -8   4   2   70.69   18.80
  -8   4   2   85.59   13.40
   7  -4  -2   32.90    8.90
   7  -4  -2   33.90    8.50
   7  -4  -2   32.40    8.90
   7  -4  -2   31.60    9.30
   7  -4  -2   36.70    7.90
  -7   4   2   45.10   10.20
  -7   4   2   36.10    8.00
  -7   4   2   24.70    8.20
  -7   4   2   33.90    8.60
  -7   4   2   38.90    9.00
   6  -4  -2    3.50    5.30
   6  -4  -2    5.20    5.80
   6  -4  -2    0.30    5.30
   6  -4  -2    8.80    5.20
   6  -4  -2   13.30    6.10
  -6   4   2    8.80    5.60
  -6   4   2   -1.80    5.00
  -6   4   2   15.20    6.20
  -6   4   2    2.90    6.00
  -6   4   2    2.00    5.30
   5  -4  -2  399.06   31.40
   5  -4  -2  372.66   31.20
   5  -4  -2  401.56   32.30
   5  -4  -2  397.16   32.70
   5  -4  -2  390.56   31.60
  -5   4   2  383.66   31.50
  -5   4   2  391.66   31.60
  -5   4   2  363.06   31.60
  -5   4   2  355.56   30.90
  -5   4   2  397.76   33.20
   4  -4  -2   34.70    7.40
   4  -4  -2   30.30    6.80
   4  -4  -2   49.50    9.40
   4  -4  -2   42.40    8.60
  -4   4   2   35.90    7.80
  -4   4   2   27.50    6.80
  -4   4   2   38.80    7.80
  -4   4   2   26.60    7.20
  -4   4   2   19.00    5.50
   3  -4  -2   -3.00    5.40
   3  -4  -2   -1.20    4.20
   3  -4  -2    5.70    4.80
   3  -4  -2   -0.10    4.20
  -3   4   2    4.00    4.00
  -3   4   2    3.90    4.90
  -3   4   2   -3.60    5.00
  -3   4   2   -4.00    5.60
   2  -4  -2   18.30    6.70
   2  -4  -2   25.70    5.60
   2  -4  -2   18.00    6.10
   2  -4  -2   12.00    4.50
  -2   4   2   29.00    6.60
  -2   4   2   24.00    6.90
  -2   4   2   20.30    6.50
  -2   4   2   25.60    5.70
  -2   4   2   32.10    7.50
   1  -4  -2  401.26   32.10
   1  -4  -2  453.15   32.80
  -1   4   2  376.06   30.30
  -1   4   2  386.36   31.00
  -1   4   2  379.16   31.60
  -1   4   2  383.06   31.30
  -1   4   2  403.16   30.40
   0  -4  -2  462.85   37.40
   0  -4  -2  486.75   36.80
   0   4   2  450.15   35.80
   0   4   2  479.15   36.20
   0   4   2  461.65   36.90
   0   4   2  454.15   35.90
  -1  -4  -2  143.79   17.10
  -1  -4  -2  192.58   17.30
   1   4   2  182.08   17.90
   1   4   2  168.68   15.20
   1   4   2  148.59   16.30
   1   4   2  169.88   17.60
  -2  -4  -2  127.59   14.20
  -2  -4  -2  104.19   14.00
   2   4   2  141.09   15.20
   2   4   2  119.29   15.30
   2   4   2   95.79   13.20
  -3  -4  -2  151.38   15.20
  -3  -4  -2  134.69   16.60
  -3  -4  -2  157.18   16.40
   3   4   2  125.69   17.30
   3   4   2  147.89   17.50
  -4  -4  -2   85.89   12.80
  -4  -4  -2   64.09   11.30
  -4  -4  -2   38.60   10.10
  -4  -4  -2   81.49   10.90
   4   4   2   64.79   12.80
   4   4   2   84.19   12.50
   4   4   2   53.89    9.60
   4   4   2   42.50    8.40
  -5  -4  -2    3.30   12.20
  -5  -4  -2   13.40    8.20
  -5  -4  -2   -9.80   14.10
  -5  -4  -2   13.90   10.70
   5   4   2   11.10    8.60
   5   4   2   11.20    7.70
   5   4   2   -8.40    5.80
  -6  -4  -2    1.80    9.20
  -6  -4  -2    7.60    8.90
  -6  -4  -2    3.60   10.30
  -6  -4  -2   -7.50    8.70
   6   4   2    3.10    7.60
   6   4   2   -1.60    8.10
   6   4   2   10.20    8.20
   6   4   2   13.40   10.20
  -7  -4  -2   20.90   10.90
  -7  -4  -2   -2.50   10.80
   7   4   2   11.50   10.80
   7   4   2   17.00   11.70
  -8  -4  -2   10.60   12.80
  -8  -4  -2   -7.70   11.20
   8   4   2   25.50   11.40
   8   4   2   13.40   12.70
   8   4   2   12.60   12.80
  -9  -4  -2    8.70   13.10
  11  -5  -2   46.50   21.90
  11  -5  -2   74.79   14.10
 -11   5   2   88.59   18.80
  10  -5  -2  280.17   31.80
  10  -5  -2  301.87   29.90
 -10   5   2  344.37   37.60
 -10   5   2  281.97   28.60
 -10   5   2  325.47   33.90
   9  -5  -2  356.16   31.20
   9  -5  -2  334.07   33.80
   9  -5  -2  281.27   31.00
  -9   5   2  337.67   30.70
  -9   5   2  424.46   36.30
   8  -5  -2   43.30   11.10
   8  -5  -2   56.69   11.40
   8  -5  -2   51.89   10.20
   8  -5  -2   69.29   13.60
   8  -5  -2   41.90   10.50
  -8   5   2   59.69   10.60
  -8   5   2   43.70   11.00
  -8   5   2   57.29   13.30
  -8   5   2   60.09   11.60
   7  -5  -2   29.30    8.60
   7  -5  -2   20.40    7.90
   7  -5  -2   29.60    7.90
   7  -5  -2   36.70    9.60
   7  -5  -2   32.90    9.10
  -7   5   2   32.20    8.60
  -7   5   2   22.00    8.20
  -7   5   2   55.99   10.30
  -7   5   2   18.40    6.70
  -7   5   2   25.30    9.40
   6  -5  -2    6.80    5.60
   6  -5  -2   13.80    6.00
   6  -5  -2   14.40    6.50
   6  -5  -2   10.70    7.40
   6  -5  -2    9.80    6.30
  -6   5   2    5.80    4.90
  -6   5   2    4.20    6.30
  -6   5   2   11.70    6.30
  -6   5   2    5.20    6.60
  -6   5   2    8.80    6.20
   5  -5  -2   97.29   12.50
   5  -5  -2   74.09   12.40
   5  -5  -2   95.39   12.10
   5  -5  -2   66.89   10.50
   5  -5  -2  102.59   13.90
  -5   5   2  100.29   12.10
  -5   5   2   97.29   12.60
  -5   5   2   90.79   13.80
  -5   5   2   84.09   12.50
  -5   5   2   60.59   10.10
   4  -5  -2  684.23   53.99
   4  -5  -2  719.53   53.59
   4  -5  -2  613.14   51.99
   4  -5  -2  670.63   52.29
   4  -5  -2  702.03   53.39
  -4   5   2  696.73   53.49
  -4   5   2  688.73   53.09
  -4   5   2  719.03   54.39
  -4   5   2  714.53   52.59
   3  -5  -2    8.40    5.80
   3  -5  -2   14.00    5.80
   3  -5  -2   19.80    5.50
   3  -5  -2    5.80    4.20
  -3   5   2   10.90    4.00
  -3   5   2   14.90    5.60
  -3   5   2   10.70    6.00
  -3   5   2   13.80    6.20
  -3   5   2   15.80    6.70
  -3   5   2   12.60    6.50
   2  -5  -2  112.19   13.60
   2  -5  -2  141.49   15.20
  -2   5   2  138.59   15.30
  -2   5   2  136.29   12.80
  -2   5   2  125.49   12.70
  -2   5   2  130.09   15.00
  -2   5   2  142.49   14.90
  -2   5   2  114.99   14.10
   1  -5  -2  287.17   26.50
   1  -5  -2  326.67   27.90
   1  -5  -2  367.06   27.40
   1  -5  -2  317.57   28.00
  -1   5   2  320.77   27.40
  -1   5   2  343.17   27.00
  -1   5   2  304.97   27.40
  -1   5   2  319.07   26.80
   0  -5  -2  328.57   29.10
   0  -5  -2  349.67   28.30
   0  -5  -2  337.87   29.20
   0   5   2  342.77   28.80
   0   5   2  312.67   26.80
   0   5   2  342.57   27.40
   0   5   2  326.37   27.60
  -1  -5  -2  571.84   48.10
  -1  -5  -2  668.73   47.60
   1   5   2  658.83   48.00
   1   5   2  598.74   47.00
   1   5   2  545.05   45.70
   1   5   2  612.84   46.10
  -2  -5  -2   -3.10    5.60
   2   5   2    5.90    6.40
   2   5   2    1.60    7.60
  -3  -5  -2   22.60    8.20
  -3  -5  -2   45.40   10.20
  -3  -5  -2   50.59   10.00
   3   5   2   65.49   12.50
   3   5   2   87.59   13.30
   3   5   2   38.10    7.80
  -4  -5  -2   96.19   15.20
  -4  -5  -2   79.09   12.70
  -4  -5  -2   78.69   13.00
  -4  -5  -2   49.10   13.40
   4   5   2   85.09   17.00
   4   5   2   65.99   10.60
   4   5   2   96.69   14.90
  -5  -5  -2   60.29   13.70
  -5  -5  -2   53.19   12.90
  -5  -5  -2   56.59   12.70
   5   5   2   33.80   11.10
   5   5   2   84.99   14.70
   5   5   2   69.59   15.20
  -6  -5  -2  689.83   50.59
  -6  -5  -2  585.74   51.29
   6   5   2  490.65   48.20
   6   5   2  647.34   52.49
  -7  -5  -2   61.29   16.00
  -7  -5  -2  117.29   18.30
   7   5   2   75.19   15.20
   7   5   2   54.49   14.50
   7   5   2   65.09   16.70
  -8  -5  -2   15.70   14.30
   8   5   2    1.40   13.00
   8   5   2   -8.10   12.40
   8   5   2   -6.60   10.20
  11  -6  -2   -4.30    8.20
  11  -6  -2   -2.70   11.40
 -11   6   2  -14.80    7.90
  10  -6  -2   28.50   13.60
  10  -6  -2   13.40    8.90
 -10   6   2   26.40   16.10
 -10   6   2   27.90   12.00
   9  -6  -2   22.80   10.60
   9  -6  -2   48.70   13.10
   9  -6  -2   34.80   10.30
  -9   6   2   50.89   11.20
  -9   6   2   46.50   12.10
  -9   6   2   49.50   13.70
   8  -6  -2   45.30    9.70
   8  -6  -2   24.50   10.50
   8  -6  -2   31.30   10.40
   8  -6  -2   50.49   12.80
  -8   6   2   32.60   10.00
  -8   6   2   37.10   11.70
  -8   6   2   28.00   10.00
  -8   6   2   42.60   10.90
   7  -6  -2   65.79   13.50
   7  -6  -2   50.99   11.00
   7  -6  -2   57.79   11.00
   7  -6  -2   60.79   12.10
   7  -6  -2   36.90   10.00
  -7   6   2   75.99   12.00
  -7   6   2   33.60   10.20
  -7   6   2   65.19   13.30
  -7   6   2   73.59   12.00
   6  -6  -2   27.30    9.40
   6  -6  -2   25.50    7.50
   6  -6  -2   17.20    7.40
   6  -6  -2   32.40    8.70
   6  -6  -2   18.50    8.70
  -6   6   2   19.90    7.30
  -6   6   2   16.50    8.30
  -6   6   2   20.50    8.30
  -6   6   2   15.60    7.50
   5  -6  -2  126.69   16.30
   5  -6  -2  103.99   13.90
   5  -6  -2   94.29   12.50
   5  -6  -2   82.39   13.30
   5  -6  -2   78.49   11.60
  -5   6   2   74.69   11.30
  -5   6   2  109.69   15.60
  -5   6   2  119.89   14.70
  -5   6   2  115.59   15.50
   4  -6  -2  847.92   63.79
   4  -6  -2  803.52   62.79
   4  -6  -2  764.72   60.59
   4  -6  -2  823.92   62.09
  -4   6   2  827.12   62.19
  -4   6   2  809.22   63.59
  -4   6   2  775.72   62.79
  -4   6   2  775.62   61.69
   3  -6  -2  905.21   66.59
   3  -6  -2  806.82   68.29
   3  -6  -2  985.40   71.99
  -3   6   2  867.71   68.09
  -3   6   2  981.90   68.29
  -3   6   2  942.11   68.59
  -3   6   2  863.31   68.69
  -3   6   2  817.72   66.39
  -3   6   2  912.41   66.89
   2  -6  -2   13.10    7.70
   2  -6  -2   13.70    6.30
  -2   6   2   16.00    8.50
  -2   6   2   14.00    6.50
  -2   6   2   11.20    5.40
  -2   6   2   13.60    6.90
  -2   6   2   19.00    8.50
   1  -6  -2   19.30    7.90
   1  -6  -2   16.60   13.90
   1  -6  -2   20.40    8.30
  -1   6   2   19.60    6.90
  -1   6   2   24.30    8.60
  -1   6   2   11.70    6.00
  -1   6   2   19.00    6.40
   0  -6  -2    8.80    7.80
   0  -6  -2    7.00    4.70
   0  -6  -2   12.50    7.00
   0  -6  -2    1.80    7.60
   0   6   2   -0.70    7.10
   0   6   2    2.10    6.00
   0   6   2    4.60    4.70
   0   6   2    9.50    5.90
  -1  -6  -2  135.59   17.30
  -1  -6  -2   94.39   11.70
  -1  -6  -2   69.09   13.80
  -1  -6  -2  123.39   15.20
   1   6   2  126.69   16.20
   1   6   2  105.99   13.80
   1   6   2  119.19   13.60
  -2  -6  -2  118.29   16.00
   2   6   2  131.49   17.60
  -3  -6  -2   84.79   13.40
  -3  -6  -2   41.20   11.90
   3   6   2   80.39   14.20
   3   6   2   76.59   14.90
  -4  -6  -2   -3.40    9.60
  -4  -6  -2    4.10   12.90
  -4  -6  -2   12.90    8.30
  -4  -6  -2    9.50    9.30
   4   6   2    2.00    9.10
   4   6   2   -2.80    6.80
   4   6   2   -5.10   10.10
  -5  -6  -2   99.89   17.30
  -5  -6  -2   95.49   15.30
   5   6   2   99.49   18.50
   5   6   2   59.69   12.70
   5   6   2   80.09   15.80
  -6  -6  -2  113.09   17.90
  -6  -6  -2  127.49   20.80
   6   6   2  109.59   18.20
   6   6   2   84.89   19.10
  -7  -6  -2  214.08   26.80
   7   6   2  105.99   19.00
   7   6   2  135.39   23.70
  11  -7  -2  -17.40   12.20
  11  -7  -2    4.30    9.30
 -11   7   2    0.30    9.50
 -11   7   2   19.70   13.80
  10  -7  -2   -7.50    7.50
  10  -7  -2    7.10   11.40
 -10   7   2   16.60   10.30
 -10   7   2   -6.00    9.90
 -10   7   2   -4.30    9.50
   9  -7  -2    1.30    7.90
   9  -7  -2    0.40   10.80
  -9   7   2    8.90    9.40
  -9   7   2    2.10   10.60
  -9   7   2    1.00    9.00
   8  -7  -2   48.30   12.60
   8  -7  -2   68.39   15.30
  -8   7   2   82.79   14.40
  -8   7   2   55.99   15.40
   7  -7  -2   40.80   10.90
   7  -7  -2   39.80   11.00
   7  -7  -2   61.69   12.10
   7  -7  -2   53.19   13.80
  -7   7   2   62.89   14.00
  -7   7   2   26.00    9.40
  -7   7   2   30.50   10.40
  -7   7   2   47.70   11.90
   6  -7  -2   56.69   12.80
   6  -7  -2   37.50   10.40
   6  -7  -2   40.70   10.80
   6  -7  -2   40.40   11.40
  -6   7   2   34.50   11.30
  -6   7   2   51.89   14.20
  -6   7   2   47.70   11.60
  -6   7   2   65.49   14.40
   5  -7  -2   49.10   10.50
   5  -7  -2   24.70    8.90
   5  -7  -2   16.20    6.80
   5  -7  -2   22.60    8.70
  -5   7   2   36.80   10.00
  -5   7   2   24.40    9.00
  -5   7   2   34.60    8.90
   4  -7  -2   19.50    8.50
   4  -7  -2    6.10    7.70
   4  -7  -2    9.30    8.00
   4  -7  -2   18.10    7.20
  -4   7   2    8.30    6.80
  -4   7   2    8.20    8.20
  -4   7   2   13.80    9.00
  -4   7   2   27.20    8.40
  -4   7   2   25.70    9.50
   3  -7  -2  318.67   29.40
   3  -7  -2  283.57   28.80
  -3   7   2  327.67   26.90
  -3   7   2  331.17   30.20
  -3   7   2  368.66   29.40
  -3   7   2  287.17   26.50
  -3   7   2  372.26   30.10
  -3   7   2  288.97   29.30
   2  -7  -2   46.70   11.20
   2  -7  -2   44.10    9.50
   2  -7  -2   56.39   12.10
  -2   7   2   64.89   12.30
  -2   7   2   59.09   10.50
  -2   7   2   50.19   10.10
   1  -7  -2   65.09   12.80
   1  -7  -2   78.19   14.20
   1  -7  -2   47.30    9.90
   1  -7  -2   65.79   11.90
  -1   7   2   71.59   11.90
  -1   7   2   59.19   10.60
  -1   7   2   63.49   10.90
  -1   7   2  111.79   15.30
   0  -7  -2   24.90    9.90
   0  -7  -2   43.30   14.10
   0  -7  -2   20.50   12.90
   0  -7  -2   32.70    7.90
   0   7   2   29.50    7.60
   0   7   2   41.30   11.50
   0   7   2   39.70    9.10
   0   7   2   42.70    9.40
  -1  -7  -2   11.70    6.00
  -1  -7  -2   27.60   11.50
  -1  -7  -2   32.00    9.90
  -1  -7  -2   33.60    8.80
  -1  -7  -2    7.40    8.70
   1   7   2   34.20   11.30
   1   7   2   16.70    7.70
  -2  -7  -2  240.98   27.60
  -2  -7  -2  195.48   23.90
   2   7   2  230.58   25.60
  -3  -7  -2  340.27   35.10
   3   7   2  463.05   46.10
  -4  -7  -2   16.30   11.60
   4   7   2   30.70   11.80
   4   7   2   15.00   12.50
  -5  -7  -2   -2.30   11.20
  -5  -7  -2   19.20   10.90
   5   7   2   -5.10   11.80
   5   7   2   11.30   10.90
  -6  -7  -2   29.00   14.00
  -6  -7  -2   27.60   14.80
   6   7   2   28.30   16.00
   6   7   2   11.90   11.40
  10  -8  -2   22.90   10.50
  10  -8  -2    3.20   13.20
 -10   8   2    6.90   13.60
 -10   8   2    4.50   11.30
 -10   8   2   10.20   12.60
   9  -8  -2   16.80   12.60
   9  -8  -2   17.00   10.40
  -9   8   2   28.80   13.10
  -9   8   2   28.70   12.60
  -9   8   2   28.40   11.90
   8  -8  -2   23.80   12.00
   8  -8  -2   25.40   10.20
  -8   8   2   21.70   11.20
  -8   8   2   -1.40   10.70
  -8   8   2   24.30   11.10
   7  -8  -2   -8.90    9.50
   7  -8  -2    4.50    7.80
  -7   8   2   -7.70    9.40
  -7   8   2    2.50    8.90
  -7   8   2    2.00    8.70
   6  -8  -2    2.20    8.10
   6  -8  -2    3.80   10.70
   6  -8  -2   -0.30    9.30
   6  -8  -2   -4.50    9.30
  -6   8   2    4.80    9.50
  -6   8   2   -9.70    6.90
  -6   8   2  -11.00    8.00
   5  -8  -2    4.00    7.90
   5  -8  -2    2.20    9.60
   5  -8  -2    8.10    7.30
   5  -8  -2   18.00    9.40
  -5   8   2    3.60    7.20
  -5   8   2    5.70    9.60
  -5   8   2   11.40    9.40
   4  -8  -2   81.79   15.80
   4  -8  -2  124.19   18.50
   4  -8  -2  117.59   17.50
  -4   8   2  118.49   17.70
  -4   8   2  101.29   15.70
  -4   8   2  114.49   14.70
  -4   8   2  105.39   16.60
   3  -8  -2   13.80    8.30
   3  -8  -2   24.40   10.80
  -3   8   2   30.90   11.50
  -3   8   2   22.60    9.80
  -3   8   2   11.20    8.70
   2  -8  -2    9.80    7.80
   2  -8  -2   24.10   11.10
   2  -8  -2   13.50   10.40
  -2   8   2   37.10   11.80
  -2   8   2   31.30   10.20
  -2   8   2   27.30   10.30
   1  -8  -2   97.29   17.30
   1  -8  -2   65.79   14.50
   1  -8  -2   77.39   13.90
   1  -8  -2   55.29   11.10
  -1   8   2   66.79   11.90
  -1   8   2  125.69   17.20
  -1   8   2   74.79   13.50
  -1   8   2   78.59   12.60
   0  -8  -2   17.40   11.50
   0  -8  -2    5.00    6.40
   0  -8  -2    2.60    9.70
   0  -8  -2   -7.10    9.10
   0   8   2    3.20    6.40
   0   8   2    7.60    8.80
  -1  -8  -2   27.10   13.60
  -1  -8  -2   21.60   11.30
  -1  -8  -2   15.70   12.40
  -1  -8  -2   19.80   11.10
   1   8   2   18.70   11.10
   1   8   2   11.50    9.40
  -2  -8  -2    5.90   10.20
  -2  -8  -2    9.30   13.30
   2   8   2    8.00   10.50
  -3  -8  -2   37.60   16.30
  -3  -8  -2   56.89   14.70
   3   8   2   51.39   14.00
  -4  -8  -2    2.40   11.70
  -4  -8  -2   12.00   14.70
   4   8   2    8.10   10.90
  -5  -8  -2  -10.90   12.80
   5   8   2   19.30   12.40
   9  -9  -2  266.87   28.70
   9  -9  -2  229.38   31.10
  -9   9   2  294.77   31.20
  -9   9   2  194.18   30.70
  -9   9   2  250.77   30.30
   8  -9  -2  142.59   22.70
   8  -9  -2  117.99   19.00
  -8   9   2  111.49   22.20
  -8   9   2  151.58   21.30
  -8   9   2  126.49   20.30
   7  -9  -2    7.60   11.50
   7  -9  -2   -4.80    8.00
  -7   9   2   -4.10    9.30
  -7   9   2    4.40    9.80
  -7   9   2    0.70   10.60
   6  -9  -2    9.40    9.90
   6  -9  -2   12.50   11.80
  -6   9   2   10.80    9.20
  -6   9   2    7.90    9.80
  -6   9   2   14.60   11.00
   5  -9  -2   79.19   16.20
   5  -9  -2   56.09   14.20
  -5   9   2   57.59   15.00
  -5   9   2   48.00   11.60
  -5   9   2   70.79   15.10
   4  -9  -2   64.49   15.50
   4  -9  -2   38.00   11.70
   4  -9  -2   36.50   12.60
  -4   9   2   52.79   13.50
  -4   9   2   31.20    9.80
  -4   9   2   44.20   12.90
   3  -9  -2    1.70    7.80
   3  -9  -2    6.00   10.50
  -3   9   2   13.90   11.40
  -3   9   2   17.20   11.20
  -3   9   2   14.80   10.10
   2  -9  -2    7.70    8.00
   2  -9  -2   -1.50   10.30
  -2   9   2    1.40    7.80
  -2   9   2   -4.10    9.80
  -2   9   2  -15.80   10.00
   1  -9  -2   25.30   12.00
   1  -9  -2   20.10   12.80
  -1   9   2   12.20    9.70
  -1   9   2   50.99   14.20
   0  -9  -2   60.19   15.10
   0  -9  -2   53.29   16.10
   0   9   2   56.69   15.00
   0   9   2   54.09   13.40
  -1  -9  -2  150.48   22.40
  -1  -9  -2  183.68   26.50
   1   9   2  179.28   23.80
   1   9   2  131.69   19.00
  -2  -9  -2   62.49   19.10
  -2  -9  -2   44.50   15.70
   2   9   2   78.49   16.50
  -3  -9  -2   -3.80   13.20
   3   9   2    1.30   10.40
   8 -10  -2   86.39   19.20
   8 -10  -2   42.00   13.60
  -8  10   2   39.50   14.10
  -8  10   2   26.10   15.20
  -8  10   2   18.70   14.10
   7 -10  -2    6.10   15.10
   7 -10  -2    3.20   10.50
  -7  10   2   -3.10   12.10
  -7  10   2    3.90   12.40
  -7  10   2    5.80   12.20
   6 -10  -2   14.90   11.30
   6 -10  -2   33.90   13.90
  -6  10   2   14.10   13.40
  -6  10   2   15.50   11.00
  -6  10   2   10.50   11.20
   5 -10  -2   -0.90   11.20
   5 -10  -2    2.90   10.40
  -5  10   2   10.70   11.00
  -5  10   2   16.30   11.50
  -5  10   2    7.60    9.20
   4 -10  -2    1.20   10.90
   4 -10  -2   -7.50   11.90
  -4  10   2    1.50   10.00
  -4  10   2   -8.20   10.50
   3 -10  -2  117.39   27.30
   3 -10  -2  237.48   29.00
  -3  10   2  180.48   24.50
  -3  10   2  192.28   25.70
  -3  10   2  284.67   29.90
   2 -10  -2   55.09   16.20
  -2  10   2   70.99   16.10
  -2  10   2   50.69   15.60
   1 -10  -2    9.70   13.10
   1 -10  -2   12.50   12.50
  -1  10   2    9.60   11.70
  -1  10   2    4.90   11.30
   0 -10  -2   -0.40   11.90
   0  10   2   11.80   11.10
   0  10   2   12.40   12.40
  -1 -10  -2   19.40   15.70
  -1 -10  -2   -2.90   13.00
   1  10   2    6.00   11.90
   1  10   2    6.40   11.80
  -6  11   2   -3.60   17.50
   5 -11  -2    5.60   13.50
  -5  11   2   29.00   19.50
  -5  11   2    8.70   14.00
  -5  11   2    9.30   10.30
   4 -11  -2    0.60   14.40
  -4  11   2   -1.00   11.80
  -4  11   2   -7.30   13.50
   3 -11  -2   63.89   19.00
  -3  11   2   86.19   21.30
  -3  11   2   91.99   18.80
   2 -11  -2   72.39   19.70
  -2  11   2   79.19   17.00
  -1  12  -3    7.30   12.30
   1 -12   3   16.50   14.20
   1 -12   3    2.10   11.00
  -2  12  -3   -5.20   12.60
   2 -12   3   -3.70   12.70
   2 -12   3   -3.60   10.80
   2 -12   3    8.90   12.80
  -3  12  -3   27.80   15.50
  -3  12  -3   15.50   13.80
   3 -12   3   12.50   12.50
   3 -12   3   41.10   16.20
  -4  12  -3   10.50   13.40
  -4  12  -3    4.00   13.50
   4 -12   3    3.60   10.70
   4 -12   3    9.20   12.90
  -5  12  -3   24.70   15.00
   5 -12   3   32.00   15.80
   5 -12   3   34.40   14.10
  -6  12  -3    8.70   13.20
   1  11  -3   95.19   16.90
   1  11  -3   31.40   12.60
  -1 -11   3   81.39   19.40
  -1 -11   3   56.39   15.40
   0  11  -3   23.80   12.50
   0 -11   3   40.70   15.40
   0 -11   3   30.50   13.00
  -1  11  -3   18.60   12.90
   1 -11   3    5.50   11.30
   1 -11   3    0.30   10.10
   1 -11   3    6.00   11.00
  -2  11  -3   26.40   14.70
   2 -11   3   21.70   12.20
   2 -11   3   26.10   13.10
  -3  11  -3   29.30   14.10
  -3  11  -3   19.30   12.10
   3 -11   3   15.90   12.00
   3 -11   3   12.70   11.40
  -4  11  -3   20.60   12.80
  -4  11  -3   27.70   13.40
   4 -11   3   22.20   11.70
   4 -11   3   32.00   13.40
  -5  11  -3   28.90   12.90
  -5  11  -3   44.40   14.30
   5 -11   3   59.79   15.40
   5 -11   3   57.49   14.40
  -6  11  -3   87.79   20.20
  -6  11  -3  145.99   21.40
   6 -11   3  166.78   23.30
   6 -11   3  123.39   20.40
  -7  11  -3   63.09   15.90
   7 -11   3   68.19   17.30
   7 -11   3   61.49   15.40
  -8  11  -3   12.90   13.50
  -8  11  -3   10.80   12.60
  -8  11  -3   15.10   11.70
   8 -11   3    1.70    9.90
   3  10  -3   14.10   11.20
  -3 -10   3   27.50   14.00
  -3 -10   3   21.40   12.10
  -3 -10   3   20.00   15.20
   2  10  -3   24.30   10.90
   2  10  -3   10.20   11.00
  -2 -10   3   23.90   14.30
  -2 -10   3    5.70   11.40
   1  10  -3   55.89   13.30
   1  10  -3   39.50   11.80
  -1 -10   3   55.39   14.90
  -1 -10   3   74.19   15.40
  -1 -10   3   21.90   12.30
  -1 -10   3   58.29   13.90
   0  10  -3   -1.10    9.60
   0  10  -3    3.50   13.40
   0 -10   3   19.40   12.00
   0 -10   3    0.10    8.70
   0 -10   3   11.80   11.80
   0 -10   3   12.80    9.70
   1 -10   3   53.29   13.60
   1 -10   3   60.79   14.00
   1 -10   3   39.20   13.00
   1 -10   3   27.50   11.20
  -2  10  -3   14.00   11.00
  -2  10  -3    1.20    8.40
   2 -10   3    1.10   10.50
   2 -10   3    3.90   11.10
   2 -10   3   -0.10    9.10
   2 -10   3   20.30   10.50
  -3  10  -3    9.70   11.20
  -3  10  -3   -2.20    8.50
   3 -10   3    2.60   10.40
   3 -10   3   -2.30    8.60
   3 -10   3   -0.70    8.90
   3 -10   3   -7.60    9.60
  -4  10  -3   30.10   12.00
  -4  10  -3   80.99   15.50
  -4  10  -3   67.49   15.20
   4 -10   3   59.39   13.50
   4 -10   3   81.19   14.70
  -5  10  -3  275.47   28.00
  -5  10  -3  259.07   28.70
   5 -10   3  238.28   27.70
   5 -10   3  212.58   26.50
  -6  10  -3   52.09   11.30
  -6  10  -3   36.80   13.80
  -6  10  -3   28.30   12.00
   6 -10   3   39.20   11.90
   6 -10   3   18.70   12.80
  -7  10  -3   26.70   13.00
  -7  10  -3   19.80   12.30
  -7  10  -3   18.50   10.30
   7 -10   3   13.80    9.50
   7 -10   3   36.20   14.00
  -8  10  -3    6.30   11.60
  -8  10  -3    4.80   10.00
  -8  10  -3    4.40   11.50
   8 -10   3   16.30   13.20
   8 -10   3   16.90   10.10
  -9  10  -3   17.50   13.20
  -9  10  -3    8.90   12.40
  -9  10  -3   20.40   13.40
   9 -10   3   25.50   11.90
   9 -10   3   22.90   17.10
  -5  -9   3    9.90   11.40
  -5  -9   3    5.80   13.60
  -4  -9   3    0.50   12.40
  -4  -9   3   17.20   11.80
  -4  -9   3    7.60   12.60
   3   9  -3  -13.90    8.40
  -3  -9   3    9.30   12.00
  -3  -9   3   -0.90    9.90
  -3  -9   3    2.30   11.50
  -3  -9   3   -3.30   10.30
  -3  -9   3   10.50    9.80
   2   9  -3   33.70   10.60
   2   9  -3   40.80   11.80
  -2  -9   3   32.60   11.60
  -2  -9   3   40.00   12.20
  -2  -9   3   20.20   11.30
  -2  -9   3   33.80   11.60
  -2  -9   3   33.90   10.70
  -2  -9   3   19.70   11.50
  -2  -9   3   62.39   15.20
  -2  -9   3   25.60   10.70
   1   9  -3   47.50   12.10
   1   9  -3   45.80   11.80
  -1  -9   3   21.20   13.10
  -1  -9   3   31.80   10.70
  -1  -9   3   43.30   13.00
  -1  -9   3   71.19   13.60
  -1  -9   3   98.69   19.50
  -1  -9   3   63.79   15.80
   0   9  -3   30.00   10.70
   0   9  -3   38.80   10.60
   0  -9   3   40.50   11.90
   0  -9   3   27.10   11.50
   0  -9   3   17.40    9.10
   0  -9   3   26.50   11.50
  -1   9  -3   55.59   12.20
   1  -9   3   67.49   13.30
   1  -9   3   71.59   14.10
   1  -9   3   30.90   11.90
   1  -9   3   55.19   12.70
  -2   9  -3   25.10   10.40
  -2   9  -3   40.00   10.60
   2  -9   3   38.50   11.60
   2  -9   3   19.80    9.00
   2  -9   3   41.10   10.80
   2  -9   3   51.59   12.30
  -3   9  -3  117.49   16.30
  -3   9  -3   72.99   13.80
   3  -9   3   74.59   16.70
   3  -9   3  124.99   16.80
   3  -9   3  126.69   17.20
  -4   9  -3   16.90    9.60
  -4   9  -3    7.60    8.40
  -4   9  -3    3.40    8.90
   4  -9   3    8.70    9.20
   4  -9   3   12.90    9.20
   4  -9   3   19.30    9.40
  -5   9  -3   20.80   10.10
  -5   9  -3   17.60   10.50
  -5   9  -3   24.60    8.00
   5  -9   3   19.30   10.10
   5  -9   3   22.60   15.60
   5  -9   3   13.50    9.30
  -6   9  -3    5.00    9.00
  -6   9  -3    4.60    9.30
  -6   9  -3    7.20    7.40
  -6   9  -3   10.60    9.00
   6  -9   3   -1.60    9.50
   6  -9   3   -4.20    7.90
  -7   9  -3   29.50   10.80
  -7   9  -3   14.70   10.40
  -7   9  -3   26.50   11.60
  -7   9  -3   21.30    9.60
   7  -9   3   41.50   11.20
   7  -9   3   15.20   11.40
  -8   9  -3    4.60   10.30
  -8   9  -3   17.70   10.70
  -8   9  -3   13.90    9.50
   8  -9   3    0.50   11.70
   8  -9   3   -2.80    8.80
  -9   9  -3    4.50   10.90
  -9   9  -3    6.40   10.70
  -9   9  -3    3.00   10.80
   9  -9   3   19.20   13.80
   9  -9   3    2.00    9.30
 -10   9  -3   37.20   15.70
 -10   9  -3   12.40   15.20
 -10   9  -3   45.00   12.80
  10  -9   3   23.10   12.10
   6   8  -3  130.29   21.70
  -6  -8   3  103.99   20.20
  -6  -8   3  107.89   22.20
   5   8  -3   19.60   10.00
   5   8  -3   32.30   13.80
  -5  -8   3   37.50   14.40
  -5  -8   3   31.70   11.90
   4   8  -3   34.70    9.80
  -4  -8   3   33.40   11.70
  -4  -8   3   42.20   13.30
  -4  -8   3    2.80   11.50
  -4  -8   3   18.30   10.00
   3   8  -3   75.89   13.00
  -3  -8   3   38.30   14.50
  -3  -8   3   89.49   17.50
  -3  -8   3   54.09   12.40
  -3  -8   3   88.09   15.10
  -3  -8   3   42.80   13.20
  -3  -8   3   92.19   13.90
  -3  -8   3   69.99   14.40
  -3  -8   3   63.09   13.10
   2   8  -3    5.00    7.40
   2   8  -3    3.70    7.50
  -2  -8   3   12.80    9.50
  -2  -8   3   -2.90    8.20
  -2  -8   3   -4.20    7.80
  -2  -8   3    0.80    7.80
  -2  -8   3   -3.60    9.10
  -2  -8   3    0.50    7.00
  -2  -8   3   -5.50    6.70
   1   8  -3   80.79   12.80
   1   8  -3   66.79   11.50
  -1  -8   3   39.70   11.30
  -1  -8   3   91.69   15.30
  -1  -8   3   86.89   13.80
  -1  -8   3   69.79   11.40
  -1  -8   3  109.09   23.30
  -1  -8   3   66.09   12.50
  -1  -8   3   56.99   11.70
   0   8  -3    5.90    7.40
   0   8  -3    3.30    6.60
   0  -8   3   15.10    8.90
   0  -8   3    4.20    6.90
  -1   8  -3   74.39   11.80
  -1   8  -3   73.29   15.30
   1  -8   3   42.70   11.10
   1  -8   3   60.19   11.80
   1  -8   3   75.69   11.90
   1  -8   3   52.19   10.80
  -2   8  -3   14.80    7.80
  -2   8  -3   11.70    7.80
   2  -8   3   19.50    8.10
   2  -8   3   10.60    7.20
   2  -8   3   13.70    7.90
  -3   8  -3   16.40    7.70
  -3   8  -3   19.10    8.70
  -3   8  -3   16.50    7.30
   3  -8   3   12.70    8.00
   3  -8   3   35.80    9.20
   3  -8   3   14.60    7.80
  -4   8  -3  109.79   15.30
  -4   8  -3  104.89   16.10
  -4   8  -3   68.99   12.60
   4  -8   3   78.59   14.50
   4  -8   3  108.19   16.00
   4  -8   3  125.79   15.90
  -5   8  -3   -0.30    6.60
  -5   8  -3   -1.30    7.80
  -5   8  -3    7.60   11.30
  -5   8  -3   11.70    8.60
   5  -8   3   -1.00    7.00
   5  -8   3    9.90    9.10
  -6   8  -3    3.00    7.30
  -6   8  -3    0.20    6.80
  -6   8  -3    2.90    7.40
  -6   8  -3    3.80    7.30
   6  -8   3  -10.30    5.60
   6  -8   3   -2.90    6.20
   6  -8   3   -5.80    6.80
   6  -8   3    7.10    9.00
  -7   8  -3   31.10    9.90
  -7   8  -3    7.50    7.90
  -7   8  -3    8.50    8.70
  -7   8  -3   23.50    9.40
   7  -8   3   12.80    9.10
   7  -8   3   11.80    7.80
   7  -8   3   15.70   10.10
  -8   8  -3   -7.60    8.10
  -8   8  -3   12.30    9.50
  -8   8  -3    6.60    8.40
   8  -8   3    9.60    8.60
   8  -8   3    9.00   18.20
   8  -8   3   21.00   11.60
  -9   8  -3  325.07   33.80
  -9   8  -3  332.87   33.60
  -9   8  -3  372.96   35.60
   9  -8   3  370.56   36.60
   9  -8   3  340.17   34.00
 -10   8  -3   72.49   16.70
 -10   8  -3   83.79   17.60
 -10   8  -3   51.79   13.70
  10  -8   3   86.59   16.90
  10  -8   3   68.69   17.80
 -11   8  -3   24.00   13.80
 -11   8  -3   12.40   10.60
  11  -8   3   30.90   16.70
  11  -8   3   21.50   11.60
   7   7  -3   40.90   15.00
  -7  -7   3   31.50   16.10
   6   7  -3   88.59   16.80
  -6  -7   3   65.79   17.00
  -6  -7   3  105.99   17.80
   5   7  -3    4.20    7.50
   5   7  -3    1.10    9.50
  -5  -7   3   -8.30   11.60
  -5  -7   3   -5.60    9.60
  -5  -7   3   -6.50   10.60
  -5  -7   3    3.30    9.00
   4   7  -3   19.70    8.00
   4   7  -3    8.00   10.00
  -4  -7   3  -14.70    9.60
  -4  -7   3    4.00    8.90
  -4  -7   3    0.30    9.20
  -4  -7   3    5.10    8.80
  -4  -7   3   -0.20    8.00
  -4  -7   3   16.20    9.20
  -4  -7   3    3.90    8.10
   3   7  -3   40.50    9.20
   3   7  -3   54.39   12.00
  -3  -7   3   20.90    9.00
  -3  -7   3   26.70    9.90
  -3  -7   3   27.20   10.80
  -3  -7   3   32.60   10.10
  -3  -7   3   20.30    9.40
  -3  -7   3    8.00    8.50
  -3  -7   3   43.70   10.80
   2   7  -3   32.60    8.80
   2   7  -3   30.70    8.00
  -2  -7   3   30.00   10.40
  -2  -7   3   16.10    7.60
  -2  -7   3   22.10    8.70
  -2  -7   3   39.50    9.60
  -2  -7   3   10.00    7.60
  -2  -7   3   24.50    9.00
  -2  -7   3   28.60    8.70
   1   7  -3  695.53   54.99
   1   7  -3  729.63   54.69
  -1  -7   3  608.64   54.99
  -1  -7   3  777.82   55.69
  -1  -7   3  712.13   56.29
  -1  -7   3  664.23   54.69
  -1  -7   3  743.33   54.99
  -1  -7   3  758.02   56.49
  -1  -7   3  758.32   56.59
   0   7  -3  374.56   32.20
   0   7  -3  401.06   32.40
   0  -7   3  381.16   32.90
   0  -7   3  420.76   33.90
   0  -7   3  369.36   33.30
   0  -7   3  418.16   32.10
   0  -7   3  368.96   33.00
  -1   7  -3   89.69   12.10
  -1   7  -3   67.59   11.50
   1  -7   3   54.89   11.10
   1  -7   3   72.19   11.20
   1  -7   3   74.09   12.00
   1  -7   3   93.59   11.70
  -2   7  -3   25.30    7.50
  -2   7  -3   16.80    6.60
  -2   7  -3   19.30    7.80
   2  -7   3    6.90    6.90
   2  -7   3   24.80    7.20
   2  -7   3   17.10    7.80
  -3   7  -3   -7.70    6.20
  -3   7  -3    1.30    5.80
  -3   7  -3   -1.90    5.30
   3  -7   3    0.90    5.60
   3  -7   3    5.40    6.60
   3  -7   3    3.30    5.70
  -4   7  -3    8.30    4.30
  -4   7  -3    8.30    7.40
  -4   7  -3   15.70    6.90
   4  -7   3   12.60    7.00
   4  -7   3    5.50    6.50
   4  -7   3    6.90    6.20
  -5   7  -3   17.20    5.30
  -5   7  -3   39.00    9.20
  -5   7  -3   50.99   10.20
  -5   7  -3   29.20    8.30
  -5   7  -3   29.90    7.50
   5  -7   3   30.80    9.10
   5  -7   3   29.90    7.80
   5  -7   3   28.10    7.30
   5  -7   3   38.60    9.60
   5  -7   3   31.20    8.70
  -6   7  -3   92.49   14.40
  -6   7  -3   65.29   11.60
  -6   7  -3   66.59   11.60
  -6   7  -3   67.49   11.40
   6  -7   3   77.89   13.00
   6  -7   3   54.19   10.70
   6  -7   3   91.69   13.30
   6  -7   3   72.99   13.50
   6  -7   3   62.89   12.10
  -7   7  -3   24.80    8.20
  -7   7  -3   25.80    9.10
  -7   7  -3   22.20    8.80
  -7   7  -3   10.80    7.90
   7  -7   3   42.30   13.60
   7  -7   3   27.00    9.20
   7  -7   3   19.50    9.80
   7  -7   3   21.60    7.70
   7  -7   3   21.90    9.00
  -8   7  -3   -6.30    8.60
  -8   7  -3   -6.60    6.90
  -8   7  -3    0.80    7.10
  -8   7  -3   -6.10    6.20
  -8   7  -3    0.60    7.50
   8  -7   3   -4.40    9.10
   8  -7   3   -8.00    7.40
   8  -7   3   -0.30    7.00
   8  -7   3    6.90    7.00
  -9   7  -3   74.69   13.40
  -9   7  -3   91.59   16.10
  -9   7  -3   78.29   14.60
  -9   7  -3   86.69   14.90
   9  -7   3   86.69   15.10
   9  -7   3   62.49   13.10
   9  -7   3   66.49   14.60
   9  -7   3   94.39   17.40
 -10   7  -3  156.48   20.30
 -10   7  -3  154.18   21.40
 -10   7  -3  190.18   24.40
 -10   7  -3  167.38   22.80
  10  -7   3  200.48   24.40
  10  -7   3  187.28   25.20
 -11   7  -3   28.60   12.30
 -11   7  -3    4.70   11.70
  11  -7   3   21.10   15.90
  11  -7   3   17.60   11.60
   8   6  -3   -7.20   11.00
  -8  -6   3   10.30   12.50
  -8  -6   3    1.30   14.00
   7   6  -3    0.60   10.00
  -7  -6   3   -2.70   12.40
  -7  -6   3    0.20   10.30
   6   6  -3   10.70    9.60
  -6  -6   3   -4.70   10.70
  -6  -6   3  -11.10   10.40
  -6  -6   3   -3.40    8.00
  -6  -6   3    2.90    8.60
   5   6  -3  229.78   24.90
  -5  -6   3  239.58   25.20
  -5  -6   3  206.38   23.60
  -5  -6   3  190.88   22.30
  -5  -6   3  232.48   25.60
  -5  -6   3  222.38   23.80
   4   6  -3   34.30   10.40
   4   6  -3   27.70    7.80
  -4  -6   3    3.70    9.50
  -4  -6   3   31.00   13.70
  -4  -6   3   22.70    9.90
  -4  -6   3   10.70    8.10
  -4  -6   3   27.50    9.50
  -4  -6   3   31.00    9.60
  -4  -6   3   14.90    8.60
   3   6  -3   14.10    8.10
   3   6  -3   17.60    6.70
  -3  -6   3   19.70    9.40
  -3  -6   3    7.60    6.90
  -3  -6   3   20.90    9.10
  -3  -6   3    8.30    7.60
  -3  -6   3    8.20    7.80
  -3  -6   3   22.10    7.80
  -3  -6   3   16.60    7.80
   2   6  -3  105.89   11.70
  -2  -6   3   75.89   11.70
  -2  -6   3   91.29   12.00
  -2  -6   3   86.89   12.60
  -2  -6   3   57.59   11.10
  -2  -6   3  120.29   14.10
  -2  -6   3   95.29   13.20
  -2  -6   3  101.09   12.60
   1   6  -3   12.70    6.10
   1   6  -3   13.90    5.90
  -1  -6   3    9.10    6.80
  -1  -6   3    8.90    5.80
  -1  -6   3   16.40    6.30
  -1  -6   3   19.40    7.60
  -1  -6   3   20.40    7.10
  -1  -6   3   19.90    7.30
  -1  -6   3    7.60    6.00
  -1  -6   3   25.00    6.80
   0   6  -3  491.85   38.30
   0   6  -3  495.05   38.10
   0  -6   3  476.65   38.30
   0  -6   3  475.85   38.50
   0  -6   3  441.26   38.80
   0  -6   3  523.55   39.50
  -1   6  -3    3.20    4.90
  -1   6  -3    8.70    6.30
  -1   6  -3    5.10    5.50
   1  -6   3    4.80    5.00
   1  -6   3    5.00    5.50
   1  -6   3    1.80    5.60
   1  -6   3    1.30    5.30
  -2   6  -3    2.00    4.90
  -2   6  -3    0.90    4.10
  -2   6  -3    5.60    5.70
   2  -6   3   -1.00    5.40
   2  -6   3   -4.70    4.30
   2  -6   3   -2.50    5.00
  -3   6  -3   90.39   13.40
  -3   6  -3  125.89   13.60
  -3   6  -3  105.89   11.20
  -3   6  -3  131.59   14.10
  -3   6  -3   93.69   10.80
   3  -6   3   95.19   12.90
   3  -6   3  109.29   13.10
   3  -6   3   91.49   13.50
  -4   6  -3    3.60    4.90
  -4   6  -3    7.30    4.30
  -4   6  -3    6.40    5.10
  -4   6  -3   13.60    6.50
  -4   6  -3    8.30    6.00
   4  -6   3    2.90    4.50
   4  -6   3   11.10    5.20
   4  -6   3    8.70    5.80
   4  -6   3   11.50    6.20
   4  -6   3    6.50    6.10
  -5   6  -3  425.36   33.30
  -5   6  -3  405.96   34.90
  -5   6  -3  397.56   33.40
  -5   6  -3  367.56   33.00
   5  -6   3  428.96   33.20
   5  -6   3  412.56   35.20
   5  -6   3  431.16   34.10
   5  -6   3  402.06   33.00
   5  -6   3  396.66   33.90
  -6   6  -3  164.38   18.00
  -6   6  -3  203.58   19.90
  -6   6  -3  168.28   17.70
  -6   6  -3  125.09   16.40
  -6   6  -3  172.48   17.90
  -6   6  -3  175.98   18.00
   6  -6   3  164.98   18.80
   6  -6   3  146.79   17.60
   6  -6   3  201.98   20.10
   6  -6   3  177.18   18.00
   6  -6   3  191.88   17.40
  -7   6  -3  399.86   33.00
  -7   6  -3  354.16   30.30
  -7   6  -3  327.67   31.00
  -7   6  -3  390.36   31.10
   7  -6   3  322.37   31.10
   7  -6   3  366.66   31.90
   7  -6   3  348.07   31.30
   7  -6   3  335.97   32.40
   7  -6   3  408.66   32.60
   7  -6   3  327.77   30.00
  -8   6  -3  173.88   20.60
  -8   6  -3  163.08   19.70
  -8   6  -3  172.08   28.80
  -8   6  -3  151.38   17.90
  -8   6  -3  160.98   18.80
   8  -6   3  152.88   18.30
   8  -6   3  160.78   20.90
   8  -6   3  168.78   20.60
   8  -6   3  163.28   20.70
  -9   6  -3  199.88   23.00
  -9   6  -3  156.18   19.10
  -9   6  -3  201.08   23.40
  -9   6  -3  168.08   20.60
   9  -6   3  165.88   20.10
   9  -6   3  179.48   28.00
   9  -6   3  188.88   22.50
   9  -6   3  201.08   24.20
   9  -6   3  143.19   21.30
 -10   6  -3   40.30   11.90
 -10   6  -3   34.60   11.80
 -10   6  -3   43.30   13.20
  10  -6   3   31.60   13.80
  10  -6   3   22.90   10.70
 -11   6  -3    6.70   11.20
 -11   6  -3    5.20    9.80
  11  -6   3    9.10    9.80
   9   5  -3   41.80   16.00
   9   5  -3   37.70   14.10
  -9  -5   3   50.09   16.30
  -9  -5   3   64.79   18.30
   8   5  -3   14.60   11.10
   8   5  -3   15.10   11.70
  -8  -5   3    2.80   12.80
  -8  -5   3   10.50   11.50
   7   5  -3   -6.10    8.90
  -7  -5   3  -14.50    8.20
  -7  -5   3  -27.70   12.60
  -7  -5   3   -5.30   10.20
   6   5  -3   23.60   12.60
   6   5  -3   24.90    8.20
  -6  -5   3   25.90   10.00
  -6  -5   3   24.90    9.40
  -6  -5   3   46.10   11.30
  -6  -5   3   21.10   14.20
  -6  -5   3   42.80   13.60
   5   5  -3   -8.60    7.50
   5   5  -3   -4.80    5.30
  -5  -5   3   -4.60    7.20
  -5  -5   3    4.70    7.00
  -5  -5   3  -10.40    8.20
   4   5  -3   26.00    7.60
   4   5  -3   36.90    9.50
   4   5  -3   29.20    8.90
  -4  -5   3   33.80    8.50
  -4  -5   3   25.10    8.40
  -4  -5   3   19.80    8.70
  -4  -5   3   29.20    8.60
  -4  -5   3   32.90    8.30
   3   5  -3  102.19   13.40
   3   5  -3   94.29   12.60
  -3  -5   3   92.89   12.80
  -3  -5   3  125.39   13.90
  -3  -5   3   98.89   12.40
  -3  -5   3   77.59   11.70
  -3  -5   3   72.79   11.70
   2   5  -3  120.09   14.50
   2   5  -3  116.69   12.50
   2   5  -3  125.69   13.80
  -2  -5   3  108.99   13.70
  -2  -5   3  117.09   14.20
  -2  -5   3  150.28   14.80
  -2  -5   3  119.09   14.10
  -2  -5   3  135.89   13.70
  -2  -5   3  114.99   13.50
   1   5  -3   53.89    8.40
   1   5  -3   53.29    8.40
  -1  -5   3   44.20    7.40
  -1  -5   3   60.89    8.80
  -1  -5   3   72.09   10.90
  -1  -5   3   76.39   10.00
  -1  -5   3   45.10    8.50
  -1  -5   3   45.30    7.80
  -1  -5   3   55.89    8.80
   0   5  -3   94.69   13.10
   0   5  -3   79.59   10.20
   0   5  -3   86.19   10.00
   0  -5   3   75.49   10.90
   0  -5   3   77.59   10.40
   0  -5   3   75.39    9.70
   0  -5   3   80.09   10.50
   0  -5   3   86.19   11.10
  -1   5  -3   41.50    7.60
  -1   5  -3   38.40    9.80
  -1   5  -3   31.30    7.40
  -1   5  -3   29.60    6.30
   1  -5   3   34.90    7.00
   1  -5   3   22.60    7.10
   1  -5   3   37.50    6.50
  -2   5  -3  118.39   13.40
  -2   5  -3  124.49   13.60
  -2   5  -3  109.09   13.20
  -2   5  -3  106.39   12.10
   2  -5   3  128.79   13.10
   2  -5   3  126.59   14.30
   2  -5   3  112.39   13.60
   2  -5   3  100.39   12.10
  -3   5  -3   28.20    5.70
  -3   5  -3   29.20    7.40
  -3   5  -3   27.70    5.70
  -3   5  -3   31.80    6.70
  -3   5  -3   21.10    8.20
  -3   5  -3   22.50    5.90
   3  -5   3   25.80    6.20
   3  -5   3   22.00    7.20
   3  -5   3   23.80    5.60
   3  -5   3   20.60    6.30
   3  -5   3   18.20    6.10
   3  -5   3   24.80    6.70
  -4   5  -3  557.44   42.20
  -4   5  -3  505.65   40.80
  -4   5  -3  503.15   40.80
  -4   5  -3  527.45   40.80
  -4   5  -3  564.44   40.70
   4  -5   3  559.24   40.50
   4  -5   3  547.25   40.60
   4  -5   3  501.75   41.20
   4  -5   3  508.05   40.90
   4  -5   3  478.05   40.30
   4  -5   3  518.25   42.10
  -5   5  -3   75.29   10.30
  -5   5  -3   64.49   10.10
  -5   5  -3   73.69   10.30
  -5   5  -3   82.69   11.60
  -5   5  -3   62.49    9.80
  -5   5  -3   79.29   10.80
   5  -5   3   56.19   10.00
   5  -5   3   68.59   10.40
   5  -5   3   65.29   10.20
   5  -5   3   52.69    9.90
   5  -5   3   73.39   10.20
   5  -5   3   69.29   11.20
  -6   5  -3  318.77   27.50
  -6   5  -3  343.07   29.60
  -6   5  -3  330.97   28.00
  -6   5  -3  344.27   28.40
  -6   5  -3  336.17   28.70
  -6   5  -3  348.57   28.70
   6  -5   3  319.07   28.70
   6  -5   3  338.37   29.00
   6  -5   3  331.17   28.70
   6  -5   3  318.17   28.90
   6  -5   3  302.37   27.70
   6  -5   3  365.16   30.50
  -7   5  -3   21.70    8.20
  -7   5  -3   10.20    5.90
  -7   5  -3    2.60    6.00
  -7   5  -3    9.70    6.80
  -7   5  -3   20.00   11.00
  -7   5  -3   11.70    6.60
   7  -5   3   23.80    8.10
   7  -5   3   13.40    6.80
   7  -5   3    9.20    7.30
   7  -5   3    5.10    7.60
   7  -5   3   13.80    6.80
   7  -5   3    1.60    6.40
  -8   5  -3   20.30    8.30
  -8   5  -3   21.90    9.10
  -8   5  -3   13.70    8.50
   8  -5   3   18.40    8.60
   8  -5   3   15.20    8.60
   8  -5   3   14.30    7.60
   8  -5   3   18.30    8.20
   8  -5   3   30.70   13.50
   8  -5   3   29.50   10.10
  -9   5  -3   10.60    8.50
  -9   5  -3   -0.40    9.30
  -9   5  -3   -3.50    7.40
  -9   5  -3    5.60    8.00
   9  -5   3    1.80    9.20
   9  -5   3   -5.30    8.50
   9  -5   3    8.50    8.30
   9  -5   3    7.00    9.10
 -10   5  -3    6.00    8.40
 -10   5  -3   -1.60    8.30
  10  -5   3    4.10    8.70
  10  -5   3  -10.20    7.70
  10  -5   3   -5.20   10.00
 -11   5  -3   12.70    9.90
 -11   5  -3   21.50   12.00
  11  -5   3   10.40   14.10
  11  -5   3    3.60    9.90
   9   4  -3    8.40   11.80
   9   4  -3    7.10   12.00
  -9  -4   3    7.30   15.10
   8   4  -3   30.30   11.70
   8   4  -3   37.40   11.90
  -8  -4   3   44.30   11.70
  -8  -4   3   33.30   11.90
   7   4  -3   -3.60    7.20
   7   4  -3  -11.90    8.00
   7   4  -3   -2.30    7.90
   7   4  -3   15.80   10.20
  -7  -4   3    7.70    7.80
  -7  -4   3   -0.90    8.90
  -7  -4   3    3.40    8.60
   6   4  -3  371.66   38.60
   6   4  -3  446.96   35.80
   6   4  -3  445.86   37.70
   6   4  -3  464.75   37.90
   6   4  -3  414.76   35.90
  -6  -4   3  503.95   37.30
  -6  -4   3  413.46   37.20
  -6  -4   3  386.56   37.10
  -6  -4   3  439.66   37.20
   5   4  -3  234.48   22.90
   5   4  -3  253.77   23.60
   5   4  -3  230.18   22.20
   5   4  -3  199.58   21.50
  -5  -4   3  262.97   23.40
  -5  -4   3  261.47   23.30
  -5  -4   3  255.27   22.90
  -5  -4   3  221.88   22.30
   4   4  -3    2.10    4.70
   4   4  -3   -0.20    6.40
   4   4  -3    2.80    5.80
  -4  -4   3    4.20    6.10
  -4  -4   3    3.50    5.60
  -4  -4   3   -5.10    5.10
  -4  -4   3   -4.80    5.90
   3   4  -3    8.30    5.50
   3   4  -3    7.50    6.60
   3   4  -3    7.70    5.10
  -3  -4   3   27.40    7.30
  -3  -4   3    9.40    5.80
  -3  -4   3   16.10    5.90
  -3  -4   3   10.50    6.10
  -3  -4   3   12.80    5.90
   2   4  -3   11.00    5.60
   2   4  -3    6.30    4.60
  -2  -4   3   10.60    5.70
  -2  -4   3   10.40    5.40
  -2  -4   3    5.00    5.10
  -2  -4   3    4.10    5.20
   1   4  -3  156.28   15.00
   1   4  -3  178.18   15.70
  -1  -4   3  176.28   15.90
  -1  -4   3  177.98   16.40
  -1  -4   3  162.48   15.40
  -1  -4   3  180.78   15.70
   0   4  -3   12.30    5.30
   0   4  -3   13.50    5.40
   0  -4   3   13.70    5.20
   0  -4   3   24.30    6.50
   0  -4   3   20.90    5.30
   0  -4   3   22.30    6.20
   0  -4   3   17.40    4.70
  -1   4  -3 1481.75  105.59
  -1   4  -3 1509.65  107.29
  -1   4  -3 1487.65  105.39
   1  -4   3 1473.05  106.49
   1  -4   3 1386.36  105.39
   1  -4   3 1474.85  105.49
   1  -4   3 1400.36  105.29
   1  -4   3 1409.46  105.59
  -2   4  -3   16.30    5.70
  -2   4  -3   18.70    5.70
  -2   4  -3   13.10    4.00
  -2   4  -3   13.90    4.80
   2  -4   3    8.30    3.90
   2  -4   3   20.70    5.10
   2  -4   3   15.90    5.50
   2  -4   3   23.10    5.50
   2  -4   3   14.50    4.90
   2  -4   3   23.30    6.70
   2  -4   3    9.90    5.00
  -3   4  -3  279.27   23.10
  -3   4  -3  285.57   23.90
  -3   4  -3  284.87   23.50
  -3   4  -3  279.77   23.20
  -3   4  -3  304.27   24.70
   3  -4   3  287.17   23.20
   3  -4   3  291.97   24.60
   3  -4   3  294.37   23.10
   3  -4   3  247.08   23.10
   3  -4   3  288.97   23.50
   3  -4   3  313.67   25.30
  -4   4  -3 2236.68  163.98
  -4   4  -3 2004.70  165.68
  -4   4  -3 2275.77  163.98
  -4   4  -3 2315.67  164.18
  -4   4  -3 2215.08  165.28
   4  -4   3 2266.77  163.78
   4  -4   3 2306.27  165.28
   4  -4   3 2304.97  164.18
   4  -4   3 2292.87  164.38
   4  -4   3 2295.97  163.98
   4  -4   3 2379.46  164.18
  -5   4  -3  652.53   49.90
  -5   4  -3  667.63   50.79
  -5   4  -3  594.04   49.20
  -5   4  -3  655.03   49.70
  -5   4  -3  605.14   49.60
  -5   4  -3  643.94   49.99
   5  -4   3  650.13   49.99
   5  -4   3  712.33   50.59
   5  -4   3  677.73   49.99
   5  -4   3  612.94   49.60
   5  -4   3  659.93   50.89
   5  -4   3  682.53   50.29
  -6   4  -3   54.09    9.40
  -6   4  -3   35.40    7.90
  -6   4  -3   40.30    8.30
  -6   4  -3   38.50    9.10
  -6   4  -3   36.70    8.70
  -6   4  -3   41.90    7.20
   6  -4   3   41.50    8.00
   6  -4   3   34.60    8.30
   6  -4   3   36.80    8.80
   6  -4   3   43.30    9.20
   6  -4   3   49.40   10.30
   6  -4   3   47.50    9.10
  -7   4  -3   84.99   12.40
  -7   4  -3   67.99   12.30
  -7   4  -3   87.99   16.90
  -7   4  -3   54.69   10.80
  -7   4  -3   55.49   10.70
   7  -4   3   72.59   11.10
   7  -4   3   79.09   11.60
   7  -4   3   59.79   11.60
   7  -4   3   52.59   10.50
   7  -4   3   71.69   12.10
   7  -4   3   74.39   12.20
  -8   4  -3  149.09   17.10
  -8   4  -3  161.68   19.20
  -8   4  -3  117.89   20.80
   8  -4   3  134.89   17.30
   8  -4   3   94.49   14.50
   8  -4   3  116.09   17.20
   8  -4   3  134.59   17.80
   8  -4   3  117.29   16.30
  -9   4  -3   12.40    9.20
  -9   4  -3   19.30    8.90
  -9   4  -3   14.50    8.90
  -9   4  -3   15.60    8.60
   9  -4   3   13.50    8.10
   9  -4   3   15.80    8.30
   9  -4   3   14.10    9.80
   9  -4   3   18.20    9.90
   9  -4   3    6.60    8.10
 -10   4  -3   41.10   11.70
 -10   4  -3   26.80   11.90
  10  -4   3   54.79   14.80
  10  -4   3   42.20   12.00
 -11   4  -3    1.90   11.20
 -11   4  -3   -0.30    8.90
  11  -4   3    1.90   13.10
  11  -4   3  -10.10    9.10
  10   3  -3   17.20   13.30
  10   3  -3   19.00   16.10
 -10  -3   3    6.90   12.20
 -10  -3   3   39.50   16.80
   9   3  -3   73.09   15.60
   9   3  -3   59.39   16.00
   9   3  -3   86.19   15.80
  -9  -3   3   72.99   15.20
   8   3  -3   -4.80    8.50
   8   3  -3   -5.40    9.90
   8   3  -3   -3.40    8.80
  -8  -3   3   -0.30    8.40
  -8  -3   3   -3.10    8.50
  -8  -3   3    0.70    8.40
   7   3  -3    7.50    7.60
   7   3  -3   14.50    8.70
   7   3  -3   -2.10    6.10
   7   3  -3   10.20    8.60
   7   3  -3    6.70    7.50
  -7  -3   3   14.00    8.20
  -7  -3   3   -0.80    7.30
  -7  -3   3    0.40    7.40
  -7  -3   3   11.90    7.00
  -7  -3   3   12.80    8.30
   6   3  -3  425.56   33.00
   6   3  -3  360.46   32.70
   6   3  -3  394.86   31.60
   6   3  -3  423.76   35.40
   6   3  -3  358.86   31.80
   6   3  -3  329.37   30.70
  -6  -3   3  418.56   32.70
  -6  -3   3  351.76   32.50
  -6  -3   3  435.16   33.70
  -6  -3   3  377.56   31.20
  -6  -3   3  364.06   32.70
   5   3  -3  465.35   41.90
   5   3  -3  436.06   38.80
   5   3  -3  524.05   39.20
   5   3  -3  584.84   41.00
   5   3  -3  508.35   40.60
   5   3  -3  478.95   39.80
  -5  -3   3  522.95   40.50
  -5  -3   3  499.95   40.40
  -5  -3   3  547.05   41.20
  -5  -3   3  498.05   40.60
   4   3  -3   65.39    8.20
   4   3  -3   74.89   10.40
   4   3  -3   49.00    8.50
   4   3  -3   51.49    8.70
   4   3  -3   66.89    9.80
   4   3  -3   49.30    7.40
  -4  -3   3   61.39    9.70
  -4  -3   3   58.49    9.30
  -4  -3   3   61.89    9.80
  -4  -3   3   55.89    9.20
   3   3  -3   33.90    7.10
   3   3  -3   17.80    5.90
   3   3  -3   28.60    7.20
  -3  -3   3   29.10    6.50
  -3  -3   3   31.20    6.60
  -3  -3   3   18.40    7.30
  -3  -3   3   44.60    9.50
  -3  -3   3   21.70    9.30
   2   3  -3  179.68   16.50
  -2  -3   3  177.08   17.00
  -2  -3   3  185.48   16.90
  -2  -3   3  186.28   16.80
  -2  -3   3  188.68   16.80
   1   3  -3  122.39   12.70
   1   3  -3  140.99   13.00
   1   3  -3  136.79   13.10
  -1  -3   3  123.09   12.70
  -1  -3   3  134.49   13.10
  -1  -3   3  132.19   12.20
  -1  -3   3  132.39   13.60
   0   3  -3 1622.54  114.59
   0  -3   3 1628.44  114.69
   0  -3   3 1513.85  114.19
   0  -3   3 1645.84  114.69
   0  -3   3 1592.84  115.29
   0  -3   3 1512.65  114.19
   0  -3   3 1588.94  115.39
  -1   3  -3 1516.55  107.69
  -1   3  -3 1405.86  107.09
  -1   3  -3 1503.85  107.79
  -1   3  -3 1538.65  108.49
  -1   3  -3 1509.45  107.19
  -1   3  -3 1316.77  107.39
   1  -3   3 1638.44  108.39
   1  -3   3 1438.06  107.69
   1  -3   3 1525.45  107.59
   1  -3   3 1505.75  108.49
  -2   3  -3  402.46   29.30
  -2   3  -3  391.46   29.90
  -2   3  -3  374.46   29.50
  -2   3  -3  385.96   30.30
  -2   3  -3  389.66   29.70
   2  -3   3  370.06   30.30
   2  -3   3  357.36   29.50
   2  -3   3  364.16   29.20
   2  -3   3  372.56   29.70
   2  -3   3  391.06   29.20
   2  -3   3  394.56   29.60
  -3   3  -3   64.59    8.20
  -3   3  -3   66.29    8.70
  -3   3  -3   52.29    7.50
  -3   3  -3   50.09    7.60
  -3   3  -3   39.80    7.30
  -3   3  -3   62.99    7.80
  -3   3  -3   48.90   11.90
   3  -3   3   56.19    7.80
   3  -3   3   68.19    8.50
   3  -3   3   56.49    8.00
   3  -3   3   51.69    7.80
   3  -3   3   52.89    7.50
   3  -3   3   61.29    7.90
   3  -3   3   63.39    8.80
  -4   3  -3  583.14   45.10
  -4   3  -3  589.64   44.40
  -4   3  -3  598.64   45.10
  -4   3  -3  573.74   44.90
  -4   3  -3  606.84   45.20
   4  -3   3  589.34   45.40
   4  -3   3  580.94   45.10
   4  -3   3  610.54   45.20
   4  -3   3  603.14   45.80
   4  -3   3  550.54   44.90
   4  -3   3  619.34   45.20
  -5   3  -3  242.48   23.70
  -5   3  -3  272.27   24.70
  -5   3  -3  288.57   24.10
  -5   3  -3  278.47   23.80
  -5   3  -3  299.77   24.00
   5  -3   3  284.67   24.20
   5  -3   3  271.77   23.90
   5  -3   3  274.87   24.00
   5  -3   3  269.07   23.70
   5  -3   3  267.77   23.40
   5  -3   3  306.07   24.30
  -6   3  -3  120.79   14.40
  -6   3  -3  134.19   16.10
  -6   3  -3  142.49   15.60
  -6   3  -3  119.79   14.40
   6  -3   3  118.09   14.60
   6  -3   3  132.89   15.10
   6  -3   3  127.39   15.70
   6  -3   3  125.89   14.90
   6  -3   3  116.09   14.30
  -7   3  -3    3.10    6.20
  -7   3  -3    0.80    5.60
  -7   3  -3   -3.60    5.50
  -7   3  -3    0.50    6.60
  -7   3  -3   -6.00    5.90
   7  -3   3    6.60    5.80
   7  -3   3   -1.20    7.40
   7  -3   3    0.20    5.90
   7  -3   3    6.70    7.10
   7  -3   3   -6.00    5.90
   7  -3   3    3.50    5.70
  -8   3  -3    2.80    6.40
  -8   3  -3    8.90    7.60
  -8   3  -3   -6.60    6.70
  -8   3  -3   -4.30    6.50
   8  -3   3   10.20   15.00
   8  -3   3   -5.40    7.30
   8  -3   3    1.60    6.50
   8  -3   3   -4.00    6.70
   8  -3   3   -1.30    5.80
  -9   3  -3   -0.70    8.20
  -9   3  -3   -1.50    9.10
  -9   3  -3    4.00    8.10
  -9   3  -3    6.90    8.60
  -9   3  -3   -0.10    7.30
   9  -3   3   -1.00    8.00
   9  -3   3    4.70    9.10
   9  -3   3    6.20    6.90
   9  -3   3    9.10    8.80
   9  -3   3    2.20    7.50
 -10   3  -3  603.34   50.89
 -10   3  -3  640.74   51.69
  10  -3   3  658.53   51.99
  10  -3   3  603.64   52.39
  10  -3   3  541.15   50.79
 -11   3  -3   54.29   15.50
  11  -3   3   55.29   14.40
  11  -3   3   66.99   25.80
  10   2  -3  202.28   23.70
  10   2  -3  117.99   20.50
  10   2  -3  139.09   21.30
 -10  -2   3  138.69   21.40
   9   2  -3  174.88   22.80
   9   2  -3  183.58   23.10
   9   2  -3  216.78   23.90
  -9  -2   3  180.68   22.80
  -9  -2   3  195.68   23.30
   8   2  -3  183.78   19.90
   8   2  -3  135.59   17.20
   8   2  -3  134.49   18.00
   8   2  -3  154.48   18.90
   8   2  -3  123.69   17.10
  -8  -2   3  139.19   17.90
  -8  -2   3   91.09   14.70
  -8  -2   3   92.79   15.50
   7   2  -3   20.20    8.30
   7   2  -3    2.00    6.90
   7   2  -3   14.20    8.40
   7   2  -3   11.80    8.10
   7   2  -3   10.50    7.90
  -7  -2   3   16.00    8.60
  -7  -2   3   10.70    7.00
  -7  -2   3   12.60    6.70
  -7  -2   3   10.40    7.70
  -7  -2   3   11.90    7.20
  -7  -2   3   12.00    7.10
   6   2  -3   26.40    8.20
   6   2  -3   19.60    7.60
   6   2  -3   16.40    9.00
   6   2  -3   10.30    6.00
  -6  -2   3   15.80    6.20
  -6  -2   3   14.20    7.40
  -6  -2   3   26.50    7.20
  -6  -2   3   15.90    6.20
  -6  -2   3   37.30    8.90
  -6  -2   3   19.10    6.60
   5   2  -3  607.84   44.60
   5   2  -3  572.04   44.90
   5   2  -3  636.64   45.60
   5   2  -3  557.44   45.50
  -5  -2   3  546.85   45.10
  -5  -2   3  666.13   46.60
  -5  -2   3  503.45   44.30
  -5  -2   3  629.44   45.40
  -5  -2   3  547.15   44.50
   4   2  -3   86.89   10.50
   4   2  -3   84.39   10.20
   4   2  -3   76.69   10.20
   4   2  -3   64.99    9.10
   4   2  -3   81.19    9.40
  -4  -2   3   84.19   10.30
  -4  -2   3   49.10    8.80
  -4  -2   3   84.49   11.10
  -4  -2   3   61.19    9.10
  -4  -2   3   50.89    8.00
   3   2  -3  195.28   17.90
   3   2  -3  199.58   18.00
   3   2  -3  206.68   16.70
   3   2  -3  201.38   17.40
  -3  -2   3  207.58   16.60
  -3  -2   3  193.08   17.50
  -3  -2   3  211.08   17.50
  -3  -2   3  192.08   17.30
  -3  -2   3  186.68   16.50
  -3  -2   3  182.58   18.10
   2   2  -3 1310.67   93.19
   2   2  -3 1128.19   91.79
   2   2  -3 1249.97   91.89
   2   2  -3 1391.36   92.89
  -2  -2   3 1298.07   92.49
  -2  -2   3 1300.97   93.39
  -2  -2   3 1302.67   92.59
  -2  -2   3 1171.58   91.89
  -2  -2   3 1321.07   92.69
   1   2  -3  131.59   13.20
   1   2  -3  153.48   13.20
   1   2  -3  142.69   12.30
   1   2  -3  134.59   12.40
   1   2  -3  124.79   13.20
   1   2  -3  124.19   11.70
  -1  -2   3  147.99   12.70
  -1  -2   3  148.99   12.80
  -1  -2   3  141.79   13.20
  -1  -2   3  148.29   13.70
   0   2  -3 9958.60  687.53
   0   2  -3 9593.34  687.23
   0   2  -3 9483.35  687.53
   0   2  -3 9293.47  687.93
   0  -2   3 9666.43  687.43
   0  -2   3 9999.00  687.63
   0  -2   3 9396.36  687.93
   0  -2   3 9548.94  687.13
   0  -2   3 9788.62  687.43
  -1   2  -3 9081.59  643.34
  -1   2  -3 8607.94  643.04
  -1   2  -3 9153.38  643.14
   1  -2   3 8817.02  643.24
   1  -2   3 9214.88  643.74
   1  -2   3 8875.51  643.04
   1  -2   3 9021.90  643.64
   1  -2   3 9023.10  643.24
   1  -2   3 8764.62  643.24
   1  -2   3 9116.29  643.14
   1  -2   3 9480.25  643.24
  -2   2  -3 1983.60  146.09
  -2   2  -3 1962.70  145.89
  -2   2  -3 2051.09  145.99
  -2   2  -3 2160.98  147.89
  -2   2  -3 1999.80  145.59
  -2   2  -3 1915.01  145.79
   2  -2   3 2032.70  145.99
   2  -2   3 2078.59  146.09
   2  -2   3 2070.09  145.99
   2  -2   3 2012.80  145.89
   2  -2   3 2047.50  145.69
   2  -2   3 2127.19  146.39
   2  -2   3 1902.21  145.59
  -3   2  -3 1925.11  146.69
  -3   2  -3 2037.50  146.79
  -3   2  -3 2059.09  146.79
  -3   2  -3 2166.48  146.89
  -3   2  -3 2021.30  146.59
   3  -2   3 1861.71  145.99
   3  -2   3 2041.30  146.19
   3  -2   3 2114.99  146.89
   3  -2   3 2071.09  146.89
   3  -2   3 2086.39  146.89
   3  -2   3 2053.89  146.89
   3  -2   3 2046.10  146.69
   3  -2   3 1926.11  146.59
  -4   2  -3  133.09   13.60
  -4   2  -3  132.29   13.40
  -4   2  -3  104.79   13.10
  -4   2  -3  145.79   13.60
  -4   2  -3  131.49   13.50
   4  -2   3  125.09   13.50
   4  -2   3  135.79   13.50
   4  -2   3  146.19   14.30
   4  -2   3  138.49   13.00
   4  -2   3  122.39   13.60
   4  -2   3   96.19   16.10
  -5   2  -3  659.33   49.70
  -5   2  -3  648.64   49.90
  -5   2  -3  697.33   49.90
  -5   2  -3  634.64   49.90
  -5   2  -3  642.24   51.19
   5  -2   3  661.23   50.09
   5  -2   3  688.93   50.09
   5  -2   3  617.04   49.40
   5  -2   3  606.14   49.30
   5  -2   3  655.33   50.09
   5  -2   3  655.13   49.99
  -6   2  -3  568.44   43.40
  -6   2  -3  593.34   43.20
  -6   2  -3  566.24   43.30
  -6   2  -3  519.65   43.10
  -6   2  -3  500.15   43.00
   6  -2   3  523.25   42.80
   6  -2   3  554.24   43.50
   6  -2   3  506.75   42.50
   6  -2   3  535.45   43.50
   6  -2   3  589.64   43.90
   6  -2   3  578.64   43.60
  -7   2  -3  246.68   24.60
  -7   2  -3  285.57   24.30
  -7   2  -3  250.77   24.60
  -7   2  -3  329.17   25.70
  -7   2  -3  234.38   24.40
   7  -2   3  268.07   25.40
   7  -2   3  301.17   25.40
   7  -2   3  268.67   25.00
   7  -2   3  251.77   23.90
   7  -2   3  259.57   25.40
  -8   2  -3  129.29   17.10
  -8   2  -3  105.89   18.50
  -8   2  -3  117.99   16.30
  -8   2  -3  158.48   22.40
  -8   2  -3  126.39   15.70
   8  -2   3  141.39   17.20
   8  -2   3  116.79   16.00
   8  -2   3  106.39   14.60
   8  -2   3   72.79   18.10
   8  -2   3  147.69   19.50
  -9   2  -3   16.50    9.20
  -9   2  -3   14.10    8.10
  -9   2  -3   -4.00    9.20
   9  -2   3   17.90    9.30
   9  -2   3   21.60    9.70
   9  -2   3    3.40    9.50
   9  -2   3   -4.30    9.80
 -10   2  -3   21.40   12.30
 -10   2  -3   15.40   12.20
  10  -2   3   17.10   11.20
  10  -2   3    7.30   11.80
  10  -2   3   39.20   16.60
  11  -2   3  189.68   24.00
  11  -2   3  165.58   31.80
  11  -2   3  156.48   26.60
  11   1  -3   23.70   15.90
  11   1  -3   35.10   16.50
 -11  -1   3   11.60   11.90
  10   1  -3   10.40   11.40
  10   1  -3   13.60   11.10
  10   1  -3    1.90   10.80
 -10  -1   3    2.20   10.00
 -10  -1   3   12.30   10.80
   9   1  -3  168.08   22.60
   9   1  -3  235.38   25.10
   9   1  -3  182.28   22.50
  -9  -1   3  204.48   24.00
  -9  -1   3  188.98   22.70
   8   1  -3   -8.00    7.20
   8   1  -3    4.20   10.70
   8   1  -3   -3.60    8.60
   8   1  -3   -7.80    7.20
   8   1  -3    5.40    7.70
  -8  -1   3    6.00    8.00
  -8  -1   3   -1.40    9.20
  -8  -1   3    2.30    7.40
  -8  -1   3   -7.20    9.90
   7   1  -3  111.09   15.60
   7   1  -3  110.99   13.60
   7   1  -3   87.19   13.20
   7   1  -3  123.59   14.80
   7   1  -3   97.79   14.20
   7   1  -3  100.69   14.00
  -7  -1   3   65.59   11.50
  -7  -1   3   95.49   13.20
  -7  -1   3   79.79   12.50
  -7  -1   3   75.49   12.50
  -7  -1   3  134.29   15.00
  -7  -1   3  132.09   16.00
   6   1  -3   -5.10    4.90
   6   1  -3  -11.60    4.90
   6   1  -3    0.00    6.20
   6   1  -3   -1.50    5.60
   6   1  -3   -0.30    5.00
  -6  -1   3    0.20    5.40
  -6  -1   3    5.70    5.40
  -6  -1   3   -5.30    6.70
  -6  -1   3   -3.40    4.60
  -6  -1   3    1.30    5.00
  -6  -1   3    7.30    6.00
   5   1  -3    4.00    4.30
   5   1  -3   13.90    6.20
   5   1  -3    8.10    5.50
   5   1  -3    7.30    4.80
   5   1  -3    4.10    5.40
   5   1  -3    7.50    6.70
  -5  -1   3    2.40    4.70
  -5  -1   3    7.70    5.50
  -5  -1   3    1.80    5.40
  -5  -1   3    4.00    5.20
  -5  -1   3    4.40    4.40
  -5  -1   3   13.40    5.80
   4   1  -3  102.79   12.50
   4   1  -3   94.59   10.90
   4   1  -3  100.09   11.70
   4   1  -3   95.59   11.20
   4   1  -3  111.29   12.80
   4   1  -3   99.49   10.90
  -4  -1   3  106.49   11.40
  -4  -1   3   84.69   10.60
  -4  -1   3   80.09   10.30
  -4  -1   3   73.49   10.00
  -4  -1   3  114.19   11.90
  -4  -1   3  110.99   12.70
   3   1  -3  274.17   23.60
   3   1  -3  301.17   23.40
   3   1  -3  271.07   22.50
   3   1  -3  295.57   22.60
   3   1  -3  268.17   22.50
  -3  -1   3  290.97   23.00
  -3  -1   3  282.47   24.00
  -3  -1   3  283.47   22.60
  -3  -1   3  268.67   22.70
  -3  -1   3  278.37   22.50
   2   1  -3   68.39    8.00
   2   1  -3   63.89    8.40
   2   1  -3   43.10    6.60
   2   1  -3   55.79    7.10
  -2  -1   3   64.59    7.60
  -2  -1   3   55.39    7.40
  -2  -1   3   65.59    8.00
  -2  -1   3   58.89    7.30
  -2  -1   3   64.19    8.80
  -2  -1   3   53.49    7.30
  -2  -1   3   61.99    7.30
   1   1  -3   95.29    9.50
   1   1  -3  113.89    9.70
   1   1  -3   93.89   10.00
   1   1  -3   87.79   10.10
   1   1  -3   89.29   10.40
  -1  -1   3   95.49    9.90
  -1  -1   3   94.19    9.80
  -1  -1   3   84.49   10.00
  -1  -1   3   89.99   10.10
  -1  -1   3   89.19   10.20
  -1  -1   3   94.29   10.40
   0   1  -3 2398.86  175.68
   0   1  -3 2324.07  175.28
   0   1  -3 2484.05  175.58
   0   1  -3 2486.05  175.38
   0   1  -3 2499.75  175.28
   0   1  -3 2433.06  175.48
   0  -1   3 2381.76  175.28
   0  -1   3 2418.66  175.38
   0  -1   3 2418.16  175.68
   0  -1   3 2450.35  175.38
   0  -1   3 2555.64  175.58
   0  -1   3 2507.95  175.48
  -1   1  -3 2745.03  199.18
  -1   1  -3 2825.42  199.18
  -1   1  -3 2641.24  198.98
  -1   1  -3 2670.03  199.18
  -1   1  -3 2513.75  198.78
   1  -1   3 2871.51  199.68
   1  -1   3 3057.99  199.28
   1  -1   3 2637.24  198.88
   1  -1   3 2921.61  199.08
   1  -1   3 2908.91  199.38
   1  -1   3 2745.93  199.08
   1  -1   3 2802.32  199.18
  -2   1  -3  512.95   39.50
  -2   1  -3  523.05   39.80
  -2   1  -3  590.74   39.20
  -2   1  -3  482.85   38.90
  -2   1  -3  539.55   39.80
  -2   1  -3  507.85   39.70
  -2   1  -3  502.25   39.60
   2  -1   3  523.65   39.80
   2  -1   3  514.75   39.50
   2  -1   3  528.55   39.60
   2  -1   3  527.45   39.00
   2  -1   3  567.24   39.30
   2  -1   3  516.75   39.70
   2  -1   3  538.45   39.80
  -3   1  -3  139.29   13.00
  -3   1  -3  119.49   12.80
  -3   1  -3  147.39   12.10
  -3   1  -3  132.79   13.40
  -3   1  -3  138.69   13.40
  -3   1  -3  134.39   13.20
   3  -1   3  129.79   12.90
   3  -1   3  132.99   13.60
   3  -1   3  133.29   13.60
   3  -1   3  123.39   12.00
   3  -1   3  118.69   13.20
   3  -1   3  118.89   13.10
  -4   1  -3    2.40    3.80
  -4   1  -3    5.70    5.20
  -4   1  -3   -1.60    5.10
  -4   1  -3   10.00    5.00
  -4   1  -3    0.50    5.00
   4  -1   3    5.50    5.10
   4  -1   3   -1.00    3.20
   4  -1   3   10.60    5.70
   4  -1   3    0.60    5.20
   4  -1   3    1.40    4.60
   4  -1   3    4.50    5.40
  -5   1  -3    3.60    5.60
  -5   1  -3   -3.20    5.00
  -5   1  -3    0.60    4.70
  -5   1  -3   -2.20    4.70
  -5   1  -3    2.70    4.30
   5  -1   3    6.80    5.90
   5  -1   3    1.70    5.60
   5  -1   3    3.90    5.30
   5  -1   3    4.40    4.00
   5  -1   3   -0.70    5.20
   5  -1   3    1.40    5.60
  -6   1  -3  360.56   29.50
  -6   1  -3  350.16   29.60
  -6   1  -3  352.16   28.40
  -6   1  -3  347.37   29.70
  -6   1  -3  349.96   29.30
   6  -1   3  357.36   30.00
   6  -1   3  320.17   27.80
   6  -1   3  342.17   29.60
   6  -1   3  372.96   29.80
   6  -1   3  337.77   29.50
   6  -1   3  338.67   28.90
  -7   1  -3  195.28   19.40
  -7   1  -3  221.48   21.10
  -7   1  -3  187.68   20.70
  -7   1  -3  190.18   20.70
  -7   1  -3  193.38   20.60
   7  -1   3  241.28   21.60
   7  -1   3  222.38   19.30
   7  -1   3  195.58   19.90
   7  -1   3  199.98   20.80
   7  -1   3  246.08   22.40
   7  -1   3  167.28   20.60
  -8   1  -3  117.29   16.80
  -8   1  -3  102.79   15.20
  -8   1  -3  146.79   17.80
  -8   1  -3  140.49   15.70
  -8   1  -3  179.18   19.60
  -8   1  -3  112.89   16.80
   8  -1   3  168.68   22.90
   8  -1   3  131.69   17.20
   8  -1   3  135.09   16.90
   8  -1   3  140.39   18.70
  -9   1  -3   46.00   10.10
  -9   1  -3   54.49   12.70
  -9   1  -3   30.30   11.10
   9  -1   3   65.59   16.90
   9  -1   3   36.70   12.00
   9  -1   3   27.80   11.30
 -10   1  -3   54.59   12.30
 -10   1  -3   58.39   15.40
  10  -1   3   46.80   14.90
  10  -1   3   37.70   14.30
  10  -1   3   46.50   13.60
 -11   1  -3  -11.00   12.40
  11  -1   3   -2.50   10.40
  11  -1   3   -3.90   12.80
  11  -1   3    2.40   14.60
  11   0  -3  110.49   19.00
  11   0  -3  153.18   21.90
  11   0  -3   99.19   19.00
 -11   0   3  103.59   19.70
 -11   0   3  103.49   19.60
  10   0  -3  100.59   17.50
  10   0  -3   61.59   14.30
  10   0  -3   59.59   14.00
 -10   0   3   89.49   16.80
 -10   0   3   50.99   13.30
   9   0  -3   10.10    9.60
   9   0  -3   -5.90    7.90
   9   0  -3   -1.30   12.90
   9   0  -3    6.10    9.50
   9   0  -3    4.40    8.50
  -9   0   3    4.70    8.20
  -9   0   3    2.70   10.30
  -9   0   3    0.20    8.20
  -9   0   3    1.70    7.40
  -9   0   3   -0.40    7.50
   8   0  -3   67.89   12.10
   8   0  -3   54.39   12.40
   8   0  -3   94.59   13.90
   8   0  -3   77.29   13.60
   8   0  -3   81.69   13.30
  -8   0   3   59.19   11.00
  -8   0   3   69.79   12.10
  -8   0   3   67.39   13.30
  -8   0   3   59.99   11.50
  -8   0   3   54.09   11.00
   7   0  -3  226.48   21.90
   7   0  -3  233.28   21.70
   7   0  -3  259.37   23.50
   7   0  -3  234.28   22.40
   7   0  -3  278.47   26.10
  -7   0   3  201.78   21.50
  -7   0   3  241.28   22.40
  -7   0   3  232.68   23.00
  -7   0   3  230.28   22.30
  -7   0   3  224.28   22.10
  -7   0   3  245.18   27.00
   6   0  -3   95.79   12.50
   6   0  -3   88.59   12.00
   6   0  -3   78.49   11.40
   6   0  -3  101.09   12.40
   6   0  -3  104.49   12.60
   6   0  -3   86.99   11.40
  -6   0   3   72.09   10.90
  -6   0   3   93.99   13.00
  -6   0   3   99.29   12.10
  -6   0   3   66.49   10.50
  -6   0   3   80.39   11.20
  -6   0   3   63.59   10.60
   5   0  -3  106.19   12.60
   5   0  -3   98.09   11.50
   5   0  -3  102.29   12.00
   5   0  -3   93.89   11.80
   5   0  -3   83.79   10.60
  -5   0   3   98.59   12.90
  -5   0   3   74.19   10.50
  -5   0   3   77.59   11.00
  -5   0   3   92.79   11.30
  -5   0   3  100.69   11.50
   4   0  -3  257.67   22.50
   4   0  -3  261.07   21.40
   4   0  -3  275.37   21.70
   4   0  -3  220.28   21.30
   4   0  -3  239.58   21.50
   4   0  -3  260.27   21.10
  -4   0   3  271.67   21.70
  -4   0   3  284.97   21.70
  -4   0   3  267.97   21.70
  -4   0   3  209.08   22.10
  -4   0   3  270.97   21.80
   3   0  -3   17.90    5.20
   3   0  -3   21.70    4.80
   3   0  -3   28.40    6.10
   3   0  -3   21.40    5.20
   3   0  -3   17.50    5.10
   3   0  -3   17.60    5.70
   3   0  -3   24.90    6.10
  -3   0   3   16.00    4.80
  -3   0   3   22.50    5.10
  -3   0   3   17.70    5.60
  -3   0   3   22.00    5.40
  -3   0   3   27.70    5.50
  -3   0   3   27.80    5.90
  -3   0   3   21.50    6.40
   2   0  -3  527.75   41.40
   2   0  -3  521.25   40.70
   2   0  -3  565.84   40.90
   2   0  -3  551.04   40.80
   2   0  -3  556.64   41.00
  -2   0   3  551.74   40.90
  -2   0   3  520.25   40.30
  -2   0   3  535.55   40.20
  -2   0   3  527.85   41.50
  -2   0   3  582.44   41.00
  -2   0   3  569.24   40.90
  -2   0   3  534.85   40.90
   1   0  -3  620.94   46.60
   1   0  -3  606.34   46.90
   1   0  -3  622.64   46.70
   1   0  -3  638.24   46.70
   1   0  -3  641.24   46.60
  -1   0   3  649.74   46.70
  -1   0   3  642.94   46.70
  -1   0   3  637.24   46.70
  -1   0   3  628.74   46.70
  -1   0   3  614.54   47.00
   0   0  -3   23.60    5.50
   0   0  -3   25.70    5.40
   0   0  -3   22.30    4.50
   0   0  -3   17.10    4.30
   0   0  -3   12.00    4.50
   0   0  -3   20.30    5.40
   0   0   3   15.40    4.90
   0   0   3   13.80    5.10
   0   0   3   16.20    4.60
   0   0   3   10.90    4.70
   0   0   3   16.20    4.60
   0   0   3   15.10    5.00
  -1   0  -3 1092.09   83.49
  -1   0  -3 1159.58   83.39
  -1   0  -3 1114.39   83.89
  -1   0  -3 1129.59   83.19
  -1   0  -3 1128.49   83.39
  -1   0  -3 1204.08   83.29
  -1   0  -3 1232.78   83.79
   1   0   3 1145.89   83.39
   1   0   3 1178.08   83.79
   1   0   3 1169.68   83.69
   1   0   3 1141.29   83.69
   1   0   3 1130.49   83.49
   1   0   3 1097.79   83.19
   1   0   3 1180.08   83.29
  -2   0  -3  383.36   30.40
  -2   0  -3  390.86   30.30
  -2   0  -3  365.46   30.30
  -2   0  -3  390.76   30.00
  -2   0  -3  398.76   30.10
   2   0   3  399.16   30.50
   2   0   3  390.76   30.60
   2   0   3  412.56   30.40
   2   0   3  390.16   29.90
   2   0   3  389.96   30.00
   2   0   3  373.36   30.20
  -3   0  -3   99.59   10.40
  -3   0  -3   92.79   10.80
  -3   0  -3   96.59   10.90
  -3   0  -3   91.59   10.90
  -3   0  -3  103.29   11.90
   3   0   3  117.69   13.10
   3   0   3   96.19   11.30
   3   0   3   79.89   10.00
   3   0   3   93.49   11.10
   3   0   3   93.49   10.50
   3   0   3   99.89   11.20
  -4   0  -3  103.69   11.90
  -4   0  -3   96.09   12.60
  -4   0  -3  110.39   12.60
  -4   0  -3  108.99   11.40
  -4   0  -3   94.69   11.30
   4   0   3  109.09   12.10
   4   0   3   85.29   11.80
   4   0   3  107.49   12.60
   4   0   3   92.59   11.30
   4   0   3   98.29   12.50
  -5   0  -3  683.53   51.19
  -5   0  -3  661.43   50.79
  -5   0  -3  621.74   50.79
  -5   0  -3  673.73   52.49
  -5   0  -3  690.73   51.39
  -5   0  -3  654.43   51.79
   5   0   3  697.43   52.09
   5   0   3  642.84   50.79
   5   0   3  690.03   51.19
   5   0   3  668.83   51.19
   5   0   3  655.43   51.69
  -6   0  -3   11.70    7.10
  -6   0  -3    8.20    6.20
  -6   0  -3    4.80    6.90
  -6   0  -3    3.20    5.30
  -6   0  -3    6.20    6.10
   6   0   3    3.00    6.20
   6   0   3    4.80    7.00
   6   0   3    0.70    5.70
   6   0   3   11.20    6.90
  -7   0  -3   30.80    8.70
  -7   0  -3   42.70    9.80
  -7   0  -3   27.40    9.10
  -7   0  -3   41.70    9.60
  -7   0  -3   27.80    8.50
   7   0   3   41.80   10.40
   7   0   3   51.79    9.90
   7   0   3   51.29   11.20
  -8   0  -3   14.50    8.70
  -8   0  -3   -2.50    7.40
  -8   0  -3    4.20    7.80
  -8   0  -3   12.30    8.80
   8   0   3    0.00    7.40
   8   0   3    7.10    8.80
   8   0   3   11.70    8.80
   8   0   3    6.90    9.60
  -9   0  -3   40.00   11.80
  -9   0  -3   56.09   13.20
  -9   0  -3   28.10   10.90
  -9   0  -3   34.30   15.30
   9   0   3   48.40   17.60
   9   0   3   46.40   13.40
   9   0   3   33.50   13.60
 -10   0  -3    5.20   11.60
 -10   0  -3  -12.50   10.00
  10   0   3   10.60   11.60
  10   0   3    9.80   12.90
  10   0   3    8.50   10.60
  11  -1  -3   17.40   12.70
  11  -1  -3    0.50   10.10
  11  -1  -3    9.90   11.60
 -11   1   3   14.40   11.30
 -11   1   3   24.10   12.90
  10  -1  -3   -5.80    9.60
  10  -1  -3   -2.00    8.70
  10  -1  -3    7.30   11.10
  10  -1  -3    2.80   10.10
 -10   1   3   12.20    9.50
 -10   1   3   -0.60    8.70
 -10   1   3   11.70   10.40
 -10   1   3   -6.40    8.10
   9  -1  -3   41.60   11.60
   9  -1  -3   80.59   14.00
   9  -1  -3   98.99   22.80
   9  -1  -3   48.10   12.60
  -9   1   3   44.70   11.60
  -9   1   3   57.89   17.60
  -9   1   3   61.19   11.70
  -9   1   3   71.99   16.30
  -9   1   3   44.50   11.10
   8  -1  -3  214.48   22.70
   8  -1  -3  218.48   22.10
   8  -1  -3  186.18   21.50
   8  -1  -3  195.98   21.00
   8  -1  -3  220.18   22.30
  -8   1   3  186.18   21.20
  -8   1   3  187.18   21.00
  -8   1   3  204.78   21.30
  -8   1   3  221.68   23.50
  -8   1   3  194.88   21.30
  -8   1   3  211.48   20.80
   7  -1  -3   10.00    6.30
   7  -1  -3    3.60    4.90
   7  -1  -3   21.30    7.60
   7  -1  -3   18.70    7.30
   7  -1  -3    9.70    7.40
   7  -1  -3    1.90    6.30
  -7   1   3   19.20    7.20
  -7   1   3   20.80    6.70
  -7   1   3    8.70    6.00
  -7   1   3   10.10    6.40
  -7   1   3   17.00    7.40
  -7   1   3   12.50    6.00
   6  -1  -3  389.16   30.70
   6  -1  -3  350.76   30.20
   6  -1  -3  340.87   30.00
   6  -1  -3  378.66   30.60
   6  -1  -3  377.86   29.70
   6  -1  -3  360.36   31.10
  -6   1   3  385.46   31.80
  -6   1   3  379.46   30.50
  -6   1   3  332.37   30.00
  -6   1   3  376.66   29.70
  -6   1   3  355.56   30.00
   5  -1  -3  894.21   63.89
   5  -1  -3  820.52   62.69
   5  -1  -3  754.72   61.89
   5  -1  -3  870.51   62.59
   5  -1  -3  863.81   63.79
   5  -1  -3  850.71   62.89
   5  -1  -3  778.92   61.89
  -5   1   3  887.91   63.09
  -5   1   3  781.22   61.79
  -5   1   3  838.72   63.29
  -5   1   3  849.32   62.89
  -5   1   3  866.81   62.09
  -5   1   3  834.22   62.39
  -5   1   3  834.02   63.79
   4  -1  -3 1163.18   90.39
   4  -1  -3 1229.28   91.79
   4  -1  -3 1183.58   90.99
   4  -1  -3 1252.17   91.09
  -4   1   3 1185.58   90.49
  -4   1   3 1259.77   90.69
  -4   1   3 1290.17   92.19
  -4   1   3 1295.57   91.29
  -4   1   3 1222.58   90.89
  -4   1   3 1339.27   91.39
   3  -1  -3    7.70    5.10
   3  -1  -3   11.80    5.10
   3  -1  -3   10.00    4.70
   3  -1  -3   15.80    5.40
   3  -1  -3   17.80    5.70
   3  -1  -3   13.60    5.10
  -3   1   3    9.40    5.20
  -3   1   3   13.60    5.40
  -3   1   3   11.60    5.00
  -3   1   3   14.70    4.90
  -3   1   3   12.30    4.60
  -3   1   3   12.80    5.50
   2  -1  -3    7.90    4.70
   2  -1  -3    2.70    5.40
   2  -1  -3   13.00    4.80
   2  -1  -3    6.90    4.70
   2  -1  -3    7.90    4.80
   2  -1  -3    1.90    3.70
  -2   1   3   -1.20    4.50
  -2   1   3    5.40    4.60
  -2   1   3   11.50    4.90
  -2   1   3    3.70    3.90
  -2   1   3   -0.10    4.60
  -2   1   3    3.70    4.80
   1  -1  -3   -1.20    4.30
   1  -1  -3   -5.20    3.70
   1  -1  -3   -0.90    3.90
   1  -1  -3    2.50    4.40
   1  -1  -3   12.40    5.20
   1  -1  -3    4.60    3.90
   1  -1  -3   -2.10    4.30
  -1   1   3    1.20    4.00
  -1   1   3    0.40    4.10
  -1   1   3   -1.30    4.30
  -1   1   3    4.40    4.40
  -1   1   3    7.80    4.10
  -1   1   3    4.20    4.70
  -1   1   3    5.70    4.40
   0  -1  -3  525.15   40.10
   0  -1  -3  537.35   40.20
   0  -1  -3  545.25   40.20
   0  -1  -3  510.05   40.20
   0  -1  -3  558.14   40.30
   0  -1  -3  532.25   40.30
   0  -1  -3  560.64   40.50
   0   1   3  506.45   40.20
   0   1   3  553.94   40.20
   0   1   3  528.75   40.00
   0   1   3  510.65   39.60
   0   1   3  546.65   40.30
   0   1   3  558.14   40.30
  -1  -1  -3   19.70    4.80
  -1  -1  -3    9.50    5.10
  -1  -1  -3   19.10    5.30
  -1  -1  -3   13.40    4.40
  -1  -1  -3   13.50    5.10
  -1  -1  -3   23.90    5.90
   1   1   3   15.20    5.60
   1   1   3   26.70    5.90
   1   1   3    5.10    4.30
   1   1   3   26.40    6.70
   1   1   3   13.20    5.60
   1   1   3   23.40    5.30
  -2  -1  -3  703.63   51.09
  -2  -1  -3  674.73   51.59
  -2  -1  -3  683.03   51.59
  -2  -1  -3  734.03   51.49
  -2  -1  -3  686.03   51.19
  -2  -1  -3  591.24   50.59
   2   1   3  711.43   51.99
   2   1   3  666.43   51.09
   2   1   3  695.23   51.19
   2   1   3  671.53   51.89
   2   1   3  715.23   51.89
   2   1   3  707.23   50.89
  -3  -1  -3  344.07   26.80
  -3  -1  -3  334.87   27.20
  -3  -1  -3  339.47   26.50
  -3  -1  -3  323.97   26.10
   3   1   3  322.17   27.50
   3   1   3  291.47   26.50
   3   1   3  314.37   26.10
   3   1   3  374.36   27.80
   3   1   3  307.17   26.30
   3   1   3  315.37   26.40
  -4  -1  -3  527.25   41.20
  -4  -1  -3  515.25   41.10
  -4  -1  -3  502.25   40.70
  -4  -1  -3  531.65   41.10
  -4  -1  -3  535.55   42.00
   4   1   3  513.25   40.90
   4   1   3  484.35   40.70
   4   1   3  564.64   42.30
   4   1   3  567.84   41.30
   4   1   3  561.44   42.20
  -5  -1  -3  395.16   33.10
  -5  -1  -3  374.06   33.00
  -5  -1  -3  432.06   33.30
  -5  -1  -3  421.36   33.10
  -5  -1  -3  378.56   32.20
  -5  -1  -3  404.66   33.90
   5   1   3  443.86   34.30
   5   1   3  416.76   32.80
   5   1   3  410.56   34.10
   5   1   3  382.36   32.50
   5   1   3  368.36   34.90
  -6  -1  -3  283.57   24.90
  -6  -1  -3  295.97   25.30
  -6  -1  -3  250.07   24.90
  -6  -1  -3  278.27   25.90
  -6  -1  -3  241.08   23.60
   6   1   3  248.48   24.00
   6   1   3  281.97   26.10
   6   1   3  302.77   26.30
   6   1   3  253.07   25.60
  -7  -1  -3   -1.30    7.90
  -7  -1  -3   -1.10    8.20
  -7  -1  -3   -6.60    6.20
  -7  -1  -3    2.60    7.90
  -7  -1  -3    9.20    8.30
  -7  -1  -3    0.70    8.60
   7   1   3    3.40    8.20
   7   1   3    2.60    8.00
   7   1   3    3.60    7.50
   7   1   3   -1.10    7.90
  -8  -1  -3   -1.20    8.80
  -8  -1  -3    4.70    9.00
  -8  -1  -3    1.20    7.30
  -8  -1  -3   -4.60    8.00
   8   1   3    0.60    9.00
   8   1   3    3.50    9.70
   8   1   3    0.10    9.80
  -9  -1  -3   31.80   12.30
  -9  -1  -3   45.80   14.40
   9   1   3   42.60   13.20
   9   1   3   42.50   13.80
   9   1   3   35.80   13.70
 -10  -1  -3   69.39   15.80
 -10  -1  -3   46.20   15.90
  10   1   3   40.40   14.10
  10   1   3   27.30   15.40
  10   1   3   56.89   16.30
  11  -2  -3   -5.80   11.50
  11  -2  -3    8.00   10.50
  11  -2  -3   -2.80   10.10
 -11   2   3   -2.20    9.40
 -11   2   3   -2.60   10.00
  10  -2  -3  203.38   23.20
  10  -2  -3  184.18   24.00
  10  -2  -3  195.98   29.80
  10  -2  -3  206.38   23.10
  10  -2  -3  184.68   23.50
 -10   2   3  171.78   21.50
 -10   2   3  213.18   25.20
 -10   2   3  118.39   24.90
   9  -2  -3  238.78   27.60
   9  -2  -3  308.37   30.30
   9  -2  -3  256.27   25.00
   9  -2  -3  282.67   28.30
  -9   2   3  347.47   30.60
  -9   2   3  265.87   26.20
  -9   2   3  251.07   26.90
  -9   2   3  363.46   30.80
  -9   2   3  267.07   28.10
   8  -2  -3  440.36   34.20
   8  -2  -3  341.17   31.60
   8  -2  -3  366.96   31.00
   8  -2  -3  337.17   32.40
   8  -2  -3  374.36   33.30
   8  -2  -3  399.96   34.00
  -8   2   3  369.66   31.90
  -8   2   3  354.76   32.80
  -8   2   3  394.46   33.00
  -8   2   3  423.86   35.50
  -8   2   3  381.86   35.10
  -8   2   3  362.86   33.10
   7  -2  -3   -1.10    6.70
   7  -2  -3    7.10    5.80
   7  -2  -3   11.00    6.10
   7  -2  -3    9.50    6.50
   7  -2  -3   13.70    7.30
   7  -2  -3   10.30    4.70
  -7   2   3    0.70    5.90
  -7   2   3   11.20    6.10
  -7   2   3   10.50    6.30
  -7   2   3   14.20    5.90
   6  -2  -3  106.99   12.50
   6  -2  -3   71.69   13.10
   6  -2  -3   73.49   13.90
   6  -2  -3   89.69   13.20
   6  -2  -3  104.99   13.30
  -6   2   3   88.39   10.90
  -6   2   3   98.89   12.90
  -6   2   3   92.09   13.30
  -6   2   3   81.99   11.80
  -6   2   3   74.89   10.50
  -6   2   3   90.09   12.20
   5  -2  -3  231.68   22.10
   5  -2  -3  278.57   23.90
   5  -2  -3  260.87   22.90
   5  -2  -3  264.47   24.30
   5  -2  -3  269.37   21.70
   5  -2  -3  274.37   23.20
  -5   2   3  300.07   23.40
  -5   2   3  261.27   22.90
  -5   2   3  231.98   23.60
  -5   2   3  288.17   24.30
  -5   2   3  239.18   22.60
   4  -2  -3 2161.38  152.08
   4  -2  -3 2088.29  152.88
   4  -2  -3 2109.89  151.98
   4  -2  -3 2109.19  151.28
   4  -2  -3 2167.88  152.08
  -4   2   3 2147.29  153.18
  -4   2   3 2185.38  152.18
  -4   2   3 2057.19  151.88
  -4   2   3 1930.41  151.18
  -4   2   3 2003.20  151.78
   3  -2  -3    0.00    5.00
   3  -2  -3    4.80    4.40
   3  -2  -3   -1.60    4.40
   3  -2  -3    7.70    4.40
   3  -2  -3    1.80    4.40
   3  -2  -3    6.60    4.40
   3  -2  -3    1.60    5.20
  -3   2   3    0.30    4.90
  -3   2   3   -2.20    4.30
  -3   2   3    1.30    4.60
  -3   2   3    0.00    4.90
  -3   2   3    2.80    5.30
  -3   2   3    0.40    4.50
  -3   2   3   -1.00    4.10
   2  -2  -3   77.49    9.20
   2  -2  -3   64.29    8.40
   2  -2  -3   57.39    8.90
   2  -2  -3   91.19    9.70
   2  -2  -3   65.69    9.00
   2  -2  -3   73.99    9.30
  -2   2   3   71.69    9.60
  -2   2   3   68.69    8.90
  -2   2   3   67.69    8.90
  -2   2   3   82.39    9.50
  -2   2   3   66.99    8.60
  -2   2   3   90.69    9.70
  -2   2   3   79.89    9.70
   1  -2  -3    2.10    3.70
   1  -2  -3    5.00    4.60
   1  -2  -3    8.80    4.80
   1  -2  -3    2.60    4.10
   1  -2  -3    9.30    5.60
   1  -2  -3    5.90    4.50
   1  -2  -3    3.20    4.00
  -1   2   3   -0.90    4.10
  -1   2   3    1.40    4.90
  -1   2   3   -1.60    4.30
  -1   2   3    5.20    4.40
  -1   2   3   -0.40    3.80
  -1   2   3   -1.10    4.40
  -1   2   3    3.80    4.90
   0  -2  -3  413.96   31.90
   0  -2  -3  415.16   32.20
   0  -2  -3  401.66   31.90
   0  -2  -3  385.86   32.10
   0  -2  -3  397.56   31.30
   0  -2  -3  433.86   32.80
   0  -2  -3  430.16   32.60
   0  -2  -3  420.86   32.70
   0   2   3  411.16   31.40
   0   2   3  436.46   32.10
   0   2   3  430.96   32.10
   0   2   3  418.96   32.70
   0   2   3  432.46   32.30
  -1  -2  -3 2224.78  159.18
  -1  -2  -3 2066.49  158.88
  -1  -2  -3 2190.48  158.58
  -1  -2  -3 2246.38  158.28
  -1  -2  -3 2130.69  157.98
   1   2   3 2434.16  159.48
   1   2   3 2187.18  158.98
   1   2   3 2073.39  162.98
   1   2   3 2204.38  158.68
  -2  -2  -3  789.32   59.29
  -2  -2  -3  693.23   59.29
  -2  -2  -3  802.92   58.49
  -2  -2  -3  766.02   58.39
   2   2   3  777.52   59.09
   2   2   3  849.81   60.09
   2   2   3  847.42   58.89
   2   2   3  797.12   59.69
   2   2   3  793.02   58.29
  -3  -2  -3   60.29    8.50
  -3  -2  -3   47.60    8.60
  -3  -2  -3   66.19    9.90
  -3  -2  -3   45.50   10.60
  -3  -2  -3   46.80    7.50
   3   2   3   67.49   10.40
   3   2   3   51.29    9.40
   3   2   3   47.90    7.80
   3   2   3   41.20    8.30
   3   2   3   40.00    7.30
  -4  -2  -3   17.00    8.00
  -4  -2  -3   22.70    7.00
  -4  -2  -3   32.60    8.20
  -4  -2  -3   23.50    7.70
  -4  -2  -3   15.50    6.30
  -4  -2  -3   18.30    5.40
   4   2   3   22.60    8.20
   4   2   3   26.40    6.60
   4   2   3   17.20    6.00
   4   2   3   23.60    8.00
  -5  -2  -3   60.19   10.10
  -5  -2  -3   31.80    7.20
  -5  -2  -3   36.60   10.40
  -5  -2  -3   58.19   10.70
   5   2   3   68.59   11.50
   5   2   3   67.49   11.10
   5   2   3   43.10    8.40
  -6  -2  -3   56.19   11.30
  -6  -2  -3   35.00    8.10
  -6  -2  -3   53.39   10.70
  -6  -2  -3   40.60   11.50
  -6  -2  -3   67.19   11.50
   6   2   3   53.89   11.40
   6   2   3   63.19   10.90
   6   2   3   77.79   14.30
   6   2   3   52.49   10.50
  -7  -2  -3   51.69   13.70
  -7  -2  -3   69.79   13.50
  -7  -2  -3   98.29   14.30
  -7  -2  -3   87.89   14.60
  -7  -2  -3   45.60   10.70
   7   2   3   60.59   12.20
   7   2   3  101.49   16.40
   7   2   3   74.29   12.90
   7   2   3   77.89   14.10
  -8  -2  -3   -2.70    9.40
  -8  -2  -3    5.30    9.80
   8   2   3    0.40   13.40
   8   2   3   -0.80   10.40
   8   2   3   -7.30    9.40
  -9  -2  -3    3.60   12.30
  -9  -2  -3    5.80   10.80
   9   2   3   12.10   12.90
   9   2   3   12.10   12.60
   9   2   3    6.10   10.70
 -10  -2  -3   12.60   13.40
  10   2   3   43.10   13.70
  11  -3  -3   41.20   13.50
 -11   3   3   31.80   13.70
 -11   3   3   38.30   11.60
  10  -3  -3    1.10    9.20
  10  -3  -3    3.00    6.70
  10  -3  -3   -8.00    8.40
  10  -3  -3    3.40    9.10
 -10   3   3   -1.10    9.50
 -10   3   3    3.60    8.40
   9  -3  -3  310.07   30.70
   9  -3  -3  293.97   28.00
   9  -3  -3  328.17   30.30
   9  -3  -3  339.07   30.90
   9  -3  -3  292.27   27.50
  -9   3   3  328.37   28.30
  -9   3   3  283.17   29.80
  -9   3   3  312.87   29.60
  -9   3   3  333.87   32.10
   8  -3  -3  166.28   18.80
   8  -3  -3  130.59   17.00
   8  -3  -3  151.68   19.30
   8  -3  -3  184.28   22.80
   8  -3  -3  123.79   15.40
  -8   3   3  142.49   15.70
  -8   3   3  104.59   16.30
  -8   3   3  170.08   21.40
  -8   3   3  127.99   19.00
  -8   3   3  144.19   17.80
   7  -3  -3  219.48   21.00
   7  -3  -3  169.08   20.30
   7  -3  -3  188.68   18.40
   7  -3  -3  196.98   20.90
  -7   3   3  198.38   19.90
  -7   3   3  213.78   19.50
  -7   3   3  208.78   20.20
  -7   3   3  212.38   21.80
  -7   3   3  174.38   19.60
   6  -3  -3  153.38   17.30
   6  -3  -3  149.79   17.40
   6  -3  -3  155.68   15.50
   6  -3  -3  183.38   17.10
   6  -3  -3  155.08   16.40
  -6   3   3  178.78   17.10
  -6   3   3  173.88   18.10
  -6   3   3  143.89   16.10
  -6   3   3  140.89   16.30
  -6   3   3  180.88   17.30
   5  -3  -3   23.30    6.50
   5  -3  -3   32.60    7.80
   5  -3  -3   37.70    7.60
   5  -3  -3   32.20    7.50
   5  -3  -3   33.90    6.60
  -5   3   3   23.20    7.00
  -5   3   3   22.30    7.10
  -5   3   3   18.60    6.10
  -5   3   3   28.00    7.10
  -5   3   3   31.10    6.90
   4  -3  -3   -3.10    5.30
   4  -3  -3    5.40    5.00
   4  -3  -3   -1.00    4.30
   4  -3  -3   -2.80    4.20
   4  -3  -3    6.90    5.20
  -4   3   3   -4.10    4.00
  -4   3   3   -2.40    3.80
  -4   3   3    4.10    5.00
  -4   3   3    6.60    5.70
   3  -3  -3  131.19   14.40
   3  -3  -3  139.99   14.10
   3  -3  -3  127.59   13.70
   3  -3  -3  144.89   14.10
   3  -3  -3  129.29   13.40
  -3   3   3  119.69   12.90
  -3   3   3  129.39   14.40
  -3   3   3  140.59   13.80
  -3   3   3  118.79   13.50
  -3   3   3  133.19   14.30
  -3   3   3  129.49   14.00
  -3   3   3  127.69   14.20
   2  -3  -3   12.00    5.20
   2  -3  -3    7.20    5.70
   2  -3  -3   10.00    5.20
   2  -3  -3    4.10    4.80
   2  -3  -3    5.60    4.30
   2  -3  -3   13.60    6.10
  -2   3   3    7.60    4.90
  -2   3   3   13.90    5.80
  -2   3   3   10.80    5.50
  -2   3   3    7.00    5.20
  -2   3   3   11.60    5.00
  -2   3   3   10.50    5.90
   1  -3  -3   12.30    5.70
   1  -3  -3   16.70    5.20
   1  -3  -3    9.30    4.50
   1  -3  -3   12.90    6.00
   1  -3  -3   19.10    5.10
  -1   3   3   20.20    5.60
  -1   3   3    6.00    4.90
  -1   3   3    5.40    4.00
  -1   3   3    5.40    5.70
  -1   3   3   11.00    5.90
  -1   3   3    9.50    6.00
   0  -3  -3  124.49   13.70
   0  -3  -3  115.39   13.20
   0  -3  -3  132.59   11.90
   0  -3  -3  135.89   12.20
   0  -3  -3  109.59   12.20
   0  -3  -3   94.69   11.10
   0  -3  -3  118.69   13.80
   0   3   3  130.09   12.80
   0   3   3   91.69   11.00
   0   3   3  134.29   15.70
   0   3   3  113.39   12.40
   0   3   3  122.39   12.20
  -1  -3  -3 1425.16  104.09
  -1  -3  -3 1294.27  101.39
  -1  -3  -3 1450.45  102.49
  -1  -3  -3 1419.06  101.59
  -1  -3  -3 1441.76  102.69
   1   3   3 1393.76  102.99
   1   3   3 1357.86  101.39
   1   3   3 1420.06  102.29
   1   3   3 1402.26  102.89
   1   3   3 1374.66  101.69
  -2  -3  -3  252.07   23.30
  -2  -3  -3  280.47   23.10
  -2  -3  -3  266.27   21.70
   2   3   3  250.87   23.70
   2   3   3  236.68   21.80
   2   3   3  275.27   22.70
   2   3   3  280.87   23.70
   2   3   3  250.57   21.60
  -3  -3  -3   84.59   11.10
  -3  -3  -3   57.79   10.20
  -3  -3  -3   64.79    9.10
  -3  -3  -3   51.49    9.00
   3   3   3   70.39   11.70
   3   3   3   77.79    9.50
   3   3   3   64.39   10.30
   3   3   3   57.89    9.80
   3   3   3   62.59    8.90
  -4  -3  -3   53.29    8.90
  -4  -3  -3   86.09   11.20
  -4  -3  -3   45.60    7.70
  -4  -3  -3   61.59   15.10
  -4  -3  -3   68.59   11.70
  -4  -3  -3   39.60    9.60
   4   3   3   75.19   17.10
   4   3   3   48.70    8.90
   4   3   3   47.60    8.50
   4   3   3   65.69   11.10
  -5  -3  -3   14.40    7.60
  -5  -3  -3    6.90    6.80
  -5  -3  -3   -0.50    4.60
  -5  -3  -3   16.80    9.10
  -5  -3  -3    4.50    8.20
  -5  -3  -3   12.50    8.50
   5   3   3    9.00    6.80
   5   3   3   -2.30    7.30
   5   3   3   11.80    6.80
   5   3   3    9.70    9.00
   5   3   3    9.20    6.40
  -6  -3  -3   24.20   11.50
  -6  -3  -3   33.30   10.90
  -6  -3  -3   15.70    7.10
  -6  -3  -3   40.30   14.30
  -6  -3  -3   39.50   11.10
   6   3   3   47.00    9.90
   6   3   3   40.20   11.20
   6   3   3   44.70   12.00
  -7  -3  -3   32.10   11.80
  -7  -3  -3   41.10   12.30
   7   3   3   19.30   10.90
   7   3   3   47.70   13.80
   7   3   3   31.30   12.00
   7   3   3   29.20   11.50
  -8  -3  -3    1.70   11.30
  -8  -3  -3    1.50   10.50
   8   3   3    1.90   10.10
   8   3   3   -7.30   11.70
   8   3   3    2.40   11.70
  -9  -3  -3    4.30   15.00
   9   3   3   12.40   13.80
   9   3   3   -1.00   10.60
  11  -4  -3   63.89   16.00
 -11   4   3   58.89   16.60
  10  -4  -3  242.88   27.70
  10  -4  -3  184.18   22.30
 -10   4   3  239.68   28.90
   9  -4  -3   -2.10    7.40
   9  -4  -3   11.80    6.90
   9  -4  -3    2.10    7.70
   9  -4  -3   13.40    9.50
  -9   4   3   -7.10    7.80
  -9   4   3    8.50    9.60
  -9   4   3   10.80    7.90
  -9   4   3    9.10    6.80
   8  -4  -3   27.90    8.50
   8  -4  -3   36.00   10.30
   8  -4  -3   32.20   10.70
   8  -4  -3   45.20    8.90
   8  -4  -3   47.40   10.50
  -8   4   3   46.30   11.80
  -8   4   3   37.90    9.80
  -8   4   3   33.10    9.70
  -8   4   3   38.80    9.00
   7  -4  -3   -3.40    5.30
   7  -4  -3    2.60    6.70
   7  -4  -3    8.40    6.10
   7  -4  -3    0.30    5.80
   7  -4  -3    7.80    5.40
  -7   4   3   -4.70    5.30
  -7   4   3    6.40    6.90
  -7   4   3    7.60    5.70
  -7   4   3    5.00    5.80
  -7   4   3   -5.60    5.90
   6  -4  -3   45.70    9.30
   6  -4  -3   43.20    8.30
   6  -4  -3   37.80    8.40
   6  -4  -3   24.90    8.10
  -6   4   3   28.70    7.40
  -6   4   3   40.50    8.70
  -6   4   3   44.90    9.10
  -6   4   3   52.99    9.20
  -6   4   3   33.60   10.70
   5  -4  -3  100.69   13.30
   5  -4  -3  137.39   13.90
   5  -4  -3  108.19   14.70
   5  -4  -3  122.59   14.20
   5  -4  -3  158.08   16.90
  -5   4   3  113.39   15.10
  -5   4   3  108.79   13.90
  -5   4   3  106.19   12.90
  -5   4   3  131.09   14.60
  -5   4   3  108.89   14.30
   4  -4  -3   -6.10    5.80
   4  -4  -3   -1.70    4.10
   4  -4  -3   -0.60    4.80
   4  -4  -3    4.00    5.00
   4  -4  -3    5.40    5.30
  -4   4   3    0.70    4.30
  -4   4   3    5.20    5.90
  -4   4   3    4.50    4.50
  -4   4   3    2.90    5.10
  -4   4   3   -0.80    5.00
   3  -4  -3   40.10    7.40
   3  -4  -3   38.90    7.90
   3  -4  -3   27.80    6.10
  -3   4   3   21.10    5.90
  -3   4   3   32.20    7.80
  -3   4   3   37.50    7.40
  -3   4   3   27.10    7.40
  -3   4   3   20.50    6.70
  -3   4   3   28.70    6.90
   2  -4  -3  207.98   19.80
   2  -4  -3  195.18   19.30
   2  -4  -3  216.48   20.10
   2  -4  -3  226.68   18.70
  -2   4   3  244.18   20.10
  -2   4   3  209.78   18.70
  -2   4   3  201.08   19.60
  -2   4   3  226.08   20.10
  -2   4   3  209.58   19.00
  -2   4   3  212.68   19.90
   1  -4  -3   41.10    9.00
   1  -4  -3   36.80    8.50
   1  -4  -3   49.40    7.10
   1  -4  -3   49.90    8.80
   1  -4  -3   34.90    6.80
   1  -4  -3   35.00    7.10
  -1   4   3   53.09    8.40
  -1   4   3   47.90    8.20
  -1   4   3   43.20    7.00
  -1   4   3   49.20    7.60
  -1   4   3   46.70    9.10
  -1   4   3   39.10    7.40
   0  -4  -3    7.60    4.50
   0  -4  -3   12.50    6.60
   0  -4  -3   17.40    7.50
   0  -4  -3   31.80    7.60
   0   4   3   15.90    5.00
   0   4   3   10.00    5.20
   0   4   3   10.80    5.70
   0   4   3   13.70    6.60
   0   4   3   11.50    5.60
   0   4   3   16.70    5.20
  -1  -4  -3  209.58   19.20
  -1  -4  -3  185.28   19.80
   1   4   3  182.18   17.50
   1   4   3  219.38   20.00
   1   4   3  195.38   17.40
   1   4   3  205.68   18.70
  -2  -4  -3   78.59   11.10
   2   4   3   60.59    9.90
   2   4   3   93.59   13.20
   2   4   3   92.19   12.70
   2   4   3   76.59   11.40
   2   4   3   92.79   10.30
  -3  -4  -3   76.89   11.80
   3   4   3   41.10    8.10
   3   4   3   79.29   12.90
   3   4   3   59.89    9.20
   3   4   3   64.49   11.00
   3   4   3   49.00    8.60
   3   4   3   71.49   12.20
  -4  -4  -3  668.23   57.59
  -4  -4  -3  728.53   57.29
  -4  -4  -3  763.62   56.39
   4   4   3  748.43   58.59
   4   4   3  709.93   55.49
   4   4   3  764.02   58.09
  -5  -4  -3    8.50    9.50
  -5  -4  -3    1.60    9.40
  -5  -4  -3   12.80   10.00
  -5  -4  -3    1.20    7.80
   5   4   3    1.00    6.60
   5   4   3    5.90    7.20
   5   4   3    9.60    9.40
   5   4   3   27.10   10.90
  -6  -4  -3   13.20   11.10
  -6  -4  -3   24.00   11.40
   6   4   3   11.40    8.70
   6   4   3   15.40   11.50
   6   4   3   15.30    9.90
   6   4   3   15.40    9.60
  -7  -4  -3   63.99   15.70
  -7  -4  -3   68.69   14.90
   7   4   3   52.39   13.80
   7   4   3   38.60   13.70
   7   4   3   57.09   14.30
  -8  -4  -3   75.89   16.60
  -8  -4  -3   57.29   18.30
   8   4   3   75.29   15.50
  11  -5  -3   33.80   10.70
 -11   5   3   17.80   11.80
 -11   5   3   31.50   14.90
  10  -5  -3  102.19   15.60
  10  -5  -3   87.19   18.20
 -10   5   3   87.99   14.60
 -10   5   3  122.09   20.50
   9  -5  -3  198.58   24.30
   9  -5  -3  169.78   20.00
   9  -5  -3  215.18   30.40
  -9   5   3  154.78   19.80
  -9   5   3  168.18   22.00
  -9   5   3  200.48   25.40
   8  -5  -3   10.10    7.70
   8  -5  -3    6.60    5.90
   8  -5  -3    4.80    7.00
   8  -5  -3   -2.40    8.50
   8  -5  -3    5.20    7.30
  -8   5   3   13.20    7.90
  -8   5   3   10.00    8.90
  -8   5   3    1.90    7.60
   7  -5  -3   -1.10    6.20
   7  -5  -3    7.30   13.00
   7  -5  -3    9.30    5.80
   7  -5  -3   13.70    7.80
  -7   5   3    7.30    6.80
  -7   5   3    7.00    7.40
  -7   5   3   13.20    9.50
   6  -5  -3   75.79   12.50
   6  -5  -3   73.19   11.00
   6  -5  -3   84.49   13.90
   6  -5  -3   56.29   10.40
   6  -5  -3   75.19   11.80
  -6   5   3   70.09   11.90
  -6   5   3   76.79   13.60
  -6   5   3   54.39   10.40
  -6   5   3   80.39   11.80
  -6   5   3   58.29   10.30
   5  -5  -3  193.18   20.40
   5  -5  -3  201.38   19.30
   5  -5  -3  210.58   19.90
   5  -5  -3  208.88   20.40
  -5   5   3  197.58   20.40
  -5   5   3  230.28   20.20
  -5   5   3  207.88   20.60
  -5   5   3  177.28   18.80
   4  -5  -3  905.81   66.99
   4  -5  -3  848.32   65.29
   4  -5  -3  880.41   66.09
   4  -5  -3  766.22   64.99
   4  -5  -3  910.31   66.59
  -4   5   3  882.71   66.19
  -4   5   3  883.31   66.29
  -4   5   3  852.11   65.79
  -4   5   3  892.81   67.59
  -4   5   3  866.21   65.29
   3  -5  -3  139.99   13.80
   3  -5  -3  114.59   13.40
   3  -5  -3  122.29   14.70
   3  -5  -3  139.19   15.90
  -3   5   3  117.19   15.00
  -3   5   3  125.19   14.90
  -3   5   3  120.89   15.60
  -3   5   3  124.49   13.60
  -3   5   3  112.19   15.30
   2  -5  -3   17.70    7.40
   2  -5  -3   11.20    5.30
   2  -5  -3   18.10    7.50
   2  -5  -3   15.70    4.80
  -2   5   3   12.60    6.20
  -2   5   3   10.20    5.90
  -2   5   3   19.90    5.80
  -2   5   3   23.20    7.70
  -2   5   3    7.50    6.90
  -2   5   3   14.70    8.00
  -2   5   3   16.20    6.00
   1  -5  -3   -2.20    6.00
   1  -5  -3    5.00    6.50
   1  -5  -3   -1.50    5.90
   1  -5  -3    0.80    4.40
  -1   5   3    2.80    4.70
  -1   5   3    1.20    5.90
  -1   5   3    4.00    4.50
  -1   5   3   -6.60    4.30
  -1   5   3   -8.10    5.80
  -1   5   3    7.20    4.70
   0  -5  -3   -2.70    3.70
   0  -5  -3    0.60    6.10
   0  -5  -3    2.40    6.50
   0  -5  -3    9.80    6.80
   0   5   3   -1.00    5.10
   0   5   3    0.60    6.50
   0   5   3   -3.70    4.10
   0   5   3   -1.80    5.00
   0   5   3   -4.40    3.70
  -1  -5  -3   -4.30    5.90
  -1  -5  -3    0.50    6.70
   1   5   3    2.70    5.00
   1   5   3   -4.70    5.30
   1   5   3   11.00    7.80
  -2  -5  -3   61.79   11.80
   2   5   3  107.99   15.10
   2   5   3   94.59   12.80
  -3  -5  -3    6.60    7.90
  -3  -5  -3    5.70    7.10
   3   5   3   10.50    9.50
   3   5   3   17.50    9.50
  -4  -5  -3    2.20    8.30
  -4  -5  -3    9.60    7.50
  -4  -5  -3   -4.30    7.60
  -4  -5  -3   -0.30    8.40
   4   5   3   -8.80    8.40
   4   5   3    0.90    6.30
   4   5   3    1.30    9.00
  -5  -5  -3   39.70   11.70
  -5  -5  -3   28.40   10.80
   5   5   3   34.90   13.00
   5   5   3   12.40   14.00
   5   5   3   29.20   13.60
   5   5   3   18.10    8.90
  -6  -5  -3  233.98   27.00
  -6  -5  -3  238.98   26.80
   6   5   3  211.88   28.70
   6   5   3  298.37   29.20
  -7  -5  -3   42.10   14.10
  -7  -5  -3   46.10   18.10
   7   5   3   26.60   13.80
   7   5   3   26.00   12.60
   7   5   3   34.50   16.10
  11  -6  -3    2.90    8.90
  11  -6  -3    5.80   12.70
 -11   6   3    2.80   12.60
 -11   6   3  -15.50    8.10
  10  -6  -3   -1.30    7.60
  10  -6  -3   -0.70   12.00
 -10   6   3   -2.70    8.60
 -10   6   3    4.80    8.70
 -10   6   3   13.20   12.10
   9  -6  -3   45.60   10.40
   9  -6  -3   28.30   12.50
   9  -6  -3   33.80   11.70
  -9   6   3   23.70   12.60
   8  -6  -3  153.78   19.30
   8  -6  -3  172.18   22.30
   8  -6  -3  132.29   25.90
  -8   6   3  184.18   24.10
  -8   6   3  152.28   20.60
  -8   6   3  176.28   20.30
   7  -6  -3    0.50    7.40
   7  -6  -3   -1.10    8.00
   7  -6  -3    0.40    6.90
   7  -6  -3    2.30    6.20
  -7   6   3   12.10    8.10
  -7   6   3    3.70    7.70
  -7   6   3   -0.20    6.70
  -7   6   3   -1.20    7.90
   6  -6  -3   -5.00    4.50
   6  -6  -3   -2.60    5.90
   6  -6  -3    0.20    6.90
   6  -6  -3    2.80    6.80
  -6   6   3    2.40    6.70
  -6   6   3   -0.90    7.50
  -6   6   3   -5.10    6.90
   5  -6  -3  205.48   20.60
   5  -6  -3  189.78   19.20
   5  -6  -3  170.58   19.90
   5  -6  -3  161.08   18.10
   5  -6  -3  208.08   21.50
  -5   6   3  169.88   20.50
  -5   6   3  197.18   21.50
  -5   6   3  184.68   19.30
  -5   6   3  198.38   20.60
   4  -6  -3 1683.73  122.09
   4  -6  -3 1530.25  121.99
   4  -6  -3 1647.04  120.39
  -4   6   3 1605.44  120.59
  -4   6   3 1654.33  121.39
  -4   6   3 1713.63  121.59
  -4   6   3 1645.34  121.89
   3  -6  -3  731.33   60.09
   3  -6  -3  780.72   58.49
   3  -6  -3  800.82   60.39
  -3   6   3  734.93   60.19
  -3   6   3  825.42   60.89
  -3   6   3  829.32   59.99
  -3   6   3  786.32   60.19
  -3   6   3  697.13   58.19
  -3   6   3  789.62   58.79
   2  -6  -3   78.39   13.00
   2  -6  -3  103.09   14.40
   2  -6  -3   65.49   11.30
  -2   6   3   66.99   10.30
  -2   6   3   81.39   12.30
  -2   6   3   78.69   12.70
  -2   6   3   68.39   10.20
  -2   6   3   96.69   13.90
  -2   6   3   78.39   10.60
   1  -6  -3   21.70    7.70
   1  -6  -3   13.00    8.00
   1  -6  -3   13.00    8.50
   1  -6  -3   -2.00    8.40
  -1   6   3   10.00    7.90
  -1   6   3   20.30    7.30
  -1   6   3   14.10    6.20
  -1   6   3   11.00    5.80
   0  -6  -3   16.50    8.30
   0  -6  -3   -0.30    5.00
   0  -6  -3   18.80    9.00
   0   6   3   15.70    8.50
   0   6   3   16.80    6.80
   0   6   3    2.80    4.80
   0   6   3    4.50    7.00
  -1  -6  -3   99.79   15.80
  -1  -6  -3   96.09   13.80
  -1  -6  -3   57.19   12.70
   1   6   3   67.49   12.10
   1   6   3  100.49   12.30
   1   6   3   77.89   10.40
   1   6   3  112.79   15.60
  -2  -6  -3  209.08   24.90
   2   6   3  208.58   23.40
  -3  -6  -3   82.29   14.00
  -3  -6  -3   70.29   14.60
   3   6   3   82.39   15.90
   3   6   3   69.59   14.40
  -4  -6  -3    2.70    9.60
  -4  -6  -3   12.30    8.80
   4   6   3   11.70   11.10
   4   6   3  -10.70    9.00
   4   6   3   -4.40    7.60
  -5  -6  -3  114.09   18.90
  -5  -6  -3  152.38   18.70
   5   6   3  115.49   18.90
   5   6   3   77.49   18.80
  -6  -6  -3   73.39   14.50
   6   6   3   49.99   18.00
   6   6   3   44.60   14.30
  10  -7  -3    7.00    8.40
 -10   7   3   -0.40    9.70
 -10   7   3    4.40   10.60
   9  -7  -3    8.40    8.50
   9  -7  -3   21.10   13.30
  -9   7   3    7.40   10.70
  -9   7   3   13.50   10.40
  -9   7   3   15.30   12.50
   8  -7  -3  124.49   19.00
   8  -7  -3  144.59   21.10
   8  -7  -3   87.29   19.60
  -8   7   3  118.89   18.40
  -8   7   3  136.79   18.30
  -8   7   3  144.29   22.40
   7  -7  -3  215.08   26.20
   7  -7  -3  211.68   24.00
   7  -7  -3  222.98   24.40
  -7   7   3  242.18   27.90
  -7   7   3  245.88   24.70
   6  -7  -3   -0.10    6.70
   6  -7  -3    0.60    7.30
   6  -7  -3    1.30    7.30
   6  -7  -3   -7.90    8.60
  -6   7   3   -1.60    8.40
  -6   7   3    4.40    8.50
  -6   7   3   -4.80    7.20
  -6   7   3    5.90    8.80
   5  -7  -3    0.70    7.30
   5  -7  -3   -4.90    7.50
   5  -7  -3   -2.30    6.90
   5  -7  -3    4.30    8.20
  -5   7   3   11.50    9.50
  -5   7   3    8.50    8.50
  -5   7   3   -1.80    8.30
   4  -7  -3   32.30   11.90
   4  -7  -3   19.10    6.40
   4  -7  -3   28.40    9.60
  -4   7   3   40.00   14.50
  -4   7   3   32.80   17.50
  -4   7   3   36.90   10.70
  -4   7   3   42.70   11.50
  -4   7   3   35.20   10.40
   3  -7  -3  101.99   16.00
  -3   7   3  147.39   17.70
  -3   7   3  157.88   19.10
  -3   7   3  114.39   24.90
  -3   7   3  131.39   18.50
   2  -7  -3   63.79   11.80
  -2   7   3  105.09   14.50
  -2   7   3   55.59   10.70
  -2   7   3  104.29   15.60
  -2   7   3   62.39   10.70
  -2   7   3   92.69   13.40
   1  -7  -3   32.60   11.50
   1  -7  -3   62.39   14.50
   1  -7  -3   61.19   12.20
   1  -7  -3   32.60    8.60
  -1   7   3   41.50    8.90
  -1   7   3   31.00    9.10
  -1   7   3   64.49   13.00
  -1   7   3   43.50   10.40
   0  -7  -3    4.60    6.00
   0  -7  -3   -4.60    8.80
   0  -7  -3   13.50   10.30
   0  -7  -3   22.80   10.00
   0   7   3   11.40    7.70
   0   7   3   -2.30    9.20
   0   7   3   19.30    6.50
   0   7   3   12.80    7.90
  -1  -7  -3   51.29   13.80
  -1  -7  -3   65.19   13.40
   1   7   3   66.09   11.40
   1   7   3   65.89   14.20
   1   7   3   38.90   10.70
  -2  -7  -3  422.16   38.00
  -2  -7  -3  418.56   40.30
   2   7   3  424.96   40.00
  -3  -7  -3   54.19   16.10
  -3  -7  -3   45.10   13.00
   3   7   3   60.59   14.50
  -4  -7  -3   16.40   12.10
  -4  -7  -3   18.00    9.90
   4   7   3   15.10   10.60
   4   7   3   -3.10   11.10
  -5  -7  -3   18.00   11.00
   5   7   3   12.70   11.40
  10  -8  -3    5.50    9.70
  10  -8  -3   13.10   14.30
 -10   8   3    9.30   13.30
 -10   8   3   10.10   12.60
 -10   8   3   -5.80   10.60
   9  -8  -3   31.30   18.40
   9  -8  -3   21.20   10.30
  -9   8   3   22.20   12.40
  -9   8   3   14.80   13.00
  -9   8   3   12.90   13.50
   8  -8  -3   15.00   10.00
   8  -8  -3   28.40   13.60
  -8   8   3   29.30   12.30
  -8   8   3   40.50   13.10
  -8   8   3   34.70   15.40
   7  -8  -3  141.99   20.90
   7  -8  -3  201.58   24.80
  -7   8   3  151.68   21.60
  -7   8   3  153.08   20.70
  -7   8   3  201.18   27.10
   6  -8  -3   46.90   14.00
   6  -8  -3   39.40   12.10
  -6   8   3   50.79   12.00
  -6   8   3   38.20   11.90
  -6   8   3   31.30   12.20
   5  -8  -3   20.60    9.80
   5  -8  -3   13.20    9.80
   5  -8  -3    3.50    8.70
  -5   8   3    6.40    9.00
  -5   8   3    7.30    9.10
  -5   8   3   13.60    8.20
   4  -8  -3    3.20    9.60
  -4   8   3    6.30    7.70
   3  -8  -3   17.00   10.80
   3  -8  -3   30.30   12.20
   3  -8  -3   34.70   10.80
  -3   8   3   33.40   11.00
  -3   8   3   43.80   12.10
  -3   8   3   36.20    9.00
   2  -8  -3   54.69   14.30
   2  -8  -3   50.49   13.50
   2  -8  -3   57.89   11.80
  -2   8   3   75.49   13.50
  -2   8   3   61.99   12.30
  -2   8   3   95.39   22.30
   1  -8  -3   56.69   15.30
   1  -8  -3   24.70    8.80
   1  -8  -3   45.20   13.90
  -1   8   3   34.70    9.30
  -1   8   3   47.00   11.70
  -1   8   3   77.79   15.00
   0  -8  -3   38.90   12.60
   0  -8  -3   34.70   14.00
   0   8   3   54.89   14.20
   0   8   3   34.10   10.60
   0   8   3   27.70   10.90
  -1  -8  -3   10.60   13.20
  -1  -8  -3   56.99   13.90
   1   8   3   56.19   14.40
   1   8   3   24.90   10.90
  -2  -8  -3   12.80   12.40
  -2  -8  -3   30.10   13.60
   2   8   3   23.00   12.20
  -3  -8  -3   28.20   15.70
  -3  -8  -3   37.60   13.60
   3   8   3   34.90   13.50
  -4  -8  -3    8.90   14.30
  -4  -8  -3   15.30   14.00
   4   8   3   20.70   11.60
   9  -9  -3  164.68   25.50
   9  -9  -3  149.69   21.50
  -9   9   3  147.49   23.10
  -9   9   3  104.99   20.40
  -9   9   3  153.38   26.60
   8  -9  -3   90.59   17.80
  -8   9   3  117.19   19.20
  -8   9   3   90.99   18.10
  -8   9   3   83.29   20.90
   7  -9  -3   16.00   11.70
   7  -9  -3   11.20    9.80
  -7   9   3   -5.10   10.70
  -7   9   3    9.10   10.90
  -7   9   3    5.10   10.80
   6  -9  -3   35.50   13.10
   6  -9  -3   32.60   13.40
  -6   9   3   47.20   15.10
  -6   9   3   12.90   11.60
  -6   9   3   55.69   12.60
   5  -9  -3    7.80   11.60
   5  -9  -3    4.30   10.10
  -5   9   3    5.80    8.70
  -5   9   3    3.90    9.80
  -5   9   3    9.60   10.60
   4  -9  -3   31.40   13.10
   4  -9  -3    2.30    8.70
  -4   9   3   19.70   12.00
  -4   9   3   14.30   10.70
  -4   9   3   34.80   11.90
  -4   9   3   18.60    9.60
   3  -9  -3   12.20    9.80
   3  -9  -3   29.00   13.30
  -3   9   3   26.00   10.50
  -3   9   3   25.80    9.00
  -3   9   3   31.70   13.00
  -3   9   3   19.70   12.70
   2  -9  -3   -6.90   10.90
  -2   9   3   -4.60    7.50
  -2   9   3   -4.10    9.90
  -2   9   3  -18.90    9.20
  -2   9   3    9.00   16.70
   1  -9  -3   39.30   14.70
   1  -9  -3   43.10   14.30
  -1   9   3   48.70   14.20
  -1   9   3   32.40   11.60
  -1   9   3   35.10   13.30
   0  -9  -3   29.90   14.70
   0  -9  -3   32.90   14.00
   0   9   3   74.59   16.30
   0   9   3   31.40   13.70
  -1  -9  -3   46.70   15.70
  -1  -9  -3   60.29   18.00
   1   9   3   61.99   16.40
   1   9   3   66.59   19.00
  -2  -9  -3   10.70   15.50
  -2  -9  -3    4.20   12.70
   2   9   3    2.50   10.50
   7 -10  -3   17.00   10.90
   7 -10  -3    4.10   12.40
  -7  10   3   17.20   12.50
  -7  10   3    1.80   11.10
   6 -10  -3   -8.20    9.90
   6 -10  -3    2.60   12.10
  -6  10   3   -1.90   11.90
  -6  10   3   18.10   12.40
   5 -10  -3   20.60   12.80
  -5  10   3   24.50   17.80
  -5  10   3   28.90   13.90
  -5  10   3   43.40   14.30
   4 -10  -3   67.49   16.80
   4 -10  -3   64.19   19.20
  -4  10   3   59.69   13.60
  -4  10   3  111.39   19.30
  -4  10   3  106.79   18.60
  -4  10   3   97.99   18.70
   3 -10  -3  213.88   28.90
  -3  10   3  211.28   27.50
  -3  10   3  195.08   25.40
   2 -10  -3   34.40   20.70
  -2  10   3   48.40   15.60
  -2  10   3   39.10   14.30
   1 -10  -3   -2.20   15.60
   1 -10  -3    0.80   13.20
  -1  10   3   -6.10   11.30
  -1  10   3   35.30   13.80
   0 -10  -3   -2.00   11.90
   0 -10  -3   12.10   14.90
   0  10   3    8.60   12.80
   0  10   3  -11.10   10.50
  -1  12  -4    3.90   12.30
   1 -12   4   29.90   14.40
   1 -12   4   46.00   15.50
   1 -12   4   33.70   14.50
  -2  12  -4   18.30   14.00
   2 -12   4   -4.70   11.40
   2 -12   4   15.90   12.40
   2 -12   4   10.30   12.60
  -3  12  -4  -15.90   12.40
   3 -12   4    1.50   10.10
   3 -12   4    4.60   12.00
  -4  12  -4    8.20   12.90
  -4  12  -4   -7.80   11.70
   4 -12   4    5.40   10.90
   4 -12   4    7.90   12.40
  -5  12  -4   13.00   12.90
   5 -12   4   24.70   12.10
   5 -12   4   21.50   14.20
  -6  12  -4   13.60   14.80
   6 -12   4   18.70   14.80
   6 -12   4   -6.20   10.70
   2  11  -4   22.60   11.20
  -2 -11   4   14.00   13.70
  -2 -11   4   10.10   14.00
  -2 -11   4   29.10   11.60
  -1 -11   4   97.39   20.40
  -1 -11   4  148.69   22.20
  -1 -11   4  122.49   20.40
   0  11  -4   71.59   15.70
   0 -11   4   96.99   18.60
   0 -11   4  119.19   19.90
   0 -11   4   85.79   18.20
  -1  11  -4    0.80   11.50
   1 -11   4   14.20   11.60
   1 -11   4   -6.20    9.10
   1 -11   4    8.00   10.60
  -2  11  -4   29.40   13.60
   2 -11   4   30.80   12.60
   2 -11   4   21.60   12.30
   2 -11   4   32.30   13.10
  -3  11  -4   -4.10   10.50
  -3  11  -4   -1.40   10.00
   3 -11   4   12.60   11.10
   3 -11   4   -0.50    9.10
  -4  11  -4  281.27   30.40
  -4  11  -4  239.08   31.10
   4 -11   4  257.97   29.00
   4 -11   4  241.08   28.30
  -5  11  -4  114.39   20.60
  -5  11  -4  149.99   21.40
   5 -11   4  104.49   18.00
   5 -11   4  167.48   22.70
  -6  11  -4   62.39   16.80
  -6  11  -4  108.59   18.50
   6 -11   4   69.59   17.80
   6 -11   4   73.19   16.20
  -7  11  -4   16.30   12.60
  -7  11  -4   29.20   18.00
   7 -11   4   11.20   10.60
   7 -11   4   17.70   14.00
  -8  11  -4   -6.40   11.80
  -8  11  -4    1.00   12.40
  -8  11  -4    9.70   11.00
   8 -11   4    5.10   13.60
   8 -11   4    2.90   10.10
   3  10  -4    3.00    9.60
  -3 -10   4   11.50   12.00
  -3 -10   4    3.80   11.10
  -3 -10   4    3.70   13.10
  -2 -10   4    3.90   10.60
  -2 -10   4   21.60   11.50
  -2 -10   4   17.00   12.60
  -2 -10   4    3.80   10.90
  -2 -10   4   24.70   10.70
   1  10  -4   27.40   11.50
   1  10  -4   17.70   11.60
  -1 -10   4   21.90   12.40
  -1 -10   4   19.40   12.30
  -1 -10   4   16.80   11.20
  -1 -10   4   14.30   12.10
  -1 -10   4   11.60   10.80
  -1 -10   4   30.80   11.00
  -1 -10   4   36.40   11.40
   0  10  -4   18.70   14.70
   0 -10   4   -8.90   10.40
   0 -10   4   16.30   10.80
   0 -10   4    4.30    9.60
   0 -10   4   15.70   10.60
   0 -10   4   23.90   10.50
   0 -10   4    1.30   10.50
   0 -10   4   21.70   11.10
   1 -10   4    2.00    9.30
   1 -10   4    8.00   10.00
   1 -10   4    0.00    9.00
   1 -10   4    3.30   10.60
   1 -10   4    6.60   10.10
  -2  10  -4   28.00   13.10
  -2  10  -4   17.00   10.10
   2 -10   4   10.70    9.50
   2 -10   4   19.40   14.80
   2 -10   4   18.00   12.90
   2 -10   4   33.90   11.60
  -3  10  -4   -0.40    9.30
  -3  10  -4   -2.00    9.60
   3 -10   4   -7.60    8.30
   3 -10   4    8.60   10.60
  -4  10  -4  290.37   28.70
  -4  10  -4  281.87   29.90
   4 -10   4  242.98   28.00
   4 -10   4  286.57   28.50
  -5  10  -4   36.50   13.30
  -5  10  -4   43.00   12.10
  -5  10  -4   80.39   15.30
   5 -10   4   50.19   12.30
   5 -10   4   81.69   15.70
  -6  10  -4   25.60    9.40
  -6  10  -4   15.30   10.80
  -6  10  -4    9.50    9.60
  -6  10  -4   34.90   12.40
   6 -10   4   23.90   12.10
   6 -10   4   12.60    9.90
  -7  10  -4    4.10    9.10
  -7  10  -4    1.20   10.90
  -7  10  -4    1.70    9.00
   7 -10   4   11.10    9.40
   7 -10   4   12.70   11.60
  -8  10  -4    6.00   10.40
  -8  10  -4    2.00   10.60
  -8  10  -4  -10.10   10.20
   8 -10   4    8.60    9.10
   8 -10   4    5.40   12.60
  -9  10  -4    1.70   11.30
  -9  10  -4   -2.10   11.20
  -9  10  -4   -2.20   11.20
   9 -10   4   -5.30   12.70
   9 -10   4   13.00   10.90
  -5  -9   4    4.20   16.30
  -5  -9   4    6.10   12.30
   4   9  -4   15.50   11.10
  -4  -9   4   36.20   14.70
  -4  -9   4   24.70   14.10
  -4  -9   4   22.80   12.60
   3   9  -4    3.00    8.40
  -3  -9   4   -6.20   11.20
  -3  -9   4   -8.00    9.70
  -3  -9   4  -12.40    9.60
  -3  -9   4    8.30   10.30
   2   9  -4   61.79   12.40
  -2  -9   4   36.70   12.40
  -2  -9   4   63.39   15.00
  -2  -9   4   74.79   16.80
  -2  -9   4   29.80   16.20
  -2  -9   4   81.19   13.60
  -2  -9   4   40.70   12.30
  -2  -9   4   78.09   14.60
  -2  -9   4   61.39   13.20
   1   9  -4   41.20   10.60
   1   9  -4   38.80   11.00
  -1  -9   4   21.60   10.60
  -1  -9   4   28.00   11.20
  -1  -9   4   53.09   12.50
  -1  -9   4   18.50   10.90
  -1  -9   4   34.00   10.80
  -1  -9   4   27.70    9.80
  -1  -9   4   36.80   11.40
  -1  -9   4   29.20   10.00
   0   9  -4   -0.60    8.00
   0  -9   4    4.60    7.80
   0  -9   4    2.70    8.20
   0  -9   4    8.40    8.80
   0  -9   4   -8.90    7.20
   0  -9   4    4.70    9.70
   0  -9   4   -0.50    8.40
  -1   9  -4    1.90    8.50
   1  -9   4    1.20    8.90
   1  -9   4   12.30    8.20
   1  -9   4   15.90    8.50
   1  -9   4   -3.00    8.40
   1  -9   4    9.40    9.30
  -2   9  -4  110.99   16.10
   2  -9   4  117.89   15.80
   2  -9   4   82.09   15.40
   2  -9   4  152.68   18.80
  -3   9  -4  413.46   35.60
  -3   9  -4  429.06   37.10
   3  -9   4  317.97   35.20
   3  -9   4  418.86   35.20
   3  -9   4  405.16   35.20
  -4   9  -4   14.70    8.70
  -4   9  -4   34.40   10.90
  -4   9  -4   22.40    9.60
   4  -9   4   19.10   11.00
   4  -9   4   14.80    8.60
   4  -9   4   43.40   11.50
  -5   9  -4   22.90   10.10
  -5   9  -4   28.10    8.20
  -5   9  -4    6.30    8.10
  -5   9  -4   37.40   11.00
   5  -9   4   14.40   10.40
   5  -9   4   28.10    9.80
   5  -9   4   18.80    9.30
  -6   9  -4  123.49   15.60
  -6   9  -4  127.99   26.10
  -6   9  -4   83.49   16.50
   6  -9   4  115.39   17.80
   6  -9   4   85.39   15.70
  -7   9  -4   10.20    8.90
  -7   9  -4   23.20   10.30
  -7   9  -4   27.20   10.20
  -7   9  -4   17.30   10.70
   7  -9   4   29.80   11.00
   7  -9   4   14.00   11.90
  -8   9  -4   16.30   10.30
  -8   9  -4    8.20   10.00
  -8   9  -4    1.20    9.60
   8  -9   4   19.70   11.90
   8  -9   4   -1.10    8.70
  -9   9  -4   -1.60   10.90
  -9   9  -4    6.00   10.40
  -9   9  -4    8.10   10.40
   9  -9   4    1.50    8.80
   9  -9   4   14.90   13.70
 -10   9  -4   10.20   13.50
 -10   9  -4   37.50   13.20
  10  -9   4   27.60   13.50
   6   8  -4   37.60   14.30
  -6  -8   4   47.00   16.10
  -6  -8   4   19.40   17.00
   5   8  -4    1.60   10.50
  -5  -8   4    0.90   10.50
  -5  -8   4   -6.20   11.90
   4   8  -4   97.09   14.70
  -4  -8   4   70.79   16.40
  -4  -8   4  156.28   20.30
  -4  -8   4  126.59   18.00
  -4  -8   4   99.39   16.90
   3   8  -4   84.49   13.20
  -3  -8   4  103.79   15.80
  -3  -8   4   73.09   14.10
  -3  -8   4  102.69   15.10
  -3  -8   4  110.89   16.70
  -3  -8   4   60.99   13.20
  -3  -8   4   68.59   14.00
  -3  -8   4   91.39   16.40
  -3  -8   4   42.50   12.40
   2   8  -4    3.90    7.40
  -2  -8   4    6.90    7.70
  -2  -8   4    3.50    7.40
  -2  -8   4   -7.70    8.00
  -2  -8   4    5.20    8.40
  -2  -8   4    6.00    8.70
  -2  -8   4   -4.30    7.60
  -2  -8   4    4.20    8.90
  -2  -8   4   10.40    8.50
  -2  -8   4    1.70    7.90
   1   8  -4  142.99   16.60
   1   8  -4  133.49   16.80
  -1  -8   4  123.79   16.00
  -1  -8   4  137.29   18.40
  -1  -8   4  165.38   17.80
  -1  -8   4   96.49   16.00
  -1  -8   4  147.49   18.30
   0   8  -4   14.90    8.20
   0  -8   4   22.30    7.80
   0  -8   4   30.80    9.00
   0  -8   4   17.60    8.40
   0  -8   4   23.40    9.40
   0  -8   4   21.00    8.00
   0  -8   4   10.10    7.80
   0  -8   4   12.40    8.30
  -1   8  -4    3.60    6.90
  -1   8  -4   -2.80    5.60
   1  -8   4    6.90    7.10
   1  -8   4   10.10    7.30
   1  -8   4    0.20    6.90
   1  -8   4    9.70    8.20
   1  -8   4   -0.70    7.30
   1  -8   4   -1.30    6.10
  -2   8  -4    6.10    6.80
  -2   8  -4    9.20    7.80
   2  -8   4    7.10    7.40
   2  -8   4   -0.50    6.70
   2  -8   4    9.10    7.50
  -3   8  -4   27.60    9.80
  -3   8  -4   20.60    7.20
  -3   8  -4   29.40    9.50
   3  -8   4   14.60    8.50
   3  -8   4   30.30    8.60
   3  -8   4   34.00    9.30
  -4   8  -4    1.60    6.20
  -4   8  -4    1.00    5.00
  -4   8  -4   -9.00    7.60
  -4   8  -4    6.00    7.10
   4  -8   4    8.40    8.10
   4  -8   4   -3.30    6.50
   4  -8   4    4.30    6.60
  -5   8  -4   45.30   10.80
  -5   8  -4   60.49   11.60
  -5   8  -4   23.40    8.10
   5  -8   4   40.10   10.40
   5  -8   4   31.60   10.10
  -6   8  -4   21.60    9.40
  -6   8  -4   18.80    8.60
  -6   8  -4   -2.90    6.80
  -6   8  -4   29.90   10.20
   6  -8   4    7.10    7.20
   6  -8   4   18.20    9.60
   6  -8   4   19.00    8.90
   6  -8   4   15.20    9.70
  -7   8  -4   44.80   11.60
  -7   8  -4   43.70   10.70
  -7   8  -4   23.30    9.00
  -7   8  -4   23.70    9.50
  -7   8  -4   37.90   11.00
   7  -8   4   12.10    7.80
   7  -8   4   21.60    8.60
   7  -8   4   52.19   12.90
   7  -8   4   49.99   13.00
  -8   8  -4   58.89   14.60
  -8   8  -4  112.39   17.10
  -8   8  -4   63.99   13.50
  -8   8  -4   98.79   14.90
  -8   8  -4   82.19   14.60
   8  -8   4  109.19   17.40
   8  -8   4  104.69   16.70
  -9   8  -4  303.87   31.80
  -9   8  -4  361.26   35.90
  -9   8  -4  316.87   34.20
  -9   8  -4  327.97   33.60
   9  -8   4  346.77   35.10
   9  -8   4  341.57   33.50
 -10   8  -4   63.19   14.30
 -10   8  -4   41.60   13.60
 -10   8  -4   55.29   15.10
 -10   8  -4   98.69   18.50
  10  -8   4   89.89   18.60
  10  -8   4   56.69   15.60
 -11   8  -4   18.60   10.70
 -11   8  -4    2.20   15.10
  11  -8   4    9.00   14.60
   7   7  -4    1.70   11.70
  -7  -7   4   -6.60   13.60
   6   7  -4   18.40   11.90
  -6  -7   4   37.30   15.10
  -6  -7   4   34.20   12.40
   5   7  -4   36.30   12.90
  -5  -7   4   61.89   13.10
  -5  -7   4   52.09   13.00
  -5  -7   4   66.39   14.70
   4   7  -4    6.80    9.50
  -4  -7   4   -5.40    9.30
  -4  -7   4    0.60    8.90
  -4  -7   4    0.10    8.40
  -4  -7   4   -0.90    8.40
  -4  -7   4   11.60    9.40
  -4  -7   4   -0.40   10.10
  -4  -7   4    0.60   10.30
   3   7  -4   31.70   21.10
  -3  -7   4   27.80   10.10
  -3  -7   4   61.19   13.20
  -3  -7   4   51.79   10.80
  -3  -7   4   45.00   10.50
  -3  -7   4   28.00    9.40
  -3  -7   4   44.80   11.30
  -3  -7   4   72.39   12.90
   2   7  -4   71.89   10.80
  -2  -7   4   77.19   12.70
  -2  -7   4   43.50   10.20
  -2  -7   4   65.39   11.20
  -2  -7   4   51.59   11.20
  -2  -7   4   37.70    9.90
  -2  -7   4   63.79   11.30
  -2  -7   4   75.29   15.30
  -2  -7   4   90.59   11.80
   1   7  -4  757.42   61.69
   1   7  -4  766.02   61.89
  -1  -7   4  882.41   63.79
  -1  -7   4  744.73   62.09
  -1  -7   4  891.11   62.79
  -1  -7   4  920.41   63.39
  -1  -7   4  858.91   62.29
  -1  -7   4  733.63   63.39
   0   7  -4  605.54   45.90
   0  -7   4  654.33   46.50
   0  -7   4  553.44   47.30
   0  -7   4  621.94   47.40
   0  -7   4  499.65   45.20
  -1   7  -4   26.30    7.10
  -1   7  -4   29.70    7.70
   1  -7   4   17.70    6.60
   1  -7   4   36.00    9.10
   1  -7   4   22.20    7.90
   1  -7   4   16.30    7.80
   1  -7   4   36.20    7.90
  -2   7  -4  157.18   16.70
  -2   7  -4  118.99   14.80
  -2   7  -4  121.99   16.70
  -2   7  -4  152.18   14.80
   2  -7   4  135.79   15.50
   2  -7   4  134.09   15.80
   2  -7   4  140.49   17.60
  -3   7  -4   -5.20    6.10
  -3   7  -4    1.40    5.30
  -3   7  -4    6.30    5.80
  -3   7  -4    3.30    5.50
   3  -7   4    3.40    6.30
   3  -7   4   -1.20    6.10
   3  -7   4    6.10    6.30
   3  -7   4   -0.30    5.90
  -4   7  -4   42.90    8.40
  -4   7  -4   22.90    7.20
  -4   7  -4   30.10    8.20
  -4   7  -4   47.80   11.20
  -4   7  -4   44.60    9.50
  -4   7  -4   23.10    6.10
   4  -7   4   44.10    9.40
   4  -7   4   53.59    9.80
   4  -7   4   33.90    8.70
   4  -7   4   29.20    8.00
  -5   7  -4  112.49   12.70
  -5   7  -4   90.09   11.80
  -5   7  -4   87.39   13.70
  -5   7  -4   80.09   12.30
  -5   7  -4   58.59   10.80
   5  -7   4   95.19   13.40
   5  -7   4   69.69   12.50
   5  -7   4   68.99   10.50
   5  -7   4   71.99   11.00
   5  -7   4   97.19   13.20
  -6   7  -4  285.27   26.60
  -6   7  -4  226.88   24.20
  -6   7  -4  284.17   25.30
  -6   7  -4  273.57   25.20
  -6   7  -4  288.87   25.30
   6  -7   4  268.97   24.60
   6  -7   4  269.97   24.60
   6  -7   4  287.67   26.30
   6  -7   4  249.08   26.30
   6  -7   4  294.97   26.30
   6  -7   4  224.18   23.80
  -7   7  -4   67.89   12.30
  -7   7  -4   74.09   13.60
  -7   7  -4   64.79   14.30
  -7   7  -4   48.90   10.90
  -7   7  -4   64.89   11.00
   7  -7   4   61.79   13.00
   7  -7   4   46.60   13.20
   7  -7   4   59.89   14.40
   7  -7   4   65.09   12.40
   7  -7   4   54.69   10.60
  -8   7  -4   52.69   15.60
  -8   7  -4   21.70    9.90
  -8   7  -4   28.30    8.50
  -8   7  -4   21.50   10.00
  -8   7  -4   21.60    9.80
   8  -7   4   35.40   11.70
   8  -7   4   33.30   11.00
   8  -7   4    8.30    8.80
   8  -7   4   18.40    9.20
   8  -7   4   37.50   11.30
  -9   7  -4  222.28   25.50
  -9   7  -4  225.48   24.00
  -9   7  -4  222.18   26.20
  -9   7  -4  250.77   26.40
   9  -7   4  186.18   25.30
   9  -7   4  225.88   27.20
   9  -7   4  264.57   26.80
   9  -7   4  190.68   23.80
 -10   7  -4  257.07   28.80
 -10   7  -4  190.88   24.80
 -10   7  -4  159.28   21.00
 -10   7  -4  198.68   24.40
  10  -7   4  234.08   28.10
  10  -7   4  197.48   25.00
 -11   7  -4   -3.30    9.70
 -11   7  -4  -12.00   12.20
  11  -7   4    4.70   14.10
  11  -7   4   -7.80    9.40
   8   6  -4    4.80   11.00
  -8  -6   4    2.40   12.30
  -8  -6   4  -18.80   13.30
   7   6  -4    6.70   10.40
  -7  -6   4   10.60   10.50
  -7  -6   4    6.30   13.80
   6   6  -4   57.99   13.40
  -6  -6   4   44.30   12.70
  -6  -6   4   75.09   13.40
  -6  -6   4   65.59   16.40
   5   6  -4   35.30    9.40
   5   6  -4   58.39   12.70
  -5  -6   4   37.50   11.80
  -5  -6   4   83.39   18.00
  -5  -6   4   29.90   11.40
  -5  -6   4   70.79   13.30
  -5  -6   4   46.40   11.30
   4   6  -4  467.95   40.70
   4   6  -4  506.45   41.10
  -4  -6   4  474.15   40.40
  -4  -6   4  509.15   41.50
  -4  -6   4  486.15   41.00
   3   6  -4   60.99   10.70
   3   6  -4   58.69   11.10
  -3  -6   4   50.79   10.90
  -3  -6   4   62.39   10.70
  -3  -6   4   56.99   10.10
  -3  -6   4   32.10    9.10
  -3  -6   4   40.40    8.80
   2   6  -4   73.39   10.20
   2   6  -4   74.39   10.90
  -2  -6   4   91.79   11.10
  -2  -6   4   60.49   10.40
  -2  -6   4   40.60    9.50
  -2  -6   4   80.79   11.10
  -2  -6   4   77.09   11.30
  -2  -6   4   65.49   11.20
   1   6  -4   81.09   10.40
   1   6  -4   55.59    9.50
   1   6  -4   85.69   10.50
  -1  -6   4   53.09    9.90
  -1  -6   4   49.80    8.80
  -1  -6   4   68.09   10.20
  -1  -6   4   59.59   10.40
  -1  -6   4   81.69   10.70
   0   6  -4  605.04   47.50
   0   6  -4  656.93   48.00
   0  -6   4  642.94   49.40
   0  -6   4  655.43   49.20
   0  -6   4  624.84   47.90
   0  -6   4  561.64   47.50
  -1   6  -4   27.50    6.70
  -1   6  -4   20.90    6.90
   1  -6   4   12.90    6.40
   1  -6   4   21.80    6.10
   1  -6   4   23.50    7.60
  -2   6  -4    7.30    5.50
  -2   6  -4   19.10    7.10
  -2   6  -4    9.30    5.50
   2  -6   4   15.20    7.00
   2  -6   4   17.20    5.80
   2  -6   4    8.50    5.90
  -3   6  -4   32.30    7.50
  -3   6  -4   33.10    7.30
  -3   6  -4   27.20    6.80
  -3   6  -4   41.60    6.70
  -3   6  -4   31.80    8.10
  -3   6  -4   33.20    6.40
   3  -6   4   44.60    8.40
   3  -6   4   33.30    7.50
   3  -6   4   41.40    9.20
  -4   6  -4  143.29   15.50
  -4   6  -4  101.49   12.30
  -4   6  -4  147.49   16.00
  -4   6  -4  127.89   14.00
  -4   6  -4  131.69   14.10
  -4   6  -4  137.79   15.10
   4  -6   4  155.48   15.60
   4  -6   4  115.39   14.20
   4  -6   4  134.49   13.80
   4  -6   4  155.88   15.40
   4  -6   4  108.79   15.40
   4  -6   4  127.79   13.50
  -5   6  -4 1050.39   75.69
  -5   6  -4 1003.90   75.69
  -5   6  -4 1021.40   75.79
  -5   6  -4  975.80   75.79
  -5   6  -4 1026.30   77.39
   5  -6   4 1024.80   75.69
   5  -6   4 1011.00   75.49
   5  -6   4 1050.69   76.09
   5  -6   4  985.60   76.29
   5  -6   4  943.41   75.29
   5  -6   4 1007.70   77.49
  -6   6  -4  720.03   57.19
  -6   6  -4  749.73   57.79
  -6   6  -4  792.72   57.99
  -6   6  -4  731.23   57.79
  -6   6  -4  698.13   57.09
  -6   6  -4  765.52   59.59
   6  -6   4  719.83   59.29
   6  -6   4  788.32   58.49
   6  -6   4  777.92   57.89
   6  -6   4  787.62   58.69
   6  -6   4  751.02   57.89
   6  -6   4  695.53   57.09
  -7   6  -4  163.28   19.80
  -7   6  -4  201.38   19.50
  -7   6  -4  221.38   21.60
  -7   6  -4  171.68   20.40
   7  -6   4  169.58   19.40
   7  -6   4  183.98   20.40
   7  -6   4  193.88   22.10
   7  -6   4  192.88   20.80
   7  -6   4  188.88   21.10
   7  -6   4  187.68   21.20
  -8   6  -4    1.40    7.40
  -8   6  -4    0.40    7.90
  -8   6  -4    0.60    8.20
  -8   6  -4    1.70    6.10
   8  -6   4  -11.80    8.50
   8  -6   4   15.40    8.90
   8  -6   4   12.90    9.70
   8  -6   4   -4.30    6.80
   8  -6   4    5.90    7.90
  -9   6  -4   25.50    9.80
  -9   6  -4   33.70   11.70
  -9   6  -4   15.80    9.80
  -9   6  -4   21.60    8.20
   9  -6   4   19.50   10.40
   9  -6   4   26.70    9.90
   9  -6   4   19.60   10.20
   9  -6   4   23.40   11.60
 -10   6  -4   81.59   17.50
 -10   6  -4   55.19   14.40
 -10   6  -4   63.69   14.60
  10  -6   4   86.39   18.10
  10  -6   4   69.89   15.80
 -11   6  -4   47.90   13.20
 -11   6  -4   54.49   15.30
  11  -6   4   38.80   13.50
   9   5  -4   -2.80   12.10
   9   5  -4    2.60   12.00
  -9  -5   4   -6.50   14.20
  -9  -5   4   19.40   14.40
   8   5  -4   17.50   12.00
   8   5  -4    7.20   10.60
  -8  -5   4   12.70   14.20
  -8  -5   4    7.90   11.50
   7   5  -4   96.19   17.30
   7   5  -4  109.19   15.20
   7   5  -4   89.29   16.90
  -7  -5   4  162.98   19.00
  -7  -5   4   91.29   16.30
   6   5  -4   25.60    8.10
   6   5  -4   48.00   11.70
   6   5  -4   35.30   10.90
  -6  -5   4   55.79   12.40
  -6  -5   4   52.79   11.80
  -6  -5   4   23.50   10.50
  -6  -5   4   33.90   10.90
   5   5  -4   34.30    9.00
   5   5  -4   33.40   11.00
  -5  -5   4   49.00   11.20
  -5  -5   4   17.40    9.20
   4   5  -4  292.77   26.00
   4   5  -4  268.47   25.30
   4   5  -4  279.37   25.80
  -4  -5   4  269.87   26.10
  -4  -5   4  332.37   26.70
  -4  -5   4  273.77   25.40
  -4  -5   4  284.87   26.70
   3   5  -4  237.38   20.90
   3   5  -4  182.08   20.20
  -3  -5   4  206.68   21.00
  -3  -5   4  209.18   20.20
  -3  -5   4  263.37   22.10
  -3  -5   4  229.08   21.10
   2   5  -4    9.80    5.80
  -2  -5   4    2.40    6.00
  -2  -5   4   -9.40    6.80
  -2  -5   4   10.70    6.00
  -2  -5   4    8.70    6.00
  -2  -5   4    0.50    5.40
   1   5  -4   71.59    9.40
  -1  -5   4   73.59   10.10
  -1  -5   4   66.79    9.60
  -1  -5   4   52.39    8.30
  -1  -5   4   63.29    9.50
   0   5  -4   -1.00    4.90
   0   5  -4    1.70    5.50
   0  -5   4    5.50    5.90
   0  -5   4    9.30    5.60
   0  -5   4   -2.80    3.80
   0  -5   4   -3.10    4.30
   0  -5   4    3.30    6.30
  -1   5  -4   13.50    5.40
  -1   5  -4   18.10    5.80
   1  -5   4   11.60    5.80
   1  -5   4    8.10    4.80
   1  -5   4    8.40    6.60
   1  -5   4   18.00    5.60
   1  -5   4   18.30    6.80
  -2   5  -4   -1.10    5.40
  -2   5  -4   -3.00    4.80
  -2   5  -4   12.80    5.70
   2  -5   4   -1.60    7.20
   2  -5   4   -3.50    5.00
  -3   5  -4   87.59   11.40
  -3   5  -4  100.59   11.00
  -3   5  -4   95.89   11.60
  -3   5  -4  114.49   13.70
   3  -5   4  103.99   13.60
   3  -5   4   94.69   11.50
   3  -5   4   94.49   11.30
   3  -5   4  101.39   12.20
   3  -5   4   97.89   10.70
  -4   5  -4   11.10    7.60
  -4   5  -4   30.20    7.20
  -4   5  -4    7.70    6.00
  -4   5  -4   18.30    6.10
  -4   5  -4   21.40    6.20
  -4   5  -4   12.40    5.20
   4  -5   4   12.90    6.50
   4  -5   4   26.00    6.80
   4  -5   4   17.10    5.60
   4  -5   4   17.20    6.50
   4  -5   4   21.90    9.70
   4  -5   4   19.10    6.20
  -5   5  -4  235.48   21.60
  -5   5  -4  248.48   22.00
  -5   5  -4  240.98   22.90
  -5   5  -4  235.08   21.80
  -5   5  -4  235.68   22.00
  -5   5  -4  259.67   22.50
   5  -5   4  262.27   22.40
   5  -5   4  254.37   22.00
   5  -5   4  250.07   21.90
   5  -5   4  242.28   22.80
   5  -5   4  241.28   22.30
   5  -5   4  240.78   23.30
  -6   5  -4   41.30    8.90
  -6   5  -4   55.69   10.10
  -6   5  -4   51.69   10.00
  -6   5  -4   56.19   10.40
  -6   5  -4   59.69   10.50
  -6   5  -4   40.50    8.30
   6  -5   4   45.60   10.10
   6  -5   4   37.30    8.90
   6  -5   4   45.20    8.60
   6  -5   4   43.60    9.50
   6  -5   4   64.39   10.80
   6  -5   4   37.70    9.10
  -7   5  -4    2.10    6.90
  -7   5  -4   -0.80    6.20
  -7   5  -4    7.80    6.80
  -7   5  -4    4.00    5.30
  -7   5  -4    8.10    6.70
   7  -5   4   11.00    6.90
   7  -5   4    9.30    8.00
   7  -5   4   -4.20    5.60
   7  -5   4    1.00    6.00
   7  -5   4    5.40    7.10
   7  -5   4    5.90    7.50
  -8   5  -4    2.90   10.60
  -8   5  -4    8.00    7.10
  -8   5  -4    6.50    8.30
  -8   5  -4   -1.80    7.10
   8  -5   4   -2.40    8.40
   8  -5   4   -3.40    6.50
   8  -5   4   -1.60    6.70
   8  -5   4    6.90    8.30
   8  -5   4    3.40   11.00
   8  -5   4   -4.40    6.50
  -9   5  -4   -7.10    8.00
  -9   5  -4    5.10   12.70
  -9   5  -4   14.70   10.00
  -9   5  -4    6.30    8.80
   9  -5   4    4.70    8.00
   9  -5   4    1.10    8.60
   9  -5   4   15.00    9.10
   9  -5   4    4.80    9.70
 -10   5  -4   47.40   13.00
 -10   5  -4   20.20    9.90
  10  -5   4   47.30   12.90
  10  -5   4   38.10   14.10
 -11   5  -4   53.79   13.50
 -11   5  -4   42.00   14.30
  11  -5   4   55.09   14.20
   9   4  -4   -6.10   10.70
   9   4  -4    2.00   12.20
   9   4  -4  -10.40   14.50
   8   4  -4   -3.10    9.70
   8   4  -4   -4.80    9.50
   8   4  -4   -6.50    9.70
  -8  -4   4    8.70    9.70
  -8  -4   4    1.70    8.90
  -8  -4   4    3.30   10.80
   7   4  -4   74.29   13.70
   7   4  -4  138.49   16.70
   7   4  -4  127.39   17.20
   7   4  -4   89.19   18.40
  -7  -4   4  134.79   17.80
  -7  -4   4  101.39   15.80
   6   4  -4  347.57   29.10
   6   4  -4  340.87   31.90
   6   4  -4  326.87   30.10
   6   4  -4  345.37   31.10
  -6  -4   4  388.36   32.00
  -6  -4   4  368.86   31.00
  -6  -4   4  282.37   30.00
   5   4  -4  201.58   20.00
   5   4  -4  215.58   20.30
   5   4  -4  169.48   19.00
  -5  -4   4  194.48   19.80
  -5  -4   4  217.08   20.80
  -5  -4   4  193.58   20.00
  -5  -4   4  183.48   19.70
  -5  -4   4  153.88   19.30
   4   4  -4   31.40    7.90
   4   4  -4   28.00    7.10
  -4  -4   4   29.50    7.90
  -4  -4   4   32.10    8.60
  -4  -4   4   39.30    9.00
  -4  -4   4   28.40    7.50
   3   4  -4  143.59   15.70
  -3  -4   4  156.88   16.50
  -3  -4   4  150.68   15.90
  -3  -4   4  153.88   15.50
  -3  -4   4  149.59   15.60
   2   4  -4   61.99    9.40
   2   4  -4   85.69   10.30
  -2  -4   4   83.49   10.80
  -2  -4   4   52.69    8.60
  -2  -4   4   78.19   10.00
  -2  -4   4   54.99    8.00
  -2  -4   4   82.59   11.10
   1   4  -4   -5.90    4.50
   1   4  -4    2.60    5.00
   1   4  -4   -1.60    3.90
  -1  -4   4    0.60    4.40
  -1  -4   4   -4.00    3.80
  -1  -4   4   -0.70    4.80
  -1  -4   4    0.50    4.20
  -1  -4   4   -3.60    4.80
   0   4  -4   -2.80    5.10
   0  -4   4   -3.60    5.00
   0  -4   4   -2.50    3.90
   0  -4   4   12.70    5.60
   0  -4   4    1.20    4.70
   0  -4   4    5.60    5.30
   0  -4   4    1.70    4.80
   0  -4   4    0.90    3.40
  -1   4  -4    7.10    5.80
  -1   4  -4   -5.80    4.70
  -1   4  -4    2.90    3.50
   1  -4   4    3.90    5.40
   1  -4   4    4.00    5.70
   1  -4   4   -4.10    4.80
   1  -4   4    2.00    4.90
   1  -4   4   -1.30    3.40
  -2   4  -4   41.10    7.20
  -2   4  -4   42.30    7.80
  -2   4  -4   38.60    6.00
  -2   4  -4   20.20    5.60
  -2   4  -4   22.00    4.70
   2  -4   4   33.10    5.30
   2  -4   4   36.10    6.50
   2  -4   4   43.30    6.60
   2  -4   4   35.50    7.10
   2  -4   4   32.10    6.30
  -3   4  -4    2.10    4.30
  -3   4  -4   -2.10    4.60
  -3   4  -4    4.40    5.50
  -3   4  -4    4.00    4.10
  -3   4  -4   11.40    6.20
   3  -4   4    0.50    3.70
   3  -4   4   -4.00    4.60
   3  -4   4    9.00    5.80
   3  -4   4    3.50    6.00
   3  -4   4   -0.30    4.20
   3  -4   4   -0.50    4.40
  -4   4  -4   56.39    9.50
  -4   4  -4   55.79    8.90
  -4   4  -4   41.90    8.00
  -4   4  -4   52.39    8.40
  -4   4  -4   85.89   10.40
  -4   4  -4   76.39   10.00
   4  -4   4   68.59   10.10
   4  -4   4   82.49   11.50
   4  -4   4   79.39   10.00
   4  -4   4   58.59    8.80
   4  -4   4   54.29    9.10
   4  -4   4   48.30    8.40
  -5   4  -4  105.09   12.70
  -5   4  -4   69.69    9.70
  -5   4  -4   75.99   10.70
  -5   4  -4   95.39   12.00
  -5   4  -4   85.69   11.30
  -5   4  -4   53.99    9.60
   5  -4   4   79.89   11.90
   5  -4   4   73.09   10.60
   5  -4   4   88.19   11.40
   5  -4   4   81.49   10.70
   5  -4   4   66.49   10.40
  -6   4  -4  159.48   17.50
  -6   4  -4  160.38   15.90
  -6   4  -4  187.88   18.50
  -6   4  -4  191.08   18.20
  -6   4  -4  175.08   17.70
  -6   4  -4  163.88   17.30
   6  -4   4  172.48   17.90
   6  -4   4  156.38   17.60
   6  -4   4  188.38   18.40
   6  -4   4  135.49   17.30
   6  -4   4  151.78   16.90
   6  -4   4  193.38   18.30
  -7   4  -4   52.69   11.00
  -7   4  -4   66.29   11.40
  -7   4  -4   78.89   11.80
  -7   4  -4   40.10    9.40
  -7   4  -4   44.00   10.20
   7  -4   4   51.29   10.70
   7  -4   4   35.70    8.70
   7  -4   4   75.39   12.60
   7  -4   4   48.80    9.70
   7  -4   4   66.19   12.10
   7  -4   4   48.30   10.70
  -8   4  -4  128.49   23.20
  -8   4  -4   67.19   13.50
  -8   4  -4  137.19   17.50
   8  -4   4  123.69   16.70
   8  -4   4   95.89   15.00
   8  -4   4   69.39   12.70
   8  -4   4  100.19   14.70
  -9   4  -4   23.50    9.60
  -9   4  -4   60.49   12.60
  -9   4  -4   20.80   10.00
  -9   4  -4   19.50    9.50
   9  -4   4   28.90   10.00
   9  -4   4   38.00   11.70
   9  -4   4   29.80    9.70
   9  -4   4   27.10   11.60
 -10   4  -4    5.80   10.10
  10  -4   4   11.00   12.20
  10  -4   4    0.20    9.60
 -11   4  -4   -0.90   10.70
  11  -4   4    7.50   10.80
  10   3  -4  103.19   23.10
  10   3  -4   72.79   17.30
  10   3  -4   82.19   18.50
 -10  -3   4   98.69   18.00
   9   3  -4   96.89   18.20
   9   3  -4  154.98   19.80
   9   3  -4  123.69   19.10
  -9  -3   4  145.59   20.60
  -9  -3   4   92.49   18.20
   8   3  -4    8.10    8.90
   8   3  -4   -5.20    9.60
   8   3  -4   -6.20    9.30
  -8  -3   4    1.70    8.60
  -8  -3   4   -5.00    7.60
  -8  -3   4   -4.90    7.80
   7   3  -4   31.70   10.10
   7   3  -4   24.80    8.50
   7   3  -4   48.10   10.50
   7   3  -4   38.50   10.50
   7   3  -4   39.30   10.40
  -7  -3   4   22.60    8.00
  -7  -3   4   12.50    8.00
  -7  -3   4   42.00   10.10
  -7  -3   4   21.30   14.00
  -7  -3   4   21.00    9.00
   6   3  -4  121.89   14.30
   6   3  -4  156.48   17.40
   6   3  -4  179.68   18.00
   6   3  -4  169.78   17.70
   6   3  -4  154.48   16.00
   6   3  -4  112.49   15.80
  -6  -3   4  108.39   15.30
  -6  -3   4  187.18   17.80
  -6  -3   4  194.38   19.30
  -6  -3   4  126.09   15.00
  -6  -3   4  127.09   15.30
  -6  -3   4  150.68   16.80
   5   3  -4  612.44   44.40
   5   3  -4  567.74   44.30
   5   3  -4  598.14   45.20
   5   3  -4  511.15   44.00
  -5  -3   4  531.75   43.10
  -5  -3   4  662.93   46.50
  -5  -3   4  552.54   44.20
  -5  -3   4  499.55   44.00
   4   3  -4   61.19    9.60
   4   3  -4   50.49    8.00
   4   3  -4   54.79   11.40
  -4  -3   4   58.09    9.80
  -4  -3   4   34.50    7.60
  -4  -3   4   59.39   10.10
  -4  -3   4   49.60    8.60
   3   3  -4    7.40    5.40
   3   3  -4    5.20    3.90
   3   3  -4    0.70    2.90
   3   3  -4    2.30    4.90
  -3  -3   4    3.30    5.50
  -3  -3   4    9.30    6.10
  -3  -3   4   -1.20    4.70
   2   3  -4   -2.40    4.30
   2   3  -4    3.50    5.00
   2   3  -4    3.00    4.30
  -2  -3   4   -3.80    5.10
  -2  -3   4    4.90    4.70
  -2  -3   4   -2.40    4.50
  -2  -3   4    1.20    3.90
  -2  -3   4   -8.20    4.50
   1   3  -4 1061.59   72.19
   1   3  -4  918.61   72.59
   1   3  -4 1029.00   72.39
   1   3  -4  937.21   71.99
  -1  -3   4  931.31   71.79
  -1  -3   4  984.40   72.19
  -1  -3   4 1023.00   73.19
  -1  -3   4  975.80   71.89
   0   3  -4 3826.12  287.47
   0   3  -4 4129.09  286.97
   0  -3   4 4016.00  287.57
   0  -3   4 4047.89  286.87
   0  -3   4 4015.30  286.87
   0  -3   4 3984.30  286.97
  -1   3  -4    6.20    5.20
  -1   3  -4    4.20    3.40
  -1   3  -4    0.90    2.00
   1  -3   4    0.50    3.80
   1  -3   4   -0.10    3.70
   1  -3   4   -1.80    4.40
   1  -3   4    6.20    4.60
   1  -3   4   -1.90    4.60
   1  -3   4    3.60    4.90
   1  -3   4    0.10    4.50
   1  -3   4    0.80    4.40
  -2   3  -4  251.67   19.80
  -2   3  -4  224.48   19.00
  -2   3  -4  222.68   19.40
  -2   3  -4  211.98   18.90
  -2   3  -4  198.58   20.60
   2  -3   4  232.58   18.80
   2  -3   4  220.88   19.20
   2  -3   4  207.98   19.80
   2  -3   4  240.58   19.00
   2  -3   4  240.38   19.50
   2  -3   4  234.48   18.90
   2  -3   4  192.38   18.90
  -3   3  -4  147.29   14.20
  -3   3  -4  140.09   13.60
  -3   3  -4  119.59   13.60
  -3   3  -4  126.69   13.00
  -3   3  -4  111.69   12.80
  -3   3  -4  125.69   12.50
   3  -3   4  137.09   13.80
   3  -3   4  135.69   13.60
   3  -3   4  111.39   12.70
   3  -3   4  131.29   13.40
   3  -3   4  131.79   13.20
   3  -3   4  139.99   13.60
   3  -3   4  145.79   13.60
   3  -3   4  113.49   12.60
  -4   3  -4   59.29    8.50
  -4   3  -4   52.99    8.50
  -4   3  -4   76.99   10.00
  -4   3  -4   34.30    7.20
   4  -3   4   43.50    7.90
   4  -3   4   46.40    8.40
   4  -3   4   70.79    8.80
   4  -3   4   49.20    8.20
   4  -3   4   44.40    7.60
   4  -3   4   82.49   10.00
   4  -3   4   55.29    8.20
   4  -3   4   49.90    8.20
  -5   3  -4  451.55   34.40
  -5   3  -4  381.16   33.60
  -5   3  -4  440.06   36.20
  -5   3  -4  403.66   33.80
  -5   3  -4  410.76   33.90
   5  -3   4  435.86   34.40
   5  -3   4  408.06   34.10
   5  -3   4  435.86   34.30
   5  -3   4  431.16   34.30
   5  -3   4  430.16   33.80
   5  -3   4  417.46   34.00
  -6   3  -4   14.40    6.70
  -6   3  -4   24.40    8.60
  -6   3  -4   14.50    7.20
  -6   3  -4   21.90    6.60
  -6   3  -4    8.90    6.10
   6  -3   4   22.40    7.40
   6  -3   4    9.00    6.90
   6  -3   4   16.30    6.90
   6  -3   4    9.70    6.60
   6  -3   4    7.50    5.80
   6  -3   4   20.10    7.70
  -7   3  -4  136.79   17.20
  -7   3  -4  168.48   17.80
  -7   3  -4  180.38   17.40
  -7   3  -4  145.89   17.40
   7  -3   4  123.79   17.00
   7  -3   4  154.28   17.40
   7  -3   4  152.78   18.30
   7  -3   4  186.18   21.10
   7  -3   4  132.49   17.70
  -8   3  -4    6.40    8.20
  -8   3  -4   16.50    8.90
  -8   3  -4   12.20    8.80
  -8   3  -4   26.70    8.50
  -8   3  -4   20.70    8.80
   8  -3   4    9.40    9.40
   8  -3   4   10.90    7.90
   8  -3   4    9.00    6.80
   8  -3   4   26.50    9.80
   8  -3   4    5.20    8.90
   8  -3   4    7.80    8.20
  -9   3  -4   68.49   17.90
  -9   3  -4  140.19   18.60
  -9   3  -4  154.88   25.00
   9  -3   4   90.59   16.50
   9  -3   4  105.59   17.40
 -10   3  -4  472.45   42.90
 -10   3  -4  468.05   42.10
  10  -3   4  485.95   41.90
  10  -3   4  413.76   42.30
  10  -3   4  437.06   41.60
  11  -3   4   61.49   14.90
  11  -3   4   42.60   22.00
  10   2  -4  270.37   32.50
  10   2  -4  299.67   33.00
  10   2  -4  283.77   32.60
 -10  -2   4  330.17   33.40
 -10  -2   4  353.16   33.30
   9   2  -4  219.28   25.90
   9   2  -4  210.98   25.30
   9   2  -4  238.98   26.50
  -9  -2   4  240.08   25.90
  -9  -2   4  205.08   25.20
   8   2  -4   53.89   12.70
   8   2  -4   90.79   14.60
   8   2  -4   65.59   11.60
   8   2  -4   73.69   13.70
  -8  -2   4   44.70   10.20
  -8  -2   4   37.50   10.30
  -8  -2   4   87.19   15.30
  -8  -2   4   44.00   16.30
  -8  -2   4   58.39   12.30
   7   2  -4   27.30    9.60
   7   2  -4   14.90    8.30
   7   2  -4   14.50    8.30
   7   2  -4   21.60    8.70
   7   2  -4   23.70    8.50
  -7  -2   4   18.80    8.00
  -7  -2   4   15.30   11.80
  -7  -2   4    7.50    6.70
  -7  -2   4    4.20    6.10
  -7  -2   4    7.70    6.90
   6   2  -4    5.10    6.70
   6   2  -4   -0.40    6.10
   6   2  -4   -1.40    6.00
   6   2  -4   -0.50    5.30
  -6  -2   4   -0.70    5.50
  -6  -2   4    2.00    5.20
  -6  -2   4    3.30    6.20
  -6  -2   4    0.40    6.90
  -6  -2   4   -7.20    4.40
  -6  -2   4    1.30    5.90
   5   2  -4  228.78   20.50
   5   2  -4  245.28   21.50
   5   2  -4  242.28   21.10
   5   2  -4  224.38   21.60
   5   2  -4  232.38   20.10
  -5  -2   4  266.37   21.30
  -5  -2   4  216.88   20.70
  -5  -2   4  180.98   20.00
  -5  -2   4  250.37   22.60
  -5  -2   4  211.58   20.00
   4   2  -4  665.83   47.20
   4   2  -4  654.93   48.30
   4   2  -4  594.24   48.50
  -4  -2   4  543.85   47.20
  -4  -2   4  641.74   47.60
  -4  -2   4  611.94   47.80
  -4  -2   4  671.23   49.20
  -4  -2   4  652.93   47.20
  -4  -2   4  593.04   47.20
   3   2  -4   38.30    6.50
   3   2  -4   49.60    7.80
   3   2  -4   37.90    7.70
  -3  -2   4   38.50    7.80
  -3  -2   4   41.90    6.50
  -3  -2   4   40.30    7.80
  -3  -2   4   24.10    6.10
  -3  -2   4   42.40    7.60
  -3  -2   4   46.30    8.00
   2   2  -4  160.18   13.80
   2   2  -4  144.89   15.10
   2   2  -4  171.68   14.70
  -2  -2   4  148.29   14.50
  -2  -2   4  146.19   14.30
  -2  -2   4  151.28   14.60
  -2  -2   4  140.59   14.10
  -2  -2   4  145.79   13.80
  -2  -2   4  152.98   15.60
   1   2  -4  162.38   15.50
   1   2  -4  159.58   14.90
   1   2  -4  186.38   14.90
   1   2  -4  150.98   14.50
  -1  -2   4  171.28   14.90
  -1  -2   4  163.88   14.80
  -1  -2   4  157.28   14.50
  -1  -2   4  155.38   15.60
  -1  -2   4  151.18   14.20
  -1  -2   4  173.58   14.90
   0   2  -4 2890.21  214.58
   0   2  -4 2967.50  214.08
   0   2  -4 3128.69  214.28
   0  -2   4 3083.99  214.18
   0  -2   4 2968.30  214.08
   0  -2   4 2896.11  213.98
   0  -2   4 2927.41  213.78
   0  -2   4 2947.10  214.58
   0  -2   4 3049.09  214.08
  -1   2  -4 1124.99   81.89
  -1   2  -4 1082.29   81.49
  -1   2  -4 1159.28   82.19
  -1   2  -4 1118.79   81.89
   1  -2   4 1090.09   81.79
   1  -2   4 1160.88   81.99
   1  -2   4 1132.69   81.89
   1  -2   4 1169.58   82.39
   1  -2   4 1087.79   82.09
   1  -2   4 1161.28   81.69
   1  -2   4 1075.29   81.89
  -2   2  -4   17.70    5.10
  -2   2  -4   26.90    5.90
  -2   2  -4   22.10    5.60
  -2   2  -4   23.30    6.10
  -2   2  -4   28.50    5.90
   2  -2   4   30.70    5.90
   2  -2   4   25.20    6.00
   2  -2   4   26.90    6.20
   2  -2   4   29.20    6.00
   2  -2   4   23.20    6.20
   2  -2   4   26.00    5.30
  -3   2  -4  232.78   19.40
  -3   2  -4  249.88   20.20
  -3   2  -4  228.18   19.20
  -3   2  -4  234.18   19.60
  -3   2  -4  224.38   19.90
  -3   2  -4  212.48   19.60
   3  -2   4  242.68   20.00
   3  -2   4  247.78   20.30
   3  -2   4  225.68   19.00
   3  -2   4  215.38   19.50
   3  -2   4  224.38   19.40
   3  -2   4  221.98   20.10
   3  -2   4  229.98   19.80
  -4   2  -4  125.69   13.20
  -4   2  -4  118.29   14.00
  -4   2  -4  124.99   13.40
  -4   2  -4  136.39   13.80
  -4   2  -4  143.39   13.10
   4  -2   4  117.39   14.10
   4  -2   4  116.39   13.80
   4  -2   4  133.69   14.30
   4  -2   4  115.19   13.40
   4  -2   4  131.39   14.10
   4  -2   4  129.99   13.00
  -5   2  -4  202.78   18.80
  -5   2  -4  188.08   25.10
  -5   2  -4  214.78   18.10
  -5   2  -4  165.38   17.90
  -5   2  -4  205.88   18.50
   5  -2   4  185.98   18.00
   5  -2   4  206.78   19.30
   5  -2   4  172.58   18.70
   5  -2   4  196.18   19.10
   5  -2   4  196.88   19.60
  -6   2  -4  474.85   36.40
  -6   2  -4  437.76   36.30
  -6   2  -4  478.15   35.70
  -6   2  -4  382.56   35.80
  -6   2  -4  437.76   36.60
   6  -2   4  446.16   36.70
   6  -2   4  442.06   36.40
   6  -2   4  426.66   36.70
   6  -2   4  470.45   36.80
   6  -2   4  421.06   35.70
   6  -2   4  461.65   36.60
  -7   2  -4  217.58   20.90
  -7   2  -4  201.58   21.10
  -7   2  -4  177.58   20.30
  -7   2  -4  199.98   21.10
  -7   2  -4  233.88   20.00
   7  -2   4  220.68   21.80
   7  -2   4  208.08   21.60
   7  -2   4  203.58   21.50
   7  -2   4  192.38   18.90
   7  -2   4  184.08   21.30
   7  -2   4  191.78   20.00
  -8   2  -4   13.90    9.20
  -8   2  -4   14.80    8.50
  -8   2  -4   10.20    8.10
  -8   2  -4    6.30    6.80
  -8   2  -4    8.90    8.30
   8  -2   4    4.50    7.40
   8  -2   4   10.50    9.00
   8  -2   4    8.70    6.80
   8  -2   4    5.70    8.00
   8  -2   4    5.10    7.80
  -9   2  -4   28.60   11.10
  -9   2  -4   20.20   10.20
  -9   2  -4   21.20    8.30
   9  -2   4   27.80   14.80
   9  -2   4   42.20   12.10
   9  -2   4   29.10   11.50
 -10   2  -4   96.69   17.20
  10  -2   4   87.69   16.90
  10  -2   4   78.49   17.80
  10  -2   4   66.49   15.10
 -11   2  -4  113.09   21.00
  11  -2   4  101.59   21.30
  11  -2   4  122.69   19.70
  11   1  -4   -0.90   14.00
  11   1  -4   -8.30   15.90
 -11  -1   4   -4.40   11.40
  10   1  -4   11.80   10.60
  10   1  -4   58.39   14.20
  10   1  -4   32.80   14.10
 -10  -1   4   12.60   11.10
 -10  -1   4   60.39   15.20
   9   1  -4   38.70   13.00
   9   1  -4   64.99   13.20
   9   1  -4   72.19   14.70
   9   1  -4   59.49   13.60
  -9  -1   4   55.59   11.90
  -9  -1   4   22.70   10.20
  -9  -1   4   58.49   13.90
   8   1  -4   42.10   11.40
   8   1  -4   51.59   10.30
   8   1  -4   43.40   11.90
   8   1  -4   36.70   10.40
   8   1  -4   36.20   13.20
  -8  -1   4   43.70   10.10
  -8  -1   4   23.50    9.00
  -8  -1   4   70.09   13.30
  -8  -1   4   26.30    9.20
  -8  -1   4   21.30    8.70
   7   1  -4    2.10    5.50
   7   1  -4   -1.00    6.70
   7   1  -4    0.10    6.20
   7   1  -4   -8.00    7.10
  -7  -1   4    2.10    6.20
  -7  -1   4    0.20    6.10
  -7  -1   4   -3.70    5.20
  -7  -1   4  -10.60    5.00
  -7  -1   4    5.90    6.00
   6   1  -4   29.40    7.70
   6   1  -4   26.10    6.80
   6   1  -4   31.20    7.60
   6   1  -4   40.20    8.80
   6   1  -4   33.70    8.60
   6   1  -4   30.50    8.00
  -6  -1   4   22.80    6.50
  -6  -1   4   32.00    9.00
  -6  -1   4   42.70    8.10
  -6  -1   4   36.20    8.30
  -6  -1   4   22.80    7.30
  -6  -1   4   21.30    6.90
   5   1  -4  133.39   16.10
   5   1  -4  144.59   15.00
   5   1  -4  169.58   15.10
   5   1  -4  145.89   15.40
   5   1  -4  143.19   14.50
  -5  -1   4  140.09   14.60
  -5  -1   4  134.19   15.00
  -5  -1   4  139.79   15.10
  -5  -1   4  129.29   14.20
  -5  -1   4  128.99   14.80
  -5  -1   4  144.29   16.60
   4   1  -4  328.77   25.70
   4   1  -4  339.17   26.50
   4   1  -4  320.17   27.10
   4   1  -4  261.37   25.00
   4   1  -4  340.77   25.70
  -4  -1   4  285.77   26.90
  -4  -1   4  329.27   25.80
  -4  -1   4  347.87   25.80
  -4  -1   4  286.07   25.40
  -4  -1   4  321.27   25.60
   3   1  -4  588.14   46.40
   3   1  -4  512.95   44.90
   3   1  -4  626.54   45.50
   3   1  -4  573.64   45.20
   3   1  -4  662.23   45.80
  -3  -1   4  646.44   45.50
  -3  -1   4  558.24   45.20
  -3  -1   4  613.44   45.30
  -3  -1   4  608.24   45.60
  -3  -1   4  609.94   45.30
  -3  -1   4  593.84   46.80
  -3  -1   4  636.94   45.90
   2   1  -4  383.56   28.50
   2   1  -4  359.96   29.10
   2   1  -4  370.86   28.00
   2   1  -4  359.86   28.20
  -2  -1   4  363.76   28.50
  -2  -1   4  318.47   27.80
  -2  -1   4  363.26   28.10
  -2  -1   4  370.26   29.30
  -2  -1   4  353.56   28.30
  -2  -1   4  371.56   28.30
   1   1  -4  775.22   54.49
   1   1  -4  723.53   54.79
   1   1  -4  734.43   55.29
   1   1  -4  689.33   54.69
   1   1  -4  761.52   54.89
   1   1  -4  771.32   54.79
  -1  -1   4  745.33   54.49
  -1  -1   4  723.23   54.79
  -1  -1   4  760.62   54.69
  -1  -1   4  728.53   54.69
  -1  -1   4  717.43   55.29
  -1  -1   4  754.02   54.79
   0   1  -4   27.30    5.70
   0   1  -4   16.70    4.80
   0   1  -4   14.80    4.00
   0   1  -4   26.40    5.70
   0   1  -4   12.40    5.40
   0   1  -4   20.50    5.10
   0   1  -4   26.60    6.10
   0  -1   4   27.00    4.60
   0  -1   4   18.30    5.60
   0  -1   4   13.80    5.30
   0  -1   4   24.10    5.90
   0  -1   4   23.00    5.80
   0  -1   4   23.80    5.50
   0  -1   4   28.20    5.70
  -1   1  -4  948.91   71.99
  -1   1  -4 1043.50   72.19
  -1   1  -4 1009.20   72.49
  -1   1  -4 1063.69   72.49
  -1   1  -4  956.60   72.09
  -1   1  -4  913.21   71.99
   1  -1   4  988.60   72.19
   1  -1   4  990.10   72.19
   1  -1   4  964.20   72.09
   1  -1   4 1041.40   72.59
   1  -1   4 1030.20   72.09
   1  -1   4  926.31   72.09
  -2   1  -4  110.19   12.70
  -2   1  -4  130.69   12.10
  -2   1  -4  125.99   12.60
  -2   1  -4  123.99   12.10
  -2   1  -4  100.39   10.90
   2  -1   4  125.99   12.80
   2  -1   4  124.89   12.20
   2  -1   4  125.39   12.90
   2  -1   4  125.59   11.10
   2  -1   4  107.99   12.30
   2  -1   4  125.09   12.00
   2  -1   4  118.89   11.30
   2  -1   4  125.99   12.70
  -3   1  -4   44.00    7.30
  -3   1  -4   36.80    7.10
  -3   1  -4   42.60    7.60
  -3   1  -4   37.70    7.20
  -3   1  -4   40.20    6.00
   3  -1   4   37.10    5.90
   3  -1   4   55.79    8.10
   3  -1   4   35.30    7.70
   3  -1   4   56.49    7.90
   3  -1   4   33.60    7.10
   3  -1   4   30.10    6.60
  -4   1  -4  214.78   19.60
  -4   1  -4  246.28   20.40
  -4   1  -4  223.18   19.60
  -4   1  -4  225.48   18.20
  -4   1  -4  212.38   19.90
   4  -1   4  196.28   18.00
   4  -1   4  218.18   20.20
   4  -1   4  220.08   20.20
   4  -1   4  227.18   20.40
   4  -1   4  228.78   20.10
  -5   1  -4  198.88   19.60
  -5   1  -4  222.28   17.80
  -5   1  -4  192.78   18.90
  -5   1  -4  246.58   20.10
  -5   1  -4  224.38   19.60
   5  -1   4  171.38   16.90
   5  -1   4  186.78   19.10
   5  -1   4  202.18   19.00
   5  -1   4  185.58   19.70
   5  -1   4  202.58   19.80
   5  -1   4  222.48   19.90
  -6   1  -4  643.84   51.29
  -6   1  -4  700.53   51.79
  -6   1  -4  628.34   51.49
   6  -1   4  700.83   51.69
   6  -1   4  696.93   51.69
   6  -1   4  584.44   49.40
   6  -1   4  668.73   52.29
   6  -1   4  644.64   51.09
   6  -1   4  680.23   51.79
  -7   1  -4  325.57   29.80
  -7   1  -4  399.96   30.60
  -7   1  -4  325.57   29.80
  -7   1  -4  290.87   28.90
   7  -1   4  305.07   27.00
   7  -1   4  356.56   30.50
   7  -1   4  325.97   29.80
   7  -1   4  359.76   30.90
   7  -1   4  330.77   28.80
   7  -1   4  314.17   29.70
  -8   1  -4    3.80    6.00
  -8   1  -4   -7.10    7.00
  -8   1  -4    1.10    7.40
  -8   1  -4   -7.90    7.40
  -8   1  -4    0.00    8.50
  -8   1  -4    0.60    7.20
   8  -1   4   -3.20    6.90
   8  -1   4    1.00   10.20
   8  -1   4   -5.40    8.70
   8  -1   4   12.20    9.40
  -9   1  -4   -8.70    9.50
  -9   1  -4   -1.70    8.70
   9  -1   4   -2.90   10.20
   9  -1   4   26.80   14.40
   9  -1   4    5.10    9.90
 -10   1  -4   15.00   12.00
 -10   1  -4    2.60   10.00
  10  -1   4   21.10   13.10
  10  -1   4   -7.50   11.40
  10  -1   4   19.80   11.70
 -11   1  -4    6.30   14.40
  11  -1   4    5.80   11.30
  11  -1   4    7.10   13.60
  11  -1   4   15.70   14.90
  11   0  -4   30.20   15.40
  11   0  -4   21.20   12.30
  11   0  -4   12.30   12.30
 -11   0   4   25.30   13.20
 -11   0   4   27.70   13.30
  10   0  -4   32.40   13.50
  10   0  -4   36.50   19.20
  10   0  -4   30.20   11.30
  10   0  -4   26.20   12.30
 -10   0   4   16.90   10.60
 -10   0   4   10.50   11.70
   9   0  -4   23.50   11.10
   9   0  -4   -2.00    9.60
   9   0  -4   -3.00   10.80
   9   0  -4   13.00    8.70
   9   0  -4   -3.40    8.50
  -9   0   4    6.40    8.30
  -9   0   4   -1.50    7.70
  -9   0   4   -1.40    7.70
  -9   0   4    3.00    8.90
  -9   0   4   18.60   10.50
   8   0  -4  134.99   16.70
   8   0  -4  113.29   16.50
   8   0  -4  118.59   16.30
   8   0  -4  108.29   14.30
   8   0  -4  126.49   16.60
  -8   0   4   89.29   14.00
  -8   0   4  139.79   18.00
  -8   0   4   85.99   14.20
  -8   0   4   75.09   15.10
  -8   0   4  124.29   15.20
  -8   0   4   72.89   13.10
   7   0  -4  161.38   18.50
   7   0  -4  148.09   16.60
   7   0  -4  164.18   19.70
   7   0  -4  173.08   18.00
   7   0  -4  160.98   19.10
   7   0  -4  160.58   17.70
  -7   0   4  171.18   17.90
  -7   0   4  150.38   17.20
  -7   0   4  186.28   24.40
  -7   0   4  136.79   16.70
  -7   0   4  141.39   17.20
  -7   0   4  176.88   27.10
   6   0  -4   48.00    9.00
   6   0  -4   53.69    9.40
   6   0  -4   53.59   10.20
   6   0  -4   42.40    7.90
   6   0  -4   51.79    8.70
  -6   0   4   52.79    8.90
  -6   0   4   34.80    8.00
  -6   0   4   40.70    8.40
  -6   0   4   58.59   10.80
  -6   0   4   56.89    9.00
  -6   0   4   43.90    8.80
   5   0  -4   75.79   10.30
   5   0  -4   74.09   10.90
   5   0  -4  106.59   13.30
   5   0  -4  116.39   12.70
   5   0  -4   99.69   12.20
  -5   0   4   72.29   10.50
  -5   0   4   77.39   11.10
  -5   0   4   93.39   10.40
  -5   0   4   73.59   10.60
  -5   0   4   80.79   11.70
  -5   0   4   94.69   11.20
  -5   0   4  110.69   13.40
   4   0  -4  388.56   29.30
   4   0  -4  342.47   28.30
   4   0  -4  356.06   29.80
   4   0  -4  367.16   28.80
   4   0  -4  375.36   29.10
   4   0  -4  331.87   28.80
   4   0  -4  339.87   29.90
  -4   0   4  391.46   30.00
  -4   0   4  336.07   28.70
  -4   0   4  371.36   29.20
  -4   0   4  393.06   29.30
  -4   0   4  314.57   28.40
  -4   0   4  381.96   30.80
  -4   0   4  390.66   29.40
   3   0  -4   94.19   11.10
   3   0  -4   79.59   11.00
   3   0  -4  114.79   11.70
   3   0  -4   87.09   10.50
  -3   0   4   92.89   11.00
  -3   0   4   97.09   10.90
  -3   0   4  101.79   11.40
  -3   0   4   90.69   10.20
  -3   0   4   89.49   10.40
  -3   0   4  105.49   10.20
  -3   0   4   96.09   13.60
   2   0  -4   84.49    9.40
   2   0  -4   56.59    8.40
   2   0  -4   76.19   10.00
   2   0  -4   76.79    9.40
   2   0  -4   92.59    9.70
  -2   0   4   64.19    8.80
  -2   0   4   71.19    9.20
  -2   0   4   67.79    9.20
  -2   0   4   59.59    8.90
  -2   0   4   74.69   10.20
   1   0  -4   73.69    8.70
   1   0  -4   59.99    8.50
   1   0  -4   57.09    8.20
   1   0  -4   69.89    8.80
  -1   0   4   61.19    8.20
  -1   0   4   53.79    8.50
  -1   0   4   65.49    8.70
  -1   0   4   58.49    8.30
  -1   0   4   53.19    7.90
   0   0  -4  403.46   29.40
   0   0  -4  369.26   28.50
   0   0  -4  344.07   28.60
   0   0  -4  390.86   29.20
   0   0  -4  364.76   28.50
   0   0  -4  379.26   29.10
   0   0   4  376.76   28.60
   0   0   4  368.16   29.10
   0   0   4  370.36   29.20
   0   0   4  358.86   28.60
   0   0   4  365.06   29.00
   0   0   4  373.86   29.00
  -1   0  -4  223.38   19.20
  -1   0  -4  236.28   19.70
  -1   0  -4  234.68   19.30
  -1   0  -4  234.88   20.10
  -1   0  -4  224.48   19.20
  -1   0  -4  245.08   18.40
  -1   0  -4  230.78   19.70
   1   0   4  243.18   18.60
   1   0   4  235.48   19.40
   1   0   4  243.98   19.20
   1   0   4  218.78   19.30
   1   0   4  246.58   20.00
   1   0   4  229.38   19.80
   1   0   4  218.78   19.80
  -2   0  -4  390.46   30.30
  -2   0  -4  410.16   30.60
  -2   0  -4  386.26   30.10
  -2   0  -4  377.26   30.50
  -2   0  -4  406.16   30.50
  -2   0  -4  394.36   30.40
   2   0   4  391.66   30.80
   2   0   4  384.16   30.60
   2   0   4  412.46   30.70
   2   0   4  341.47   30.20
   2   0   4  377.06   29.90
   2   0   4  371.46   30.00
  -3   0  -4    7.00    6.10
  -3   0  -4    1.50    5.40
  -3   0  -4    4.60    4.80
  -3   0  -4   11.40    5.30
   3   0   4    7.40    6.00
   3   0   4    6.30    4.90
   3   0   4    7.20    5.80
   3   0   4    5.80    5.40
   3   0   4    7.70    4.90
   3   0   4    2.70    5.40
  -4   0  -4  797.32   58.89
  -4   0  -4  829.92   59.59
  -4   0  -4  792.02   59.69
  -4   0  -4  876.21   59.59
  -4   0  -4  767.62   59.09
   4   0   4  795.02   59.09
   4   0   4  788.42   59.79
   4   0   4  802.22   59.49
   4   0   4  680.13   58.89
   4   0   4  792.42   59.69
   4   0   4  726.73   58.59
  -5   0  -4   82.89   12.00
  -5   0  -4  124.69   13.90
  -5   0  -4   97.79   13.50
  -5   0  -4  116.79   14.50
  -5   0  -4  124.69   14.40
   5   0   4   99.69   12.90
   5   0   4  120.79   14.40
   5   0   4  123.39   13.60
   5   0   4  120.79   14.90
   5   0   4  103.79   13.90
  -6   0  -4   11.20    7.70
  -6   0  -4    6.60    7.00
  -6   0  -4    1.50    7.00
  -6   0  -4    8.20    6.20
  -6   0  -4    2.70    6.30
  -6   0  -4    4.30    6.90
   6   0   4   -1.10    5.70
   6   0   4   -3.00    6.80
   6   0   4   11.90    6.80
   6   0   4    9.50    6.80
   6   0   4    4.90    7.40
  -7   0  -4   21.90    9.40
  -7   0  -4   10.70    7.70
  -7   0  -4   19.60    8.20
  -7   0  -4   21.70    8.60
   7   0   4   21.30    9.20
   7   0   4   22.40    9.90
  -8   0  -4   79.39   13.70
  -8   0  -4  150.08   21.70
  -8   0  -4   69.59   14.80
  -8   0  -4   50.29   12.70
  -8   0  -4  127.19   17.10
   8   0   4   81.99   14.20
   8   0   4  111.29   17.30
   8   0   4  108.99   16.40
  -9   0  -4   16.30   10.40
  -9   0  -4   27.10   12.50
  -9   0  -4   10.30   10.70
   9   0   4   27.40   12.00
   9   0   4   28.60   13.00
   9   0   4   32.90   12.90
 -10   0  -4   -7.50   11.00
  10   0   4   11.30   11.60
  10   0   4   -5.00   12.60
  11  -1  -4   -0.50   10.60
  11  -1  -4   -6.10   10.60
  11  -1  -4    9.20   13.60
 -11   1   4    8.10   11.70
 -11   1   4   16.20   11.90
  10  -1  -4   58.79   14.80
  10  -1  -4   46.30   13.10
  10  -1  -4   36.40   12.50
 -10   1   4   57.59   12.60
 -10   1   4   49.99   14.80
 -10   1   4   17.50   11.40
   9  -1  -4  110.09   17.20
   9  -1  -4  128.69   18.90
   9  -1  -4  111.39   16.10
   9  -1  -4  153.38   19.30
   9  -1  -4  128.69   18.40
  -9   1   4  170.08   21.50
  -9   1   4  106.59   16.20
  -9   1   4  119.79   16.50
  -9   1   4  106.59   16.90
   8  -1  -4   21.80    9.30
   8  -1  -4   23.00    8.90
   8  -1  -4   25.00    9.00
   8  -1  -4   25.20    9.50
   8  -1  -4   17.00    7.60
  -8   1   4   27.70    8.80
  -8   1   4   14.20    7.30
  -8   1   4    9.60    7.50
  -8   1   4   34.60    8.90
  -8   1   4   14.80    9.20
  -8   1   4   21.20    9.60
   7  -1  -4    0.00    4.50
   7  -1  -4   -7.90    5.10
   7  -1  -4    3.20    6.50
   7  -1  -4    0.80    5.70
   7  -1  -4   -1.90    6.20
   7  -1  -4    4.20    9.30
  -7   1   4    4.60    5.60
  -7   1   4    5.40    6.40
  -7   1   4   -2.30    6.30
  -7   1   4   -1.70    5.10
  -7   1   4    5.30    6.20
  -7   1   4    3.00    5.60
   6  -1  -4  166.98   17.50
   6  -1  -4  191.48   18.60
   6  -1  -4  179.58   18.20
   6  -1  -4  174.38   19.10
   6  -1  -4  179.08   17.00
   6  -1  -4  212.78   18.60
  -6   1   4  171.38   17.90
  -6   1   4  170.08   17.10
  -6   1   4  183.08   17.90
  -6   1   4  168.18   19.20
  -6   1   4  207.88   19.70
  -6   1   4  183.28   17.30
  -6   1   4  176.58   17.90
   5  -1  -4 1698.83  121.59
   5  -1  -4 1749.03  121.49
   5  -1  -4 1598.24  122.49
   5  -1  -4 1553.94  121.49
  -5   1   4 1642.54  121.49
  -5   1   4 1684.43  121.79
  -5   1   4 1669.83  121.79
  -5   1   4 1646.14  120.49
  -5   1   4 1711.83  122.99
   4  -1  -4  136.89   13.90
   4  -1  -4  127.49   15.70
   4  -1  -4  106.59   13.50
   4  -1  -4  121.89   13.80
   4  -1  -4  133.79   13.50
  -4   1   4  148.79   14.20
  -4   1   4  138.89   15.10
  -4   1   4  125.69   13.70
  -4   1   4  126.79   13.60
  -4   1   4  128.29   13.30
  -4   1   4  128.49   13.60
   3  -1  -4    2.30    4.90
   3  -1  -4    6.40    5.20
   3  -1  -4    2.10    4.50
   3  -1  -4   -4.80    4.80
   3  -1  -4   -0.50    4.40
  -3   1   4   -2.20    4.60
  -3   1   4   -1.30    4.00
  -3   1   4    4.40    4.90
  -3   1   4    6.90    5.50
  -3   1   4   -3.70    4.70
  -3   1   4    5.50    4.80
   2  -1  -4  242.68   21.60
   2  -1  -4  279.07   23.10
   2  -1  -4  285.27   23.00
   2  -1  -4  286.07   22.80
   2  -1  -4  273.37   22.80
   2  -1  -4  292.97   22.40
   2  -1  -4  280.37   23.00
  -2   1   4  288.37   22.90
  -2   1   4  279.17   22.90
  -2   1   4  282.07   22.80
  -2   1   4  271.07   23.20
  -2   1   4  270.37   22.30
  -2   1   4  269.57   22.80
   1  -1  -4  103.99   11.00
   1  -1  -4  120.49   12.40
   1  -1  -4  114.59   11.60
   1  -1  -4  113.89   12.10
   1  -1  -4  115.19   12.10
   1  -1  -4  126.59   11.80
   1  -1  -4  127.59   13.10
  -1   1   4  130.29   12.70
  -1   1   4  103.09   11.50
  -1   1   4   96.19   12.10
  -1   1   4   98.59   11.80
  -1   1   4  119.79   12.00
  -1   1   4  108.59   11.50
  -1   1   4  109.49   12.20
   0  -1  -4  637.34   45.40
   0  -1  -4  603.94   44.40
   0  -1  -4  604.04   45.10
   0  -1  -4  602.64   45.10
   0  -1  -4  593.74   45.00
   0  -1  -4  558.44   44.70
   0  -1  -4  594.24   44.90
   0  -1  -4  600.44   45.10
   0   1   4  578.24   45.00
   0   1   4  612.44   45.20
   0   1   4  573.84   44.50
   0   1   4  603.74   45.00
   0   1   4  616.14   45.20
   0   1   4  610.24   45.20
  -1  -1  -4   98.69   11.90
  -1  -1  -4   97.79   11.10
  -1  -1  -4  103.09   11.70
  -1  -1  -4  114.39   11.40
  -1  -1  -4  132.09   12.90
   1   1   4   94.79   11.40
   1   1   4  108.49   11.30
   1   1   4  107.59   12.50
   1   1   4   93.89   11.50
   1   1   4  119.29   12.40
  -2  -1  -4   82.19    9.50
  -2  -1  -4   65.89    8.50
  -2  -1  -4   79.79    9.30
  -2  -1  -4   43.70    8.10
  -2  -1  -4   52.09    7.50
  -2  -1  -4   54.69    7.10
   2   1   4   72.39    9.80
   2   1   4   58.59   10.60
   2   1   4   57.79    8.20
   2   1   4   45.10    7.00
  -3  -1  -4    0.90    5.20
  -3  -1  -4   11.10    5.60
  -3  -1  -4  -11.90    4.70
  -3  -1  -4   -2.50    4.20
   3   1   4    7.60    5.10
   3   1   4    0.20    5.30
   3   1   4    1.50    5.20
   3   1   4   11.10    6.90
   3   1   4    2.50   10.10
   3   1   4   -3.70    6.20
  -4  -1  -4  242.58   21.60
  -4  -1  -4  249.18   21.20
  -4  -1  -4  235.78   21.30
  -4  -1  -4  218.68   20.60
  -4  -1  -4  244.98   22.50
   4   1   4  221.58   21.00
   4   1   4  219.08   22.40
   4   1   4  251.07   22.60
   4   1   4  227.68   20.70
   4   1   4  247.08   21.30
  -5  -1  -4  235.58   23.10
  -5  -1  -4  281.77   25.30
  -5  -1  -4  313.07   24.60
  -5  -1  -4  247.08   24.50
  -5  -1  -4  269.47   24.30
   5   1   4  252.17   23.40
   5   1   4  253.07   29.70
   5   1   4  251.17   23.90
   5   1   4  325.57   26.10
   5   1   4  269.17   24.90
  -6  -1  -4   24.20    8.70
  -6  -1  -4   19.20    9.40
  -6  -1  -4   16.50    8.40
  -6  -1  -4   27.30    8.70
  -6  -1  -4    7.10    5.90
   6   1   4   30.30    8.10
   6   1   4   18.90    8.20
   6   1   4   25.50   10.10
   6   1   4   27.50   10.10
  -7  -1  -4    5.60    9.90
  -7  -1  -4    0.60    9.00
  -7  -1  -4    7.20    8.40
  -7  -1  -4    7.20    8.20
  -7  -1  -4   -4.00    6.90
   7   1   4   -4.20    8.80
   7   1   4    7.00    9.00
   7   1   4    4.60    9.40
   7   1   4    5.30    7.10
  -8  -1  -4   16.80   10.40
  -8  -1  -4   25.00   11.10
  -8  -1  -4   22.70   11.40
   8   1   4   19.20   11.90
   8   1   4   27.20   11.80
   8   1   4   13.80   13.00
  -9  -1  -4    0.40   10.80
  -9  -1  -4   -3.00   11.50
   9   1   4    0.40   11.30
   9   1   4    3.80   12.00
   9   1   4   -6.70   12.10
 -10  -1  -4   49.20   14.80
 -10  -1  -4   42.30   16.70
  10   1   4   59.19   17.50
  10   1   4   61.69   17.70
  10   1   4   60.89   15.80
  11  -2  -4    5.40   11.10
  11  -2  -4   20.60   22.30
  11  -2  -4    1.80   11.10
 -11   2   4   10.00   11.10
 -11   2   4   10.00   11.60
  10  -2  -4    2.20    9.30
  10  -2  -4    0.70   10.00
  10  -2  -4    1.50    8.40
  10  -2  -4    9.40   10.50
 -10   2   4   20.60   11.00
 -10   2   4    3.20    8.60
 -10   2   4   10.80   10.50
   9  -2  -4   32.00   11.50
   9  -2  -4   37.40   12.10
   9  -2  -4   22.60   10.70
   9  -2  -4   19.80    9.20
  -9   2   4   31.00   11.60
  -9   2   4    6.00    7.80
  -9   2   4    6.10    9.60
  -9   2   4   39.60    9.70
  -9   2   4   20.90    9.00
   8  -2  -4  491.65   38.90
   8  -2  -4  499.45   38.90
   8  -2  -4  474.15   38.30
   8  -2  -4  419.26   42.10
  -8   2   4  442.96   38.10
  -8   2   4  419.16   37.20
  -8   2   4  348.27   41.50
  -8   2   4  473.85   38.50
   7  -2  -4  101.19   13.20
   7  -2  -4   81.79   14.30
   7  -2  -4   96.29   13.30
   7  -2  -4   91.69   13.80
   7  -2  -4   82.99   12.20
  -7   2   4   89.09   14.00
  -7   2   4   77.49   12.10
  -7   2   4   76.59   11.10
  -7   2   4   73.69   12.10
  -7   2   4   68.29   10.70
  -7   2   4   73.99   12.20
   6  -2  -4    4.60    5.90
   6  -2  -4    0.70    5.70
   6  -2  -4    2.90    5.60
   6  -2  -4    2.80    5.80
   6  -2  -4    4.80    5.70
  -6   2   4    4.70    5.10
  -6   2   4    0.90    5.60
  -6   2   4    3.60    5.10
  -6   2   4    5.10    5.20
  -6   2   4    0.60    5.10
  -6   2   4    2.20    5.70
   5  -2  -4    2.70    5.20
   5  -2  -4   -0.50    5.40
   5  -2  -4    6.90    5.70
   5  -2  -4   13.60    6.20
  -5   2   4   -0.70    5.00
  -5   2   4    5.50    6.50
  -5   2   4   15.60    5.80
  -5   2   4    4.90    5.40
  -5   2   4   14.50    5.60
   4  -2  -4   64.69    8.10
   4  -2  -4   49.60    8.50
   4  -2  -4   39.90    8.10
   4  -2  -4   40.70    8.50
   4  -2  -4   52.09    8.60
   4  -2  -4   48.30    8.50
  -4   2   4   46.80    8.50
  -4   2   4   45.90    8.40
  -4   2   4   43.30    8.00
  -4   2   4   59.79    9.40
  -4   2   4   44.10    8.90
  -4   2   4   51.99    8.20
   3  -2  -4   18.40    6.90
   3  -2  -4   37.60    7.70
   3  -2  -4   32.30    7.20
   3  -2  -4   40.80    7.10
   3  -2  -4   16.40    5.30
   3  -2  -4   17.60    5.90
  -3   2   4   31.90    7.30
  -3   2   4   36.20    6.90
  -3   2   4   29.10    7.30
  -3   2   4   26.80    6.10
  -3   2   4   22.90    7.30
  -3   2   4   29.40    6.90
  -3   2   4   25.90    6.60
   2  -2  -4   -2.40    4.50
   2  -2  -4   -2.30    4.00
   2  -2  -4    2.40    4.30
   2  -2  -4   -0.70    4.60
   2  -2  -4   -0.80    4.30
  -2   2   4    0.00    4.70
  -2   2   4   -5.00    4.50
  -2   2   4   -1.50    4.30
  -2   2   4   -6.10    4.60
  -2   2   4    3.80    4.70
  -2   2   4   -0.50    4.90
  -2   2   4    5.60    4.70
   1  -2  -4    2.40    3.60
   1  -2  -4   -5.10    9.00
   1  -2  -4   -0.30    4.50
   1  -2  -4    9.50    4.80
   1  -2  -4    2.70    4.60
   1  -2  -4    9.00    4.30
   1  -2  -4    5.00    4.90
  -1   2   4   -1.10    4.70
  -1   2   4   -1.20    4.20
  -1   2   4    1.10    4.00
  -1   2   4   -2.60    5.10
  -1   2   4   -3.00    4.10
  -1   2   4   -5.10    4.20
   0  -2  -4 1615.44  116.99
   0  -2  -4 1567.74  117.09
   0  -2  -4 1555.74  117.49
   0  -2  -4 1655.83  117.59
   0  -2  -4 1686.43  117.29
   0  -2  -4 1686.83  117.59
   0  -2  -4 1542.35  116.49
   0   2   4 1608.14  116.69
   0   2   4 1461.05  117.29
   0   2   4 1653.43  117.69
   0   2   4 1661.93  117.09
   0   2   4 1662.23  117.39
  -1  -2  -4 4268.07  316.77
  -1  -2  -4 4514.45  316.27
  -1  -2  -4 4524.95  316.47
  -1  -2  -4 4104.09  315.67
  -1  -2  -4 4396.86  316.07
   1   2   4 4454.55  315.77
   1   2   4 4313.47  316.67
   1   2   4 4427.46  316.37
   1   2   4 4532.95  316.27
   1   2   4 4536.55  316.97
  -2  -2  -4 1017.90   77.39
  -2  -2  -4 1098.79   77.29
   2   2   4 1021.40   77.89
   2   2   4 1072.09   78.19
   2   2   4 1034.10   77.39
   2   2   4 1015.70   76.99
  -3  -2  -4   99.79   11.20
  -3  -2  -4   70.39    9.60
  -3  -2  -4   76.09   11.10
  -3  -2  -4   86.59   11.60
  -3  -2  -4   71.79   10.80
   3   2   4   80.69   10.20
   3   2   4   89.89   10.70
   3   2   4   93.99   12.60
   3   2   4   81.99   11.80
   3   2   4   76.69   10.80
  -4  -2  -4    1.60    6.20
  -4  -2  -4   -0.80    4.50
  -4  -2  -4    4.40    6.10
  -4  -2  -4    3.10    6.80
  -4  -2  -4    3.10    7.00
   4   2   4   11.40    6.00
   4   2   4    9.30    7.40
   4   2   4    1.60    5.30
   4   2   4    7.60    7.70
   4   2   4    2.30    5.90
  -5  -2  -4   37.10   10.30
  -5  -2  -4   33.30    7.80
  -5  -2  -4   55.09   11.60
  -5  -2  -4   51.09   13.20
  -5  -2  -4   57.09   10.30
   5   2   4   50.49   11.10
   5   2   4   38.90    8.60
   5   2   4   47.10    9.40
   5   2   4   41.70   11.70
  -6  -2  -4  677.53   47.80
  -6  -2  -4  520.55   50.59
  -6  -2  -4  552.04   48.40
  -6  -2  -4  535.15   48.40
   6   2   4  514.85   46.40
   6   2   4  619.04   49.00
   6   2   4  596.44   47.40
   6   2   4  645.64   48.90
  -7  -2  -4   38.20   12.10
  -7  -2  -4   52.99   12.50
  -7  -2  -4   54.79   12.40
  -7  -2  -4   27.60    8.90
   7   2   4   76.39   13.70
   7   2   4   57.09   13.80
   7   2   4   49.60   10.90
   7   2   4   61.59   13.20
  -8  -2  -4   36.10   12.90
  -8  -2  -4   25.10   11.80
   8   2   4   21.40   11.80
   8   2   4   27.30   12.50
   8   2   4   20.60   12.60
  -9  -2  -4   12.90   15.10
  -9  -2  -4   -7.00   11.80
   9   2   4  -13.20   12.70
   9   2   4    5.00   11.00
  11  -3  -4   33.50   12.80
 -11   3   4   18.20   12.70
 -11   3   4   29.50   11.50
  10  -3  -4   49.10   10.20
  10  -3  -4   33.70   16.80
  10  -3  -4   35.30   11.80
  10  -3  -4   22.80   10.30
 -10   3   4   26.40   13.10
 -10   3   4   30.50   10.40
   9  -3  -4  405.76   35.20
   9  -3  -4  414.36   37.80
   9  -3  -4  420.46   36.60
   9  -3  -4  387.76   34.50
   9  -3  -4  407.36   37.10
   9  -3  -4  426.96   37.70
  -9   3   4  402.56   36.90
  -9   3   4  420.96   37.10
  -9   3   4  413.96   35.20
  -9   3   4  475.25   40.40
   8  -3  -4  211.48   22.80
   8  -3  -4  189.58   20.90
   8  -3  -4  180.48   21.10
   8  -3  -4  207.78   19.50
  -8   3   4  189.18   21.00
  -8   3   4  203.18   20.50
  -8   3   4  195.48   21.20
  -8   3   4  227.28   24.10
   7  -3  -4   82.49   12.50
   7  -3  -4   91.99   13.70
   7  -3  -4   83.09   13.20
   7  -3  -4   76.29   12.50
   7  -3  -4   68.99   11.90
   7  -3  -4   79.09   10.70
  -7   3   4   80.59   12.20
  -7   3   4   84.29   14.30
  -7   3   4   71.59   11.30
  -7   3   4   86.29   12.80
  -7   3   4   77.79   12.40
   6  -3  -4   -3.70    6.00
   6  -3  -4    1.20    5.50
   6  -3  -4    1.30    3.80
   6  -3  -4    2.20    5.20
   6  -3  -4   -2.80    5.20
  -6   3   4    2.30    5.30
  -6   3   4    2.70    5.10
  -6   3   4    8.40    5.70
  -6   3   4    0.50    5.70
   5  -3  -4   35.70    9.00
   5  -3  -4   36.70    8.10
   5  -3  -4   41.10    7.50
   5  -3  -4   31.10    7.90
   5  -3  -4   35.40    8.10
   5  -3  -4   43.10    8.50
  -5   3   4   33.20    8.70
  -5   3   4   34.30    8.20
  -5   3   4   36.40    8.40
  -5   3   4   36.70    8.20
  -5   3   4   34.20    8.20
  -5   3   4   33.90    7.30
   4  -3  -4   24.90    6.50
   4  -3  -4   16.40    5.60
   4  -3  -4   25.30    7.70
   4  -3  -4    4.60    5.30
   4  -3  -4   18.40    6.60
   4  -3  -4   15.80    5.90
  -4   3   4    9.30    6.00
  -4   3   4   17.60    6.50
  -4   3   4    8.00    5.90
  -4   3   4   19.00    5.90
  -4   3   4   15.20    6.30
  -4   3   4   20.00    6.60
   3  -3  -4  214.88   18.90
   3  -3  -4  184.58   19.30
   3  -3  -4  213.68   19.50
   3  -3  -4  218.98   19.10
   3  -3  -4  212.48   19.30
  -3   3   4  196.78   18.80
  -3   3   4  197.78   20.10
  -3   3   4  220.58   19.20
  -3   3   4  212.38   19.80
  -3   3   4  221.08   24.10
  -3   3   4  185.88   18.60
  -3   3   4  212.28   19.10
   2  -3  -4  171.18   16.20
   2  -3  -4  178.88   17.70
   2  -3  -4  178.48   17.30
   2  -3  -4  170.18   16.40
   2  -3  -4  175.28   16.50
  -2   3   4  170.68   16.60
  -2   3   4  163.98   16.90
  -2   3   4  149.19   17.50
  -2   3   4  190.08   16.80
  -2   3   4  184.48   16.90
  -2   3   4  188.18   17.10
   1  -3  -4    3.30    4.90
   1  -3  -4    9.00    5.30
   1  -3  -4    0.40    5.90
   1  -3  -4    9.40    5.30
   1  -3  -4    7.90    4.50
   1  -3  -4    6.00    5.90
  -1   3   4   -7.30    5.50
  -1   3   4    6.30    4.70
  -1   3   4   11.60    5.70
  -1   3   4   10.70    5.10
  -1   3   4   14.80    5.30
   0  -3  -4    5.70    3.80
   0  -3  -4   13.20    6.40
   0  -3  -4    5.30    5.80
   0  -3  -4   16.00    9.10
   0   3   4   -3.40    4.70
   0   3   4    6.90    4.20
   0   3   4   10.20    6.70
   0   3   4    0.30    2.40
  -1  -3  -4  128.49   14.90
  -1  -3  -4  128.39   15.00
  -1  -3  -4  121.09   13.40
  -1  -3  -4  134.09   13.00
   1   3   4  127.19   13.20
   1   3   4  131.89   15.30
   1   3   4  139.79   15.30
   1   3   4  122.79   13.90
   1   3   4  128.79   13.40
  -2  -3  -4  110.69   13.40
  -2  -3  -4   99.69   14.20
  -2  -3  -4  134.29   13.30
  -2  -3  -4  132.39   14.70
   2   3   4  137.99   16.20
   2   3   4  148.29   15.70
   2   3   4  142.69   13.60
   2   3   4  119.49   13.90
  -3  -3  -4   16.90    5.30
  -3  -3  -4   13.50    7.10
  -3  -3  -4   10.00    5.40
  -3  -3  -4    6.60    6.40
  -3  -3  -4   21.70    6.80
   3   3   4   15.70    6.40
   3   3   4   26.40    8.70
   3   3   4   13.80    5.80
   3   3   4    4.60    5.50
   3   3   4   11.70    6.80
   3   3   4   18.80    7.50
  -4  -3  -4   50.49    9.50
  -4  -3  -4   92.49   12.30
  -4  -3  -4   35.90    9.60
  -4  -3  -4   48.70    8.10
   4   3   4   93.99   13.30
   4   3   4   53.69    9.00
   4   3   4   64.59    9.90
   4   3   4   95.09   13.00
   4   3   4   47.40    9.30
   4   3   4   44.80    9.90
  -5  -3  -4    4.90   13.50
  -5  -3  -4  -13.80   11.40
  -5  -3  -4   11.80    6.60
  -5  -3  -4    6.30    8.00
   5   3   4    2.90    8.30
   5   3   4    2.20    6.40
  -6  -3  -4    1.50    5.90
  -6  -3  -4   10.30    9.10
  -6  -3  -4   -5.80    7.60
  -6  -3  -4    3.50   10.30
  -6  -3  -4   -3.70    9.20
   6   3   4   -5.40    9.10
   6   3   4   -7.10    8.30
   6   3   4    8.90   10.00
   6   3   4   -2.40    7.30
  -7  -3  -4  224.78   28.70
  -7  -3  -4  281.57   28.90
   7   3   4  296.47   31.60
   7   3   4  276.67   29.00
   7   3   4  312.37   30.30
  -8  -3  -4  124.09   19.90
  -8  -3  -4  131.09   20.80
   8   3   4  130.09   19.70
   8   3   4  110.49   19.60
   8   3   4  112.59   20.40
  -9  -3  -4  -10.30   11.30
  -9  -3  -4    3.60   12.20
   9   3   4   19.90   15.10
   9   3   4   -3.70   10.80
   9   3   4    8.40   14.30
  11  -4  -4   26.50   13.00
 -11   4   4   49.50   16.20
  10  -4  -4   23.20   11.60
  10  -4  -4   25.50    9.10
 -10   4   4   38.20   14.50
 -10   4   4   29.70    9.60
   9  -4  -4    6.10    9.40
   9  -4  -4    2.20    6.00
  -9   4   4   -0.10    6.70
  -9   4   4  -11.00    8.70
  -9   4   4    4.60    7.40
   8  -4  -4   25.40    9.40
   8  -4  -4   31.00    9.40
   8  -4  -4   32.10   10.60
   8  -4  -4   12.70    8.50
   8  -4  -4   29.50    7.70
  -8   4   4   31.90   10.50
  -8   4   4   36.70    9.30
  -8   4   4   25.30    8.80
  -8   4   4   28.50   10.10
   7  -4  -4   92.49   14.60
   7  -4  -4   92.99   14.00
   7  -4  -4   63.79   11.60
   7  -4  -4   82.39   11.50
   7  -4  -4   60.79   13.10
  -7   4   4   78.89   13.00
  -7   4   4   83.59   12.50
  -7   4   4   88.49   15.60
  -7   4   4   85.19   13.00
  -7   4   4   58.09   11.00
   6  -4  -4    6.50    5.90
   6  -4  -4    2.50    6.70
   6  -4  -4    7.60    5.60
   6  -4  -4   11.90    5.70
   6  -4  -4   -1.70    5.90
  -6   4   4   14.70    7.10
  -6   4   4    4.40    6.20
  -6   4   4    3.90    5.40
  -6   4   4   13.90    7.20
  -6   4   4   -4.20    5.30
   5  -4  -4   11.00    6.90
   5  -4  -4    7.70    5.60
   5  -4  -4    9.30    6.00
   5  -4  -4   11.80    7.30
   5  -4  -4   11.70    5.70
  -5   4   4    8.50    5.60
  -5   4   4    7.40    6.50
  -5   4   4    6.80    6.20
  -5   4   4   14.80    6.70
  -5   4   4    6.40    6.70
   4  -4  -4   44.00    8.30
   4  -4  -4   43.30    8.70
   4  -4  -4   26.50    7.80
   4  -4  -4   57.59   10.50
   4  -4  -4   49.60    9.50
  -4   4   4   42.10    8.70
  -4   4   4   44.30    8.80
  -4   4   4   38.20    7.80
  -4   4   4   45.80    9.60
  -4   4   4   53.09    9.60
  -4   4   4   41.30    9.70
   3  -4  -4  575.74   45.40
   3  -4  -4  548.55   44.70
   3  -4  -4  601.84   45.00
   3  -4  -4  608.74   45.70
  -3   4   4  517.85   45.40
  -3   4   4  567.24   45.60
  -3   4   4  581.94   44.90
  -3   4   4  577.34   45.20
  -3   4   4  624.24   46.40
  -3   4   4  607.74   45.70
   2  -4  -4  260.87   24.50
   2  -4  -4  310.57   23.90
   2  -4  -4  274.87   23.50
   2  -4  -4  277.37   24.80
   2  -4  -4  272.97   24.10
  -2   4   4  252.27   24.10
  -2   4   4  266.27   24.20
  -2   4   4  274.87   23.70
  -2   4   4  278.97   24.70
  -2   4   4  314.67   24.90
  -2   4   4  293.97   24.20
   1  -4  -4  312.67   25.30
   1  -4  -4  290.87   25.40
   1  -4  -4  261.07   23.70
   1  -4  -4  291.47   23.90
   1  -4  -4  251.27   23.60
   1  -4  -4  280.27   25.40
  -1   4   4  321.97   25.00
  -1   4   4  275.57   24.20
  -1   4   4  276.27   25.10
  -1   4   4  306.67   24.00
   0  -4  -4   18.50    5.40
   0  -4  -4   23.90    7.90
   0  -4  -4   22.90    6.20
   0  -4  -4   31.60    8.50
   0  -4  -4   31.10    7.80
   0  -4  -4   18.70    5.50
   0   4   4   35.60    6.50
   0   4   4   29.00    7.10
   0   4   4   21.50    5.90
   0   4   4   30.40    8.50
   0   4   4   26.10    6.70
   0   4   4   23.80    6.90
[truncated: 552,501 more chars]
