# Supplementary material for: Bis[1,2-bis­(4-fluoro­phen­yl)ethyl­ene-1,2-di­thiol­ato(1−)]nickel(II)
Source: Acta Crystallogr E Crystallogr Commun. 2025 Aug 27;81(Pt 9):874–8. doi: 10.1107/S2056989025007303 (PMC12412703; doi:10.1107/S2056989025007303)
Supplement: Supplementary file 2 [file e-81-00874-Isup2.hkl]

data_I                                                                          
_shelx_title ' JPD1727_0m_a in P-1'                                             
_shelx_refln_list_code          4                                               
_shelx_F_calc_maximum      227.23                                               
_exptl_crystal_F_000       624.00                                               
_reflns_d_resolution_high  0.8255                                               
                                                                                
loop_                                                                           
 _space_group_symop_operation_xyz                                               
 'x, y, z'                                                                      
 '-x, -y, -z'                                                                   
                                                                                
_cell_length_a     9.9947                                                       
_cell_length_b    10.3856                                                       
_cell_length_c    13.9576                                                       
_cell_angle_alpha 109.613                                                       
_cell_angle_beta   90.512                                                       
_cell_angle_gamma 107.271                                                       
                                                                                
_shelx_F_squared_multiplier     1.000                                           
                                                                                
loop_                                                                           
 _refln_index_h                                                                 
 _refln_index_k                                                                 
 _refln_index_l                                                                 
 _refln_F_squared_calc                                                          
 _refln_F_squared_meas                                                          
 _refln_F_squared_sigma                                                         
 _refln_observed_status                                                         
   2   0   0        399.22        409.71        11.66 o                         
   3   0   0          1.76         -0.50         5.68 o                         
   4   0   0       2255.65       2280.08        48.94 o                         
   5   0   0       7396.15       7693.09       155.87 o                         
   6   0   0       1800.79       1865.86        42.85 o                         
   7   0   0         11.66          6.78         8.98 o                         
   8   0   0         13.94          9.07        11.91 o                         
   9   0   0        699.72        749.62        42.18 o                         
  10   0   0       1251.22       1416.06        68.66 o                         
  11   0   0        215.28        245.51        35.31 o                         
 -11   1   0         13.47         24.75        25.87 o                         
 -10   1   0       2360.45       2494.06        92.19 o                         
  -9   1   0        328.92        293.81        19.98 o                         
  -8   1   0         55.32         36.63        11.71 o                         
  -7   1   0          0.38         -3.90         8.52 o                         
  -6   1   0         95.52         91.31        10.17 o                         
  -5   1   0        326.66        330.57        15.37 o                         
  -4   1   0       1724.74       1696.33        40.85 o                         
  -3   1   0       4294.21       4198.53        89.01 o                         
  -2   1   0         20.00         23.81         4.90 o                         
  -1   1   0        359.22        316.49        10.36 o                         
   1   1   0       9941.84       9851.90       266.70 o                         
   2   1   0        700.73        641.06        16.66 o                         
   3   1   0       2619.64       2616.11        54.74 o                         
   4   1   0         56.34         61.07         7.63 o                         
   5   1   0       2382.74       2228.99        51.48 o                         
   6   1   0       3825.09       3759.75        83.33 o                         
   7   1   0        587.70        570.62        29.28 o                         
   8   1   0        228.91        204.30        24.56 o                         
   9   1   0         15.29         28.41        18.28 o                         
  10   1   0        348.97        388.91        36.79 o                         
  11   1   0        190.56        196.01        46.37 o                         
 -11   2   0         81.17         79.84        26.69 o                         
 -10   2   0        116.28         61.23        23.24 o                         
  -9   2   0        861.58        869.15        35.33 o                         
  -8   2   0       3295.57       3329.59        79.73 o                         
  -7   2   0        182.77        209.65        14.50 o                         
  -6   2   0        512.68        628.35        22.54 o                         
  -5   2   0        109.87        124.40        10.58 o                         
  -4   2   0       3823.95       3716.31        77.01 o                         
  -3   2   0       5559.04       5513.23       115.98 o                         
  -2   2   0       1974.07       2023.30        44.66 o                         
  -1   2   0       5651.76       5359.97       129.50 o                         
   0   2   0       6216.75       6017.08       137.27 o                         
   1   2   0        227.18        232.25        12.38 o                         
   2   2   0        412.87        419.99        19.32 o                         
   3   2   0          1.96         -3.01         6.51 o                         
   4   2   0        407.59        395.60        14.22 o                         
   5   2   0          0.81          2.05         7.23 o                         
   6   2   0       1159.20       1145.92        33.78 o                         
   7   2   0        260.88        217.11        16.58 o                         
   8   2   0        268.02        216.62        18.78 o                         
   9   2   0         12.34         15.43        23.55 o                         
  10   2   0        175.77        162.33        33.39 o                         
 -12   3   0          9.37        -23.93        35.03 o                         
 -11   3   0          5.15          9.83        27.78 o                         
 -10   3   0         25.37         -6.30        17.47 o                         
  -9   3   0          4.30         -4.79        13.18 o                         
  -8   3   0         54.11         51.31        11.83 o                         
  -7   3   0         21.09         22.18         9.71 o                         
  -6   3   0       1566.29       1408.88        39.13 o                         
  -5   3   0       5697.53       5887.44       131.36 o                         
  -4   3   0          9.96          5.69         6.63 o                         
  -3   3   0         41.57         27.45         6.73 o                         
  -2   3   0        904.14        900.95        24.19 o                         
  -1   3   0       3666.48       3684.21       103.20 o                         
   0   3   0       1050.51       1016.62        29.16 o                         
   1   3   0         28.03         25.88         9.80 o                         
   2   3   0        941.90        934.49        27.02 o                         
   3   3   0       1290.55       1233.81        35.91 o                         
   4   3   0       1820.09       1740.75        45.34 o                         
   5   3   0       1073.53       1062.21        36.61 o                         
   6   3   0         18.66         11.29         9.14 o                         
   7   3   0        102.34        100.74        14.30 o                         
   8   3   0        189.78        121.76        25.90 o                         
   9   3   0         48.52         31.48        25.87 o                         
  10   3   0        164.40        182.45        39.42 o                         
 -12   4   0          0.99        -17.11        27.95 o                         
 -11   4   0          2.83         -6.93        24.49 o                         
 -10   4   0       1236.79       1235.33        55.36 o                         
  -9   4   0        430.14        546.85        28.51 o                         
  -8   4   0        582.62        640.71        27.46 o                         
  -7   4   0       1333.14       1324.45        36.58 o                         
  -6   4   0       1427.76       1470.91        41.32 o                         
  -5   4   0       5786.84       5806.35       136.60 o                         
  -4   4   0       3501.60       3620.09        87.36 o                         
  -3   4   0        864.99        936.69        30.71 o                         
  -2   4   0         36.56         53.78         8.48 o                         
  -1   4   0        518.21        514.57        22.86 o                         
   0   4   0       8209.44       8209.81       188.34 o                         
   1   4   0        739.45        730.51        29.70 o                         
   2   4   0        803.12        829.50        28.76 o                         
   3   4   0          2.98          5.17         8.97 o                         
   4   4   0        561.10        566.69        29.24 o                         
   5   4   0        571.57        581.46        29.84 o                         
   6   4   0        295.05        343.08        27.04 o                         
   7   4   0         94.94        100.94        23.95 o                         
   8   4   0         89.09         81.43        26.34 o                         
   9   4   0        403.32        455.18        52.84 o                         
 -11   5   0        111.24        115.41        29.40 o                         
 -10   5   0        820.83       1024.85        54.09 o                         
  -9   5   0        279.87        290.43        19.99 o                         
  -8   5   0       1865.96       1875.08        56.67 o                         
  -7   5   0         11.11          7.55         9.55 o                         
  -6   5   0        398.08        402.78        19.54 o                         
  -5   5   0        135.35        128.60        11.75 o                         
  -4   5   0         80.38         54.57         9.79 o                         
  -3   5   0        245.03        220.61        12.33 o                         
  -2   5   0        102.10         80.71        13.44 o                         
  -1   5   0        226.45        196.44        17.94 o                         
   0   5   0        778.20        655.76        26.26 o                         
   1   5   0       7571.51       8077.16       208.69 o                         
   2   5   0        673.96        620.24        25.62 o                         
   3   5   0        698.92        737.73        35.12 o                         
   4   5   0        100.16         61.32        17.15 o                         
   5   5   0         74.00         46.60        17.12 o                         
   6   5   0        459.71        422.24        31.29 o                         
   7   5   0        280.75        311.49        32.95 o                         
   8   5   0         20.50         -2.46        32.46 o                         
 -11   6   0         97.40         66.56        38.65 o                         
 -10   6   0          3.96          1.11        20.27 o                         
  -9   6   0        497.66        549.05        38.78 o                         
  -8   6   0        498.09        535.95        28.70 o                         
  -7   6   0          7.34         -4.12        11.29 o                         
  -6   6   0          3.94         -9.05         9.05 o                         
  -5   6   0         59.66         24.72        11.31 o                         
  -4   6   0         52.62         34.98         9.03 o                         
  -3   6   0       1010.27       1033.50        34.81 o                         
  -2   6   0        376.20        344.29        22.52 o                         
  -1   6   0        348.18        391.55        26.84 o                         
   0   6   0        379.58        455.02        26.97 o                         
   1   6   0        282.02        314.70        18.71 o                         
   2   6   0         32.03         12.41        13.01 o                         
   3   6   0        931.68        931.29        47.98 o                         
   4   6   0       1153.77       1266.66        53.22 o                         
   5   6   0         20.40          9.99        19.20 o                         
   6   6   0        101.27        116.83        30.90 o                         
   7   6   0        568.49        653.78        60.67 o                         
 -11   7   0        330.59        370.44        46.58 o                         
 -10   7   0        198.86        237.41        30.42 o                         
  -9   7   0        806.40        811.65        45.79 o                         
  -8   7   0         92.87         64.89        18.27 o                         
  -7   7   0        167.29        136.82        18.24 o                         
  -6   7   0         43.13         38.92        13.66 o                         
  -5   7   0       1382.68       1313.38        43.22 o                         
  -4   7   0        322.52        290.45        18.99 o                         
  -3   7   0        252.83        231.83        29.59 o                         
  -2   7   0        410.87        426.10        50.79 o                         
  -1   7   0         24.90         38.88        15.11 o                         
   0   7   0        316.77        317.40        19.89 o                         
   1   7   0        670.13        711.22        32.93 o                         
   2   7   0        213.62        193.99        21.88 o                         
   3   7   0        113.00         72.52        16.59 o                         
   4   7   0         11.35         15.12        20.77 o                         
   5   7   0        105.21        107.94        33.30 o                         
   6   7   0        181.64        236.53        39.38 o                         
 -11   8   0         35.56         22.06        54.62 o                         
 -10   8   0          1.06          3.90        26.02 o                         
  -9   8   0        547.12        579.01        42.71 o                         
  -8   8   0        383.54        339.72        33.23 o                         
  -7   8   0        271.90        289.89        27.95 o                         
  -6   8   0        516.71        519.60        37.82 o                         
  -5   8   0       2008.30       2129.40        78.40 o                         
  -4   8   0       4236.84       4617.73       148.45 o                         
  -3   8   0        473.28        440.51        29.97 o                         
  -2   8   0         18.34         -2.14        17.40 o                         
  -1   8   0         21.40         20.89        16.08 o                         
   0   8   0         17.83         11.21        17.61 o                         
   1   8   0        679.09        522.22        57.73 o                         
   2   8   0        116.77         87.09        22.09 o                         
   3   8   0          2.20         17.07        62.76 o                         
   4   8   0        136.14        132.30        30.92 o                         
   5   8   0        475.53        493.50        53.98 o                         
 -10   9   0         13.74          8.97        26.63 o                         
  -9   9   0        580.81        562.49        45.24 o                         
  -8   9   0       1418.29       1629.38        77.81 o                         
  -7   9   0          1.42        -12.47        21.07 o                         
  -6   9   0        263.97        289.02        31.44 o                         
  -5   9   0        386.46        372.80        29.80 o                         
  -4   9   0        501.07        439.41        45.97 o                         
  -3   9   0        332.18        412.13        55.52 o                         
  -2   9   0        270.80        252.73        30.36 o                         
  -1   9   0        201.85        139.52        25.40 o                         
   0   9   0         27.72         25.14        18.85 o                         
   1   9   0        681.27        735.67        71.30 o                         
   2   9   0       1329.55       1451.96        94.03 o                         
   3   9   0         50.89         69.61        38.05 o                         
   4   9   0         44.10         33.70        46.14 o                         
  -9  10   0        230.64        218.24        38.85 o                         
  -8  10   0       1644.90       2005.60       114.70 o                         
  -7  10   0        610.72        682.31        49.44 o                         
  -6  10   0          8.64         24.61        23.99 o                         
  -5  10   0         82.50         73.64        29.92 o                         
  -4  10   0         12.63         27.60        27.67 o                         
  -3  10   0         98.13         98.51        26.64 o                         
  -2  10   0        202.20        161.74        29.25 o                         
  -1  10   0          0.26        -16.19        27.22 o                         
   0  10   0         91.34         70.13        30.55 o                         
   1  10   0        271.34        227.60        40.12 o                         
   2  10   0        338.96        401.70        62.38 o                         
  -7  11   0          9.45         12.47        27.79 o                         
  -6  11   0         91.19         76.36        31.54 o                         
  -5  11   0         25.99         43.30        32.01 o                         
  -4  11   0         51.50         39.85        32.54 o                         
  -3  11   0          8.58        -12.86        29.44 o                         
  -2  11   0        236.06        236.53        46.86 o                         
  -1  11   0        140.64         87.14        41.43 o                         
   0  11   0         42.13          4.51        33.24 o                         
   3 -12   1        282.11        204.84        87.71 o                         
   4 -12   1        204.45        163.30        52.25 o                         
  -1 -11   1         97.44        109.64        39.42 o                         
   0 -11   1        165.38        115.41        41.93 o                         
   1 -11   1        234.68        204.66        36.81 o                         
   2 -11   1         38.17         25.95        31.53 o                         
   3 -11   1         24.85         40.44        30.96 o                         
   4 -11   1         14.74        -18.35        28.23 o                         
   5 -11   1         29.13         14.39        29.03 o                         
   6 -11   1         28.36         36.82        30.08 o                         
   7 -11   1         38.55         41.32        30.55 o                         
   8 -11   1         58.24         62.70        41.89 o                         
  -3 -10   1        192.52         60.40        58.30 o                         
  -2 -10   1        446.12        528.37        58.19 o                         
  -1 -10   1        117.56         74.00        34.05 o                         
   0 -10   1          5.56          0.32        26.70 o                         
   1 -10   1        106.27         62.26        25.24 o                         
   2 -10   1        263.20        223.83        29.98 o                         
   3 -10   1          4.45         11.37        21.62 o                         
   4 -10   1         17.89         18.70        26.26 o                         
   5 -10   1          4.11         -2.07        24.71 o                         
   6 -10   1        142.02        133.49        30.68 o                         
   7 -10   1         25.13          7.03        23.75 o                         
   8 -10   1         83.11         52.54        28.02 o                         
   9 -10   1         60.18         41.55        30.29 o                         
  -4  -9   1         27.67         57.53        44.58 o                         
  -3  -9   1        236.46        270.20        44.98 o                         
  -2  -9   1        942.72       1014.12        74.13 o                         
  -1  -9   1        974.90       1069.59        76.96 o                         
   0  -9   1        668.49        683.94        64.41 o                         
   1  -9   1         20.58         30.21        19.08 o                         
   2  -9   1          0.50        -17.06        17.06 o                         
   3  -9   1       1150.97       1229.26        77.43 o                         
   4  -9   1        427.05        421.16        52.41 o                         
   5  -9   1       1117.60       1107.14        49.37 o                         
   6  -9   1         12.61          2.94        18.83 o                         
   7  -9   1         75.48         89.34        24.89 o                         
   8  -9   1         11.80         -2.02        22.78 o                         
   9  -9   1        182.28        213.33        32.30 o                         
  10  -9   1          3.89         11.57        26.79 o                         
  -6  -8   1        581.57        607.88        70.88 o                         
  -5  -8   1        453.98        484.21        53.52 o                         
  -4  -8   1        101.45         96.32        33.07 o                         
  -3  -8   1         31.82         13.99        23.69 o                         
  -2  -8   1        407.40        405.84        29.65 o                         
  -1  -8   1        441.14        447.99        29.28 o                         
   0  -8   1         23.99         -0.62        14.71 o                         
   1  -8   1         62.15         45.45        18.79 o                         
   2  -8   1        287.37        299.26        28.04 o                         
   3  -8   1        719.08        719.84        41.43 o                         
   4  -8   1       5558.76       5968.44       184.62 o                         
   5  -8   1        224.17        219.21        37.51 o                         
   6  -8   1        360.37        340.31        23.72 o                         
   7  -8   1        112.62         71.53        18.19 o                         
   8  -8   1         74.05         96.73        25.01 o                         
   9  -8   1        288.15        342.05        34.52 o                         
  10  -8   1        426.38        426.70        38.79 o                         
  11  -8   1        196.84        188.51        33.47 o                         
  -7  -7   1        128.66         60.58        45.26 o                         
  -6  -7   1        374.98        374.76        42.66 o                         
  -5  -7   1         64.12         68.15        27.81 o                         
  -4  -7   1        222.59        201.42        26.78 o                         
  -3  -7   1        243.99        196.43        19.89 o                         
  -2  -7   1        339.50        316.50        24.37 o                         
  -1  -7   1         33.59         34.06        13.03 o                         
   0  -7   1       1825.36       1882.27        70.26 o                         
   1  -7   1        497.61        464.73        39.62 o                         
   2  -7   1       2500.74       2521.36        87.83 o                         
   3  -7   1        677.01        718.17        35.50 o                         
   4  -7   1          6.80         -0.57        11.23 o                         
   5  -7   1       1039.22        926.08        32.54 o                         
   6  -7   1        549.24        524.51        27.04 o                         
   7  -7   1         26.64         22.02        13.69 o                         
   8  -7   1        453.78        388.40        26.67 o                         
   9  -7   1        579.49        593.41        50.42 o                         
  10  -7   1       1255.45       1370.31        77.70 o                         
  11  -7   1        418.51        456.45        48.75 o                         
  -8  -6   1          3.40        -36.93        38.53 o                         
  -7  -6   1        465.87        463.39        43.70 o                         
  -6  -6   1        204.33        188.84        32.15 o                         
  -5  -6   1         59.43         44.74        16.74 o                         
  -4  -6   1       1730.20       1836.78        73.90 o                         
  -3  -6   1        459.81        461.24        25.79 o                         
  -2  -6   1        568.74        539.30        23.14 o                         
  -1  -6   1        348.24        354.37        21.08 o                         
   0  -6   1       2093.90       2045.63        68.80 o                         
   1  -6   1         16.31         12.21        11.85 o                         
   2  -6   1        122.71        120.29        15.00 o                         
   3  -6   1         58.83         27.98         9.21 o                         
   4  -6   1         50.42         35.06         8.53 o                         
   5  -6   1         33.91         36.73        10.45 o                         
   6  -6   1          2.51         -8.88         8.88 o                         
   7  -6   1         44.57         23.40        12.23 o                         
   8  -6   1       1609.92       1611.68        52.23 o                         
   9  -6   1        371.07        426.07        30.24 o                         
  10  -6   1        368.09        374.32        27.74 o                         
  11  -6   1          1.01          6.24        27.19 o                         
  -8  -5   1          1.48        -11.52        25.32 o                         
  -7  -5   1        422.63        485.67        43.08 o                         
  -6  -5   1         96.27        100.68        17.24 o                         
  -5  -5   1        537.92        525.35        34.94 o                         
  -4  -5   1         10.56         21.77        11.94 o                         
  -3  -5   1        165.66        159.18        15.46 o                         
  -2  -5   1       3290.41       3530.24        95.51 o                         
  -1  -5   1      10470.46      10875.63       278.75 o                         
   0  -5   1         69.43        110.54        13.95 o                         
   1  -5   1        265.04        301.76        21.45 o                         
   2  -5   1        766.15        819.79        33.90 o                         
   3  -5   1        148.88        149.58        12.00 o                         
   4  -5   1       1095.13       1052.70        32.52 o                         
   5  -5   1       1295.78       1311.09        39.56 o                         
   6  -5   1         39.10         36.57         9.62 o                         
   7  -5   1         79.74         84.91        10.56 o                         
   8  -5   1       1632.19       1651.92        48.43 o                         
   9  -5   1       3697.47       3788.84        96.91 o                         
  10  -5   1         40.26         42.83        19.53 o                         
  11  -5   1         42.37         16.36        25.43 o                         
  -9  -4   1         30.23        -19.96        54.62 o                         
  -8  -4   1        429.34        443.13        54.56 o                         
  -7  -4   1          6.59         16.37        15.54 o                         
  -6  -4   1       1005.18       1034.96        40.01 o                         
  -5  -4   1       1470.88       1515.75        45.57 o                         
  -4  -4   1        652.21        613.60        25.60 o                         
  -3  -4   1         16.61         13.97        10.17 o                         
  -2  -4   1        818.05        789.24        26.59 o                         
  -1  -4   1       5684.07       5449.39       126.68 o                         
   0  -4   1        335.42        350.09        19.90 o                         
   1  -4   1          3.34          8.13         8.39 o                         
   2  -4   1         11.14         10.73         8.43 o                         
   3  -4   1       1127.49       1238.85        35.65 o                         
   4  -4   1      12027.61      12461.12       300.91 o                         
   5  -4   1       5049.57       4760.71       112.96 o                         
   6  -4   1       6012.69       6211.73       133.75 o                         
   7  -4   1         36.17         45.17         9.51 o                         
   8  -4   1        695.28        723.46        27.96 o                         
   9  -4   1       1631.78       1691.94        63.58 o                         
  10  -4   1        336.73        390.98        52.17 o                         
  11  -4   1        114.61         95.67        29.07 o                         
  12  -4   1          2.02         -7.45        41.71 o                         
 -10  -3   1        195.41        206.65        41.17 o                         
  -9  -3   1         46.15         30.91        25.76 o                         
  -8  -3   1        220.14        239.93        30.79 o                         
  -7  -3   1         40.75         33.62        12.70 o                         
  -6  -3   1        889.17        848.37        26.91 o                         
  -5  -3   1       4625.28       4694.70       124.84 o                         
  -4  -3   1       3332.07       3209.99        81.79 o                         
  -3  -3   1        162.68        137.19        13.73 o                         
  -2  -3   1          0.37         -1.97         7.56 o                         
  -1  -3   1       3655.78       3414.41        76.31 o                         
   0  -3   1         63.04         66.23         8.07 o                         
   1  -3   1        572.81        562.00        22.54 o                         
   2  -3   1         55.97         49.83         7.80 o                         
   3  -3   1       1077.43       1105.83        27.36 o                         
   4  -3   1       2023.56       1907.49        41.95 o                         
   5  -3   1      10987.92      11216.89       234.82 o                         
   6  -3   1        416.18        435.53        18.51 o                         
   7  -3   1          2.06         -1.89         8.78 o                         
   8  -3   1        237.38        280.47        18.62 o                         
   9  -3   1        879.10        925.62        34.85 o                         
  10  -3   1        282.66        345.64        33.24 o                         
  11  -3   1        910.66       1012.62        65.30 o                         
 -10  -2   1         16.25         -2.29        35.44 o                         
  -9  -2   1         80.62         51.02        24.05 o                         
  -8  -2   1        616.23        611.53        41.48 o                         
  -7  -2   1        568.56        518.45        26.61 o                         
  -6  -2   1        689.18        643.23        25.92 o                         
  -5  -2   1       1848.68       1819.55        41.65 o                         
  -4  -2   1         87.71        143.94         9.65 o                         
  -3  -2   1        667.95        712.22        21.18 o                         
  -2  -2   1       1560.40       1485.32        37.30 o                         
  -1  -2   1       4545.00       4175.82        95.96 o                         
   0  -2   1          6.01          7.90         5.72 o                         
   1  -2   1        490.17        442.51        17.58 o                         
   2  -2   1         29.48         29.05         5.50 o                         
   3  -2   1         49.95         53.34         6.73 o                         
   4  -2   1        143.84        150.00         9.93 o                         
   5  -2   1        453.06        509.62        19.68 o                         
   6  -2   1        331.33        353.00        16.33 o                         
   7  -2   1       1045.72       1098.74        32.44 o                         
   8  -2   1         60.09         65.64        12.13 o                         
   9  -2   1         10.27        -12.24        13.65 o                         
  10  -2   1        264.73        242.52        27.17 o                         
  11  -2   1        963.51       1032.11        65.61 o                         
 -11  -1   1        225.65        248.10        51.08 o                         
 -10  -1   1        195.31        180.52        29.52 o                         
  -9  -1   1         90.80         60.70        22.62 o                         
  -8  -1   1       1247.41       1315.02        46.61 o                         
  -7  -1   1        492.02        476.28        23.65 o                         
  -6  -1   1       1316.02       1290.84        32.23 o                         
  -5  -1   1        372.17        387.58        15.17 o                         
  -4  -1   1       1646.09       1740.01        40.36 o                         
  -3  -1   1        431.18        464.22        15.61 o                         
  -2  -1   1        647.36        648.18        18.49 o                         
  -1  -1   1       8496.28       8257.09       209.21 o                         
   1  -1   1        153.31        158.38         8.21 o                         
   2  -1   1      13541.21      14126.15       292.11 o                         
   3  -1   1        102.20        100.52         7.52 o                         
   4  -1   1        235.84        297.33        12.84 o                         
   5  -1   1        604.12        641.56        22.62 o                         
   6  -1   1        727.19        786.44        26.02 o                         
   7  -1   1        584.06        656.29        25.72 o                         
   8  -1   1       1151.52       1243.80        41.19 o                         
   9  -1   1        208.10        183.37        19.20 o                         
  10  -1   1        562.95        654.63        37.93 o                         
  11  -1   1         45.76         53.92        35.99 o                         
 -11   0   1        729.80        900.12        88.20 o                         
 -10   0   1       1242.86       1401.73        67.05 o                         
  -9   0   1       1554.48       1552.19        49.35 o                         
  -8   0   1         80.46         76.18        14.28 o                         
  -7   0   1        367.06        386.51        16.24 o                         
  -6   0   1        397.22        467.50        21.39 o                         
  -5   0   1        121.49        130.53         9.92 o                         
  -4   0   1        607.49        615.53        19.26 o                         
  -3   0   1        801.28        823.44        20.48 o                         
  -2   0   1       5521.66       5453.73       114.05 o                         
  -1   0   1       2947.74       2945.11        80.57 o                         
   1   0   1       2114.11       2146.08        47.54 o                         
   2   0   1          6.92         14.94         5.09 o                         
   3   0   1        162.20        172.37         8.46 o                         
   4   0   1         29.49         35.93         6.74 o                         
   5   0   1        649.93        596.31        18.59 o                         
   6   0   1        980.41        927.46        27.16 o                         
   7   0   1          0.39         -8.41         8.41 o                         
   8   0   1        547.96        509.13        25.96 o                         
   9   0   1        264.98        241.54        22.32 o                         
  10   0   1        780.67        876.96        59.66 o                         
  11   0   1         33.61         57.77        29.11 o                         
 -11   1   1        162.13        137.38        30.21 o                         
 -10   1   1       1963.60       1941.58        64.96 o                         
  -9   1   1        388.44        389.92        28.39 o                         
  -8   1   1        172.96        163.30        13.61 o                         
  -7   1   1         20.36         19.23         8.65 o                         
  -6   1   1         28.73         33.07         8.48 o                         
  -5   1   1       3127.54       3015.66        64.08 o                         
  -4   1   1       6879.83       6823.61       138.00 o                         
  -3   1   1        481.46        469.20        13.77 o                         
  -2   1   1         88.05        114.25         7.68 o                         
  -1   1   1       1278.21       1241.35        27.52 o                         
   0   1   1         13.42         18.11         4.12 o                         
   1   1   1      13334.82      13754.57       296.82 o                         
   2   1   1       1623.62       1539.12        38.47 o                         
   3   1   1        317.53        311.58        12.53 o                         
   4   1   1       1661.38       1655.08        40.67 o                         
   5   1   1       2983.36       2960.38        63.26 o                         
   6   1   1       5549.44       5375.68       121.11 o                         
   7   1   1        768.17        776.84        27.97 o                         
   8   1   1         72.46         46.25        15.39 o                         
   9   1   1         17.47         21.70        20.70 o                         
  10   1   1          3.57        -25.56        25.56 o                         
 -11   2   1         25.92         13.70        25.13 o                         
 -10   2   1        176.48        164.73        22.41 o                         
  -9   2   1        416.72        448.81        24.12 o                         
  -8   2   1        964.27        955.86        31.63 o                         
  -7   2   1        657.17        719.51        26.98 o                         
  -6   2   1        180.09        195.93        12.25 o                         
  -5   2   1        468.04        536.27        18.92 o                         
  -4   2   1       5367.71       5369.86       118.81 o                         
  -3   2   1        301.36        355.97        13.10 o                         
  -2   2   1        466.03        466.29        14.95 o                         
  -1   2   1          1.08         -3.58         3.58 o                         
   0   2   1       2793.26       2687.26        63.27 o                         
   1   2   1       4604.62       4765.55       143.07 o                         
   2   2   1        135.29        155.12        10.38 o                         
   3   2   1        871.11        876.40        24.73 o                         
   4   2   1        875.81        878.34        25.63 o                         
   5   2   1        705.27        764.99        26.24 o                         
   6   2   1       1099.70       1110.67        34.63 o                         
   7   2   1         93.30         85.96        17.45 o                         
   8   2   1       1020.97       1005.58        56.88 o                         
   9   2   1        132.59        102.88        27.09 o                         
  10   2   1          8.41        -18.61        28.50 o                         
 -12   3   1         24.23          7.07        35.36 o                         
 -11   3   1         21.00        -16.12        26.26 o                         
 -10   3   1        588.01        620.39        35.48 o                         
  -9   3   1        159.52        179.23        17.77 o                         
  -8   3   1       1782.65       1775.39        52.65 o                         
  -7   3   1         63.69         71.83        11.24 o                         
  -6   3   1       2599.63       2518.78        60.76 o                         
  -5   3   1       2539.17       2524.93        66.55 o                         
  -4   3   1        929.76        991.01        25.09 o                         
  -3   3   1        489.61        547.49        18.31 o                         
  -2   3   1        853.63        896.82        24.56 o                         
  -1   3   1        774.38        745.26        22.05 o                         
   0   3   1       4552.01       4526.78       105.41 o                         
   1   3   1         61.35         61.27         9.62 o                         
   2   3   1       1455.26       1381.54        47.77 o                         
   3   3   1       1107.01       1145.48        39.72 o                         
   4   3   1        452.02        456.89        19.92 o                         
   5   3   1       1097.40       1048.82        36.98 o                         
   6   3   1        105.44        102.69        14.13 o                         
   7   3   1         26.51         22.81        14.97 o                         
   8   3   1        495.06        450.12        37.20 o                         
   9   3   1         12.45          0.67        26.73 o                         
 -12   4   1        216.82        185.59        44.05 o                         
 -11   4   1        107.86        108.72        29.03 o                         
 -10   4   1         77.89         52.76        22.67 o                         
  -9   4   1        309.79        351.80        22.87 o                         
  -8   4   1         31.91         33.28        11.42 o                         
  -7   4   1          4.83          2.59         9.06 o                         
  -6   4   1         17.56          9.12         8.28 o                         
  -5   4   1         94.08         60.62         9.91 o                         
  -4   4   1         52.37         81.40        10.37 o                         
  -3   4   1        525.02        581.17        21.79 o                         
  -2   4   1         23.04         19.90         8.27 o                         
  -1   4   1        492.61        529.77        23.81 o                         
   0   4   1      21307.96      22011.26       526.68 o                         
   1   4   1       7793.46       7869.47       191.36 o                         
   2   4   1        383.44        372.74        33.78 o                         
   3   4   1       1762.02       1958.73        66.36 o                         
   4   4   1          1.21          4.17        13.14 o                         
   5   4   1        487.78        516.90        28.18 o                         
   6   4   1       1330.91       1454.69        50.71 o                         
   7   4   1          7.69         -5.06        21.44 o                         
   8   4   1        172.06        141.68        28.84 o                         
   9   4   1         77.52         72.74        29.77 o                         
 -11   5   1         14.95         21.85        25.26 o                         
 -10   5   1       1421.96       1456.14        63.82 o                         
  -9   5   1       3039.32       3056.96       107.66 o                         
  -8   5   1        190.98        204.37        17.73 o                         
  -7   5   1         36.45         31.89        10.28 o                         
  -6   5   1          3.28         -1.08         9.04 o                         
  -5   5   1         91.18        116.96        11.28 o                         
  -4   5   1       2600.06       2584.94        68.52 o                         
  -3   5   1        541.18        532.59        19.88 o                         
  -2   5   1         87.93         72.08        10.40 o                         
  -1   5   1         27.11         27.50        11.28 o                         
   0   5   1       4604.56       4344.53       115.39 o                         
   1   5   1       3681.91       3502.46       101.31 o                         
   2   5   1        513.22        418.02        24.07 o                         
   3   5   1          2.81          5.21        12.62 o                         
   4   5   1         83.31         63.27        16.47 o                         
   5   5   1          1.88        -12.61        16.00 o                         
   6   5   1        855.36       1027.26        54.22 o                         
   7   5   1        451.74        526.68        42.38 o                         
   8   5   1         67.73         70.95        51.40 o                         
 -11   6   1          7.88          8.49        30.12 o                         
 -10   6   1         41.17         20.82        22.56 o                         
  -9   6   1       1239.98       1294.29        69.16 o                         
  -8   6   1        202.54        171.01        18.59 o                         
  -7   6   1         58.51         57.23        17.38 o                         
  -6   6   1        137.19        120.56        13.64 o                         
  -5   6   1         24.12         20.15        10.71 o                         
  -4   6   1       2372.37       2261.48        61.52 o                         
  -3   6   1       5454.87       5452.62       155.14 o                         
  -2   6   1       1345.28       1305.20        49.05 o                         
  -1   6   1        272.71        281.65        23.10 o                         
   0   6   1        216.17        217.25        15.63 o                         
   1   6   1        893.96        891.16        41.24 o                         
   2   6   1        656.59        634.77        42.03 o                         
   3   6   1         67.61         50.85        18.92 o                         
   4   6   1         14.55         28.19        19.70 o                         
   5   6   1         95.85        124.49        24.71 o                         
   6   6   1        291.62        368.57        40.98 o                         
   7   6   1       1295.74       1353.52        89.74 o                         
 -11   7   1         26.49         18.64        27.43 o                         
 -10   7   1         69.24         42.18        23.33 o                         
  -9   7   1          0.71         -9.51        19.53 o                         
  -8   7   1          4.93        -16.84        16.84 o                         
  -7   7   1          4.56        -11.66        13.56 o                         
  -6   7   1         25.07         25.10        16.97 o                         
  -5   7   1        912.65        896.05        33.41 o                         
  -4   7   1        325.84        275.29        18.89 o                         
  -3   7   1       1243.83       1170.10        48.09 o                         
  -2   7   1        122.19        111.01        17.96 o                         
  -1   7   1         21.79         11.33        12.82 o                         
   0   7   1        146.35        156.71        21.40 o                         
   1   7   1         28.86         28.40        15.73 o                         
   2   7   1        207.93        196.48        25.08 o                         
   3   7   1        186.57        134.30        43.97 o                         
   4   7   1         95.23        106.90        33.44 o                         
   5   7   1        409.09        527.26        46.79 o                         
   6   7   1         19.49         42.36        37.06 o                         
 -10   8   1          6.09         25.29        27.08 o                         
  -9   8   1        158.90        182.85        29.96 o                         
  -8   8   1        214.95        172.26        28.23 o                         
  -7   8   1        629.59        667.46        44.33 o                         
  -6   8   1        535.27        481.07        29.38 o                         
  -5   8   1       1230.90       1287.51        46.74 o                         
  -4   8   1        705.60        669.44        35.54 o                         
  -3   8   1        453.36        423.81        42.01 o                         
  -2   8   1        537.94        552.61        45.23 o                         
  -1   8   1         14.38         31.44        15.79 o                         
   0   8   1        135.89        135.29        17.72 o                         
   1   8   1        279.53        270.38        26.29 o                         
   2   8   1        106.74        112.44        34.95 o                         
   3   8   1        639.24        784.50        66.37 o                         
   4   8   1        101.32        135.08        46.24 o                         
   5   8   1          0.76        -25.10        30.07 o                         
 -10   9   1         99.74         93.92        30.62 o                         
  -9   9   1        326.06        446.72        52.65 o                         
  -8   9   1        685.61        789.45        52.85 o                         
  -7   9   1         17.65         16.81        23.44 o                         
  -6   9   1        397.42        415.06        36.22 o                         
  -5   9   1        248.93        263.86        27.43 o                         
  -4   9   1        381.77        384.59        34.46 o                         
  -3   9   1         31.88        -28.04        30.37 o                         
  -2   9   1         34.20         28.35        21.72 o                         
  -1   9   1         75.32         46.86        21.14 o                         
   0   9   1        917.63       1054.63        65.36 o                         
   1   9   1        710.43        882.48        63.00 o                         
   2   9   1        710.38        859.10        71.53 o                         
   3   9   1          0.20         13.86        35.88 o                         
   4   9   1         12.79        -12.12        36.63 o                         
  -8  10   1       1627.73       1917.31        96.72 o                         
  -7  10   1        468.89        475.51        42.09 o                         
  -6  10   1         37.61         48.54        25.35 o                         
  -5  10   1          6.28        -14.85        27.46 o                         
  -4  10   1         75.20         81.30        31.40 o                         
  -3  10   1        941.71        944.99        79.65 o                         
  -2  10   1        256.00        257.53        36.88 o                         
  -1  10   1          5.30         38.41        32.22 o                         
   0  10   1         38.90         69.63        33.64 o                         
   1  10   1        237.38        200.03        37.78 o                         
   2  10   1        175.19        136.30        48.87 o                         
  -7  11   1         51.24          0.53        72.48 o                         
  -6  11   1         23.32         38.86        28.70 o                         
  -5  11   1          2.57        -13.96        31.12 o                         
  -4  11   1          0.35        -22.19        35.58 o                         
  -3  11   1        424.30        369.23        70.69 o                         
  -2  11   1        748.17       1041.71       113.92 o                         
  -1  11   1         60.54         78.77        40.76 o                         
   2 -12   2          0.01        -21.77        35.62 o                         
   3 -12   2         80.09         74.86        37.75 o                         
   4 -12   2        137.35        125.43        39.49 o                         
   5 -12   2          0.47        -13.13        69.85 o                         
   6 -12   2         54.43        100.84        96.64 o                         
  -1 -11   2        324.81        370.64        51.81 o                         
   0 -11   2        119.98        152.41        37.81 o                         
   1 -11   2         24.69         16.19        30.65 o                         
   2 -11   2         79.64         49.76        31.10 o                         
   3 -11   2          8.32          9.91        30.45 o                         
   4 -11   2         21.86          6.16        28.55 o                         
   5 -11   2         58.31         67.81        30.55 o                         
   6 -11   2        170.97        253.61        33.08 o                         
   7 -11   2        519.72        640.41       131.39 o                         
   8 -11   2          0.32         21.14        30.59 o                         
  -3 -10   2        346.55        361.50        70.88 o                         
  -2 -10   2        136.63        109.98        39.25 o                         
  -1 -10   2          5.35         -0.51        27.58 o                         
   0 -10   2        403.76        330.74        37.81 o                         
   1 -10   2          5.63          3.34        22.06 o                         
   2 -10   2         31.22          1.69        20.68 o                         
   3 -10   2          0.86         -2.74        20.80 o                         
   4 -10   2         17.87         42.50        23.72 o                         
   5 -10   2        157.21        194.51        32.84 o                         
   6 -10   2        273.17        331.54        33.88 o                         
   7 -10   2        574.09        677.41        48.15 o                         
   8 -10   2         84.88         95.20        27.44 o                         
   9 -10   2        241.43        193.02        38.17 o                         
  -5  -9   2          4.50          1.16        34.94 o                         
  -4  -9   2          5.34         -8.14        33.28 o                         
  -3  -9   2         56.26         62.26        25.74 o                         
  -2  -9   2        508.92        551.55        40.80 o                         
  -1  -9   2          8.12          5.48        17.03 o                         
   0  -9   2        108.84         96.32        21.58 o                         
   1  -9   2        288.75        275.02        35.95 o                         
   2  -9   2         60.59         27.73        18.79 o                         
   3  -9   2       2053.90       2171.07       108.85 o                         
   4  -9   2        186.87        211.64        28.60 o                         
   5  -9   2         36.65         35.67        18.30 o                         
   6  -9   2         51.13         47.90        19.01 o                         
   7  -9   2          7.95         -4.90        20.30 o                         
   8  -9   2         12.29          6.92        22.31 o                         
   9  -9   2         29.12         26.83        25.70 o                         
  10  -9   2         23.87         39.11        27.56 o                         
  -6  -8   2        779.55        975.70       103.84 o                         
  -5  -8   2        696.22        785.27        65.80 o                         
  -4  -8   2         19.95         23.22        26.04 o                         
  -3  -8   2          1.39          2.39        16.82 o                         
  -2  -8   2         92.56         60.82        18.67 o                         
  -1  -8   2        710.26        787.57        56.23 o                         
   0  -8   2       1454.95       1655.97        67.80 o                         
   1  -8   2        818.01        785.55        52.71 o                         
   2  -8   2         12.62         10.37        16.02 o                         
   3  -8   2       1433.33       1401.93        67.21 o                         
   4  -8   2       6769.50       7231.99       221.90 o                         
   5  -8   2        123.95        127.87        22.72 o                         
   6  -8   2        111.67        102.35        19.10 o                         
   7  -8   2         86.64         58.88        17.39 o                         
   8  -8   2         22.68         18.24        22.54 o                         
   9  -8   2        163.98        191.05        32.18 o                         
  10  -8   2        470.74        486.49        41.33 o                         
  11  -8   2         17.87         37.90        27.95 o                         
  -7  -7   2         15.37         53.45        49.97 o                         
  -6  -7   2        691.30        686.32        52.20 o                         
  -5  -7   2          3.26         -6.58        24.26 o                         
  -4  -7   2         32.44         22.90        15.32 o                         
  -3  -7   2         10.13          5.77        14.26 o                         
  -2  -7   2          8.37          1.84        13.36 o                         
  -1  -7   2        681.78        703.12        28.27 o                         
   0  -7   2       3674.18       3987.38       125.50 o                         
   1  -7   2       3474.46       3798.83       120.19 o                         
   2  -7   2        223.16        215.81        19.33 o                         
   3  -7   2         22.58         37.00        13.95 o                         
   4  -7   2        561.78        500.59        29.21 o                         
   5  -7   2        723.18        666.10        37.25 o                         
   6  -7   2        120.43         75.00        14.10 o                         
   7  -7   2         30.10         18.88        15.56 o                         
   8  -7   2        137.55        115.46        20.52 o                         
   9  -7   2        334.27        349.39        35.23 o                         
  10  -7   2       1440.75       1495.44        64.56 o                         
  11  -7   2        131.43        174.26        37.39 o                         
  -8  -6   2         76.99         64.96        40.14 o                         
  -7  -6   2         20.11         24.31        28.50 o                         
  -6  -6   2         21.03          2.02        23.54 o                         
  -5  -6   2        363.27        331.72        22.43 o                         
  -4  -6   2        193.96        144.72        18.16 o                         
  -3  -6   2        995.19       1062.22        39.15 o                         
  -2  -6   2       1235.41       1227.17        39.28 o                         
  -1  -6   2         69.08         75.37        11.31 o                         
   0  -6   2       1926.65       2068.46        77.45 o                         
   1  -6   2       3811.35       3956.65       135.17 o                         
   2  -6   2          5.39         -1.50        12.72 o                         
   3  -6   2         30.89         13.02        10.00 o                         
   4  -6   2         31.76         25.50         8.46 o                         
   5  -6   2        207.77        169.56        13.73 o                         
   6  -6   2        127.42        103.59        12.42 o                         
   7  -6   2          7.54         10.77        11.98 o                         
   8  -6   2         37.75         17.19        12.64 o                         
   9  -6   2         44.23         57.77        15.68 o                         
  10  -6   2         66.16         70.27        21.24 o                         
  11  -6   2         37.17         50.35        30.94 o                         
  -9  -5   2         61.13        105.81        39.64 o                         
  -8  -5   2        428.67        361.71        40.26 o                         
  -7  -5   2        176.26        134.96        29.28 o                         
  -6  -5   2         35.24         27.15        14.89 o                         
  -5  -5   2         11.39         17.89        13.58 o                         
  -4  -5   2        512.05        515.28        27.04 o                         
  -3  -5   2          4.78         -0.44        10.06 o                         
  -2  -5   2       2820.49       2886.23        75.19 o                         
  -1  -5   2       2417.74       2367.58        61.81 o                         
   0  -5   2        463.89        493.36        23.23 o                         
   1  -5   2        542.31        552.56        30.65 o                         
   2  -5   2        359.74        347.12        20.29 o                         
   3  -5   2       1179.45       1168.51        36.06 o                         
   4  -5   2         14.81          9.00         9.21 o                         
   5  -5   2        164.65        133.71        11.68 o                         
   6  -5   2        968.62        924.98        27.20 o                         
   7  -5   2        782.56        773.56        26.00 o                         
   8  -5   2        607.54        671.76        30.47 o                         
   9  -5   2        241.66        259.79        22.83 o                         
  10  -5   2        289.81        302.45        28.83 o                         
  11  -5   2         16.20        -15.44        24.64 o                         
  -9  -4   2          0.75         26.45        47.08 o                         
  -8  -4   2        251.85        252.77        29.79 o                         
  -7  -4   2        185.10        192.19        25.59 o                         
  -6  -4   2       1160.27       1178.75        41.19 o                         
  -5  -4   2       2250.85       2265.82        79.81 o                         
  -4  -4   2        505.91        471.15        27.75 o                         
  -3  -4   2          0.65         -6.58         8.81 o                         
  -2  -4   2         41.27         27.63         8.28 o                         
  -1  -4   2       2110.20       2130.29        55.43 o                         
   0  -4   2       1386.73       1401.61        40.84 o                         
   1  -4   2       2067.85       1998.71        51.91 o                         
   2  -4   2        570.38        544.39        22.78 o                         
   3  -4   2        724.64        708.85        21.67 o                         
   4  -4   2       7628.88       7741.53       170.64 o                         
   5  -4   2       2510.04       2369.95        54.45 o                         
   6  -4   2        177.95        187.94        12.35 o                         
   7  -4   2         30.63         20.75         9.63 o                         
   8  -4   2       1214.42       1178.62        37.04 o                         
   9  -4   2          1.55        -12.53        12.53 o                         
  10  -4   2        232.14        253.43        28.95 o                         
  11  -4   2          4.04        -24.47        24.47 o                         
 -10  -3   2         55.81         54.26        38.65 o                         
  -9  -3   2         72.29         71.19        29.99 o                         
  -8  -3   2         90.18         52.61        20.12 o                         
  -7  -3   2         51.09         44.78        13.18 o                         
  -6  -3   2       1850.44       1761.19        41.95 o                         
  -5  -3   2       2698.76       2588.27        64.92 o                         
  -4  -3   2       3304.80       3295.48        84.84 o                         
  -3  -3   2          4.71         22.17         8.95 o                         
  -2  -3   2        457.47        446.57        23.56 o                         
  -1  -3   2        208.69        194.95         9.49 o                         
   0  -3   2      12122.18      11841.69       321.81 o                         
   1  -3   2        844.51        798.46        25.90 o                         
   2  -3   2       5032.15       4820.53       106.45 o                         
   3  -3   2        525.21        540.37        16.43 o                         
   4  -3   2        203.78        167.04        10.13 o                         
   5  -3   2       6128.21       6026.67       128.46 o                         
   6  -3   2         13.90          8.80         8.43 o                         
   7  -3   2          7.25         20.65         9.52 o                         
   8  -3   2        230.84        234.44        17.06 o                         
   9  -3   2         28.37         22.96        13.01 o                         
  10  -3   2       2018.45       2132.25        98.12 o                         
  11  -3   2        869.49        989.72        64.53 o                         
 -10  -2   2        287.85        272.10        41.26 o                         
  -9  -2   2        403.89        395.65        41.92 o                         
  -8  -2   2        127.12         85.59        20.40 o                         
  -7  -2   2       1072.67       1051.18        34.95 o                         
  -6  -2   2          9.63          5.43         8.44 o                         
  -5  -2   2        181.03        152.45        10.47 o                         
  -4  -2   2        453.13        552.97        19.43 o                         
  -3  -2   2        387.42        409.61        17.62 o                         
  -2  -2   2       1379.39       1322.32        38.18 o                         
  -1  -2   2       1188.39       1143.54        32.77 o                         
   0  -2   2       3742.61       3610.66        93.22 o                         
   1  -2   2       5620.84       5520.58       120.55 o                         
   2  -2   2       1567.54       1555.17        32.60 o                         
   3  -2   2        785.24        726.69        18.47 o                         
   4  -2   2        221.30        238.21        11.53 o                         
   5  -2   2          8.21          1.23         9.18 o                         
   6  -2   2        244.92        284.69        14.98 o                         
   7  -2   2         10.31          8.02         9.65 o                         
   8  -2   2         19.87          8.01        12.08 o                         
   9  -2   2         71.95         86.12        16.12 o                         
  10  -2   2        387.28        366.99        32.77 o                         
  11  -2   2       1045.24       1178.90        82.97 o                         
 -11  -1   2        145.18        166.35        39.34 o                         
 -10  -1   2        103.18        137.87        31.10 o                         
  -9  -1   2        237.44        201.94        24.49 o                         
  -8  -1   2          3.67         14.53        15.72 o                         
  -7  -1   2        783.54        829.03        27.71 o                         
  -6  -1   2        374.68        383.16        17.36 o                         
  -5  -1   2        409.52        493.44        18.58 o                         
  -4  -1   2        147.43        182.21        10.86 o                         
  -3  -1   2       1517.56       1516.79        36.84 o                         
  -2  -1   2       9629.89       9605.82       230.42 o                         
  -1  -1   2      14384.73      13941.88       300.59 o                         
   0  -1   2        659.48        646.58        17.30 o                         
   1  -1   2       1078.55       1153.03        26.06 o                         
   2  -1   2       1599.07       1668.34        37.32 o                         
   3  -1   2       1154.41       1182.28        28.56 o                         
   4  -1   2         10.34          9.98         7.05 o                         
   5  -1   2          9.31         -1.40         8.27 o                         
   6  -1   2         16.62         19.73         9.30 o                         
   7  -1   2        200.97        199.19        14.76 o                         
   8  -1   2        545.38        531.86        25.03 o                         
   9  -1   2       1262.92       1257.80        55.16 o                         
  10  -1   2          3.69          9.63        26.88 o                         
  11  -1   2          1.00        -30.82        30.82 o                         
 -11   0   2        899.07        917.80       221.35 o                         
 -10   0   2       1235.94       1410.58        67.46 o                         
  -9   0   2         24.94         16.78        13.52 o                         
  -8   0   2        482.25        493.63        22.63 o                         
  -7   0   2        581.53        570.81        22.51 o                         
  -6   0   2        321.34        367.92        15.86 o                         
  -5   0   2       5020.74       4856.57       104.74 o                         
  -4   0   2        236.93        251.08        12.35 o                         
  -3   0   2        256.93        289.58        11.47 o                         
  -2   0   2       2428.13       2347.29        48.75 o                         
  -1   0   2        295.19        346.34        12.43 o                         
   0   0   2       1003.75       1091.30        25.63 o                         
   1   0   2        513.52        536.14        14.35 o                         
   2   0   2        289.99        337.32        12.66 o                         
   3   0   2       3570.78       3617.63        81.45 o                         
   4   0   2        602.67        787.46        22.34 o                         
   5   0   2       3854.56       3677.03        80.34 o                         
   6   0   2       1039.63       1052.37        27.97 o                         
   7   0   2         44.73         40.04         9.77 o                         
   8   0   2         20.20         26.30        12.67 o                         
   9   0   2        553.95        528.67        31.76 o                         
  10   0   2        166.23        129.54        29.04 o                         
  11   0   2          9.02         13.05        29.26 o                         
 -11   1   2        204.94        201.82        31.35 o                         
 -10   1   2        851.39        838.63        39.30 o                         
  -9   1   2        130.85        108.70        15.93 o                         
  -8   1   2        264.87        308.78        18.84 o                         
  -7   1   2         42.85         59.63         9.46 o                         
  -6   1   2          9.58         -3.67         7.33 o                         
  -5   1   2      10202.17      10230.27       198.43 o                         
  -4   1   2      14965.31      15011.93       311.43 o                         
  -3   1   2       2223.98       2128.61        45.32 o                         
  -2   1   2         13.00          2.34         5.48 o                         
  -1   1   2         78.78        102.76         7.55 o                         
   0   1   2       1247.05       1230.02        27.98 o                         
   1   1   2         43.36         64.64         7.87 o                         
   2   1   2       1174.50       1230.39        32.45 o                         
   3   1   2         10.10         16.36         9.38 o                         
   4   1   2        578.62        581.02        21.58 o                         
   5   1   2       4074.69       3996.86        91.54 o                         
   6   1   2       5717.05       5945.12       134.23 o                         
   7   1   2        120.62         92.00        14.56 o                         
   8   1   2          4.63          6.19        14.00 o                         
   9   1   2          6.59        -13.71        24.14 o                         
  10   1   2         62.36         39.14        32.48 o                         
 -11   2   2         11.43        -19.57        23.11 o                         
 -10   2   2        138.07        126.81        21.51 o                         
  -9   2   2        527.75        566.57        30.71 o                         
  -8   2   2       2735.29       2817.94        69.17 o                         
  -7   2   2        326.13        367.89        18.41 o                         
  -6   2   2         61.75         62.79         9.66 o                         
  -5   2   2       2191.48       2195.51        56.12 o                         
  -4   2   2      14940.04      15556.11       337.14 o                         
  -3   2   2       8484.72       8642.26       180.88 o                         
  -2   2   2         71.91         77.60         7.14 o                         
  -1   2   2         15.34         19.71         6.06 o                         
   0   2   2        241.07        241.43        10.92 o                         
   1   2   2       3239.19       3056.37        72.22 o                         
   2   2   2       3205.86       3095.02        67.18 o                         
   3   2   2        145.26        143.82        11.22 o                         
   4   2   2       1081.46       1150.30        35.08 o                         
   5   2   2       1249.63       1239.45        36.51 o                         
   6   2   2        680.78        638.59        28.83 o                         
   7   2   2          9.43          1.75        14.13 o                         
   8   2   2        194.42        146.45        24.28 o                         
   9   2   2          3.09        -12.76        24.93 o                         
  10   2   2          5.96         24.17        33.25 o                         
 -11   3   2         35.64         17.38        25.64 o                         
 -10   3   2        117.22        120.82        21.26 o                         
  -9   3   2        144.10        166.16        16.28 o                         
  -8   3   2       1061.78       1065.49        33.44 o                         
  -7   3   2       1918.14       1763.75        54.50 o                         
  -6   3   2       2989.83       3096.87        76.67 o                         
  -5   3   2        136.48        168.38        12.58 o                         
  -4   3   2          0.73          0.86         7.62 o                         
  -3   3   2         54.19         60.29         8.63 o                         
  -2   3   2        411.44        451.15        16.90 o                         
  -1   3   2         38.31         39.61         6.41 o                         
   0   3   2         82.48         87.23         8.86 o                         
   1   3   2        347.60        333.22        21.30 o                         
   2   3   2       7877.02       8418.28       306.16 o                         
   3   3   2        952.05        999.79        33.05 o                         
   4   3   2         62.03         52.21        10.84 o                         
   5   3   2         70.68         60.18        10.69 o                         
   6   3   2        106.98         75.55        15.98 o                         
   7   3   2        631.00        703.06        51.43 o                         
   8   3   2        405.26        388.82        36.49 o                         
   9   3   2          0.83        -16.76        32.45 o                         
 -11   4   2         45.97         52.21        27.48 o                         
 -10   4   2        971.18       1126.95        65.09 o                         
  -9   4   2       1583.47       1564.89        47.28 o                         
  -8   4   2        311.74        353.05        22.25 o                         
  -7   4   2        165.53        183.70        14.42 o                         
  -6   4   2         25.38         29.19         9.20 o                         
  -5   4   2       2012.34       2024.57        52.78 o                         
  -4   4   2        158.66        177.23        13.24 o                         
  -3   4   2          6.57          2.11         8.67 o                         
  -2   4   2        123.98        121.53        10.58 o                         
  -1   4   2       2251.45       2090.54        62.18 o                         
   0   4   2       2465.29       2447.54        78.23 o                         
   1   4   2        954.04        886.20        36.07 o                         
   2   4   2        595.53        622.12        36.52 o                         
   3   4   2        629.48        760.66        38.84 o                         
   4   4   2        417.54        343.92        29.44 o                         
   5   4   2         16.67         25.40        18.28 o                         
   6   4   2         29.35         19.12        16.28 o                         
   7   4   2         71.36         60.92        28.97 o                         
   8   4   2         60.79         56.31        28.45 o                         
   9   4   2         49.04         45.69        68.80 o                         
 -11   5   2        290.95        389.95        52.78 o                         
 -10   5   2       1363.97       1600.20        74.97 o                         
  -9   5   2       1782.73       1828.77        92.33 o                         
  -8   5   2        261.76        284.44        19.83 o                         
  -7   5   2        179.97        163.60        14.04 o                         
  -6   5   2         60.65         47.27        10.15 o                         
  -5   5   2        468.29        458.48        21.60 o                         
  -4   5   2       3771.01       3627.72        93.11 o                         
  -3   5   2        100.05         65.64         8.96 o                         
  -2   5   2        680.65        685.23        26.17 o                         
  -1   5   2       1730.24       1705.09        50.67 o                         
   0   5   2       1781.46       1756.46        55.85 o                         
   1   5   2       3285.68       3212.39       100.90 o                         
   2   5   2         45.97          6.52        19.36 o                         
   3   5   2        281.06        273.53        39.36 o                         
   4   5   2        459.45        416.23        26.64 o                         
   5   5   2        397.37        321.16        28.58 o                         
   6   5   2       2981.45       3202.07       197.69 o                         
   7   5   2        387.55        408.70        49.73 o                         
   8   5   2         42.26         -1.53        32.01 o                         
 -11   6   2          4.69        -26.74        26.74 o                         
 -10   6   2        108.92        119.93        30.93 o                         
  -9   6   2        245.49        223.72        24.96 o                         
  -8   6   2        196.26        196.00        19.74 o                         
  -7   6   2        348.35        312.09        21.18 o                         
  -6   6   2        123.89        113.47        14.07 o                         
  -5   6   2        561.68        523.87        30.17 o                         
  -4   6   2       4141.62       4222.04       115.90 o                         
  -3   6   2       4768.34       4731.11       119.31 o                         
  -2   6   2         96.16         73.96        13.62 o                         
  -1   6   2        109.45         97.00        15.01 o                         
   0   6   2         32.85         30.10        11.17 o                         
   1   6   2        553.47        584.64        38.01 o                         
   2   6   2        570.47        654.48        62.18 o                         
   3   6   2        339.70        385.15        40.87 o                         
   4   6   2          6.08         12.64        17.86 o                         
   5   6   2        443.49        454.11        36.47 o                         
   6   6   2        501.07        578.90        49.65 o                         
   7   6   2        807.19        804.59       155.85 o                         
 -11   7   2         14.29          7.08        31.16 o                         
 -10   7   2         10.85          1.76        22.16 o                         
  -9   7   2          2.00         14.42        21.97 o                         
  -8   7   2        330.41        345.17        37.51 o                         
  -7   7   2        261.91        241.47        21.93 o                         
  -6   7   2        252.53        246.40        22.06 o                         
  -5   7   2        187.85        158.97        19.26 o                         
  -4   7   2         75.20         78.03        14.05 o                         
  -3   7   2       1780.51       1702.56        54.93 o                         
  -2   7   2        327.50        281.46        23.17 o                         
  -1   7   2        411.45        367.52        24.98 o                         
   0   7   2        208.75        182.63        17.96 o                         
   1   7   2        127.48        117.17        21.23 o                         
   2   7   2        985.17       1165.72        77.53 o                         
   3   7   2       1726.20       2071.55       322.43 o                         
   4   7   2        120.07        108.97        36.23 o                         
   5   7   2          0.04         31.74        29.37 o                         
   6   7   2        172.70        122.56        36.01 o                         
 -10   8   2         43.27         52.71        28.34 o                         
  -9   8   2         93.51        124.34        28.18 o                         
  -8   8   2        114.59         97.94        25.82 o                         
  -7   8   2          2.89         -6.19        20.65 o                         
  -6   8   2          2.12        -14.09        17.06 o                         
  -5   8   2         81.06         38.69        16.74 o                         
  -4   8   2        569.45        575.98        32.76 o                         
  -3   8   2        121.24        103.64        22.54 o                         
  -2   8   2        157.23        120.76        21.44 o                         
  -1   8   2        475.87        419.19        30.67 o                         
   0   8   2          7.27         22.76        17.32 o                         
   1   8   2         84.38         97.87        24.15 o                         
   2   8   2         35.72         39.90        33.67 o                         
   3   8   2        218.89        261.84        45.21 o                         
   4   8   2          6.18         37.79        36.82 o                         
   5   8   2         68.55         23.32        79.31 o                         
  -9   9   2       1140.82       1324.17        73.23 o                         
  -8   9   2        603.39        688.16        49.25 o                         
  -7   9   2          5.72          1.37        22.59 o                         
  -6   9   2         50.03         57.29        24.00 o                         
  -5   9   2        340.21        326.16        33.20 o                         
  -4   9   2        223.74        232.64        26.37 o                         
  -3   9   2         61.39         52.68        23.26 o                         
  -2   9   2         18.13         -9.53        21.11 o                         
  -1   9   2        203.53        139.03        35.12 o                         
   0   9   2        374.01        294.88        38.87 o                         
   1   9   2        723.47        836.61        61.25 o                         
   2   9   2        312.94        337.70        51.33 o                         
   3   9   2          4.23         -4.98        42.91 o                         
  -8  10   2        184.91        229.19        47.80 o                         
  -7  10   2         17.29         16.04        28.69 o                         
  -6  10   2         76.55         90.51        28.15 o                         
  -5  10   2         48.14         38.00        24.80 o                         
  -4  10   2          3.13        -16.30        28.26 o                         
  -3  10   2       1103.87       1114.30       128.24 o                         
  -2  10   2        275.52        315.44        48.40 o                         
  -1  10   2         27.89         47.62        31.75 o                         
   0  10   2         55.67         41.84        35.67 o                         
   1  10   2         62.71         34.96        33.75 o                         
  -6  11   2          9.50        -18.91        91.91 o                         
  -5  11   2         48.58         61.24        34.90 o                         
  -4  11   2         15.53        -13.43        39.71 o                         
  -3  11   2        456.88        432.28        59.46 o                         
  -2  11   2        464.44        401.46        67.60 o                         
   1 -12   3         15.04         42.13        37.29 o                         
   2 -12   3          0.06         -5.46        31.86 o                         
   3 -12   3        118.08        121.62        37.49 o                         
   4 -12   3         60.99         34.99        32.70 o                         
   5 -12   3        112.84        159.80        45.24 o                         
   6 -12   3        106.62         45.69        69.33 o                         
  -1 -11   3        356.05        359.62        67.31 o                         
   0 -11   3        166.68        163.18        40.85 o                         
   1 -11   3         17.85         36.95        29.40 o                         
   2 -11   3        106.08        129.19        40.08 o                         
   3 -11   3         91.70         98.89        32.26 o                         
   4 -11   3        159.90        133.67        33.52 o                         
   5 -11   3        210.31        254.14        37.20 o                         
   6 -11   3        689.95        707.51        77.01 o                         
   7 -11   3        300.72        336.69        48.95 o                         
   8 -11   3         56.41         50.60        30.69 o                         
  -3 -10   3        127.07        107.16        33.74 o                         
  -2 -10   3         62.20         82.23        30.70 o                         
  -1 -10   3        291.74        273.20        30.66 o                         
   0 -10   3         29.31         38.07        22.52 o                         
   1 -10   3        221.94        242.34        35.92 o                         
   2 -10   3         55.63         33.19        21.31 o                         
   3 -10   3          1.07         -2.32        20.13 o                         
   4 -10   3        360.08        346.87        38.94 o                         
   5 -10   3       1079.38       1300.06        72.72 o                         
   6 -10   3        227.58        195.31        28.83 o                         
   7 -10   3        100.68        115.48        26.90 o                         
   8 -10   3         29.67         50.58        26.09 o                         
   9 -10   3        117.47         99.10        31.22 o                         
  -5  -9   3          1.48         42.18        45.89 o                         
  -4  -9   3         21.83         45.09        37.15 o                         
  -3  -9   3         17.49         -0.17        21.67 o                         
  -2  -9   3        196.28        180.46        19.20 o                         
  -1  -9   3        293.66        282.34        37.61 o                         
   0  -9   3        159.24        158.22        23.06 o                         
   1  -9   3        274.74        304.08        29.99 o                         
   2  -9   3        197.21        190.98        22.79 o                         
   3  -9   3        536.72        560.21        60.36 o                         
   4  -9   3         75.60         59.33        19.49 o                         
   5  -9   3        118.04        103.61        21.45 o                         
   6  -9   3          8.74         18.85        18.38 o                         
   7  -9   3        121.50        132.49        23.08 o                         
   8  -9   3         35.71         34.90        23.62 o                         
   9  -9   3         19.89         33.22        25.47 o                         
  10  -9   3        153.45        159.36        35.97 o                         
  -6  -8   3        433.43        603.08        64.63 o                         
  -5  -8   3        202.93        154.19        31.88 o                         
  -4  -8   3        130.09        138.57        32.99 o                         
  -3  -8   3        389.12        375.31        30.71 o                         
  -2  -8   3         14.27          2.65        13.58 o                         
  -1  -8   3        354.44        383.34        29.32 o                         
   0  -8   3         47.45         34.79        19.20 o                         
   1  -8   3        306.92        336.94        26.73 o                         
   2  -8   3         66.23         73.34        18.18 o                         
   3  -8   3        142.97        102.15        17.25 o                         
   4  -8   3        559.58        528.02        39.15 o                         
   5  -8   3         36.35         19.71        17.20 o                         
   6  -8   3          1.61         -4.63        12.77 o                         
   7  -8   3        137.84         80.96        17.60 o                         
   8  -8   3         52.06         39.60        20.69 o                         
   9  -8   3       1705.14       1828.84        81.42 o                         
  10  -8   3        324.05        383.88        38.31 o                         
  11  -8   3        137.56        111.00        33.11 o                         
  -7  -7   3        203.67        191.00        57.64 o                         
  -6  -7   3        466.46        469.07        52.11 o                         
  -5  -7   3          2.44         -7.20        20.08 o                         
  -4  -7   3         63.94         25.77        15.39 o                         
  -3  -7   3        172.44        165.15        20.54 o                         
  -2  -7   3        166.32        137.90        15.04 o                         
  -1  -7   3       3406.58       3777.81        97.12 o                         
   0  -7   3       1995.74       2057.09        65.14 o                         
   1  -7   3        420.21        404.72        26.87 o                         
   2  -7   3        118.40         97.22        15.56 o                         
   3  -7   3          2.27          0.93        12.49 o                         
   4  -7   3         74.18         49.17        12.99 o                         
   5  -7   3        183.46        168.14        13.10 o                         
   6  -7   3        381.33        380.44        21.44 o                         
   7  -7   3        118.07        121.53        15.64 o                         
   8  -7   3          0.55        -12.76        12.76 o                         
   9  -7   3        449.27        420.74        27.37 o                         
  10  -7   3        820.70        920.60        49.05 o                         
  11  -7   3        106.86         92.64        33.02 o                         
  -8  -6   3          1.95          5.69        37.36 o                         
  -7  -6   3          0.92         -2.62        32.62 o                         
  -6  -6   3          3.56         -4.71        21.81 o                         
  -5  -6   3       1094.56       1155.83        51.79 o                         
  -4  -6   3        152.79        117.31        16.37 o                         
  -3  -6   3         87.11         77.48        13.63 o                         
  -2  -6   3        493.98        491.12        27.52 o                         
  -1  -6   3         78.50         79.85        10.78 o                         
   0  -6   3       2368.83       2547.83        82.71 o                         
   1  -6   3          4.52         21.91        10.71 o                         
   2  -6   3          6.27         -0.71        10.29 o                         
   3  -6   3        529.65        558.01        25.46 o                         
   4  -6   3         36.28         40.44         8.82 o                         
   5  -6   3       2141.65       2144.15        59.09 o                         
   6  -6   3        971.09        909.04        28.63 o                         
   7  -6   3       1927.17       1888.64        52.20 o                         
   8  -6   3        799.47        851.60        35.37 o                         
   9  -6   3        915.65        934.62        38.67 o                         
  10  -6   3        169.28        181.12        28.50 o                         
  11  -6   3         45.09         36.83        30.95 o                         
  -9  -5   3        210.19        254.04        41.94 o                         
  -8  -5   3         53.97         57.63        30.80 o                         
  -7  -5   3          1.12        -25.21        25.21 o                         
  -6  -5   3        216.00        159.18        21.32 o                         
  -5  -5   3          1.48        -15.99        15.99 o                         
  -4  -5   3        206.91        154.84        15.82 o                         
  -3  -5   3        569.51        502.81        25.93 o                         
  -2  -5   3        629.69        650.10        24.20 o                         
  -1  -5   3        319.50        295.04        16.55 o                         
   0  -5   3        366.40        428.60        19.72 o                         
   1  -5   3        161.88        179.70        14.29 o                         
   2  -5   3        602.99        608.51        24.36 o                         
   3  -5   3        121.99        132.52         9.63 o                         
   4  -5   3       2764.99       2762.20        64.89 o                         
   5  -5   3        326.93        362.92        15.71 o                         
   6  -5   3       1783.48       1749.76        43.47 o                         
   7  -5   3         55.56         58.88        10.65 o                         
   8  -5   3         85.10        102.62        15.49 o                         
   9  -5   3         22.04         15.59        15.73 o                         
  10  -5   3         38.06         -7.66        20.03 o                         
  11  -5   3         42.61         61.56        29.19 o                         
  -9  -4   3         13.31         40.06        38.60 o                         
  -8  -4   3        170.10        193.46        30.98 o                         
  -7  -4   3          1.48          3.43        16.35 o                         
  -6  -4   3       2191.34       2287.14        65.06 o                         
  -5  -4   3       1261.78       1264.06        42.21 o                         
  -4  -4   3         10.25          1.67        11.06 o                         
  -3  -4   3         75.04         65.23        11.02 o                         
  -2  -4   3         51.39         40.77        11.21 o                         
  -1  -4   3        939.67        903.89        33.59 o                         
   0  -4   3         97.95         94.06        10.78 o                         
   1  -4   3       7369.28       7636.11       196.48 o                         
   2  -4   3        101.76         84.34         7.90 o                         
   3  -4   3       1625.76       1508.48        37.55 o                         
   4  -4   3      11785.63      11907.74       260.41 o                         
   5  -4   3       3471.21       3426.07        75.87 o                         
   6  -4   3        233.75        219.92        13.02 o                         
   7  -4   3        337.49        363.50        18.63 o                         
   8  -4   3        630.40        678.83        33.37 o                         
   9  -4   3         59.96         75.28        15.41 o                         
  10  -4   3        213.62        216.54        32.65 o                         
  11  -4   3          1.46        -11.22        26.77 o                         
 -10  -3   3        125.62        101.55        37.35 o                         
  -9  -3   3        387.57        389.66        41.08 o                         
  -8  -3   3          0.33        -13.84        18.67 o                         
  -7  -3   3         51.26         37.01        12.54 o                         
  -6  -3   3       2005.54       2031.47        51.73 o                         
  -5  -3   3       2799.98       2673.65        67.05 o                         
  -4  -3   3        362.41        312.13        14.90 o                         
  -3  -3   3        144.40        152.30        13.30 o                         
  -2  -3   3        986.37        963.99        39.45 o                         
  -1  -3   3        720.06        692.94        25.60 o                         
   0  -3   3       8729.29       8339.59       227.73 o                         
   1  -3   3       8138.04       7846.40       179.01 o                         
   2  -3   3       2014.93       2005.03        46.95 o                         
   3  -3   3        276.93        302.00        11.34 o                         
   4  -3   3       3084.17       3108.83        71.44 o                         
   5  -3   3       1398.56       1463.05        37.97 o                         
   6  -3   3        642.22        663.79        26.21 o                         
   7  -3   3         10.47          1.74         9.61 o                         
   8  -3   3          0.74         -2.78        12.16 o                         
   9  -3   3         30.25         15.52        13.39 o                         
  10  -3   3       2905.03       3212.10       121.06 o                         
  11  -3   3        292.94        300.18        51.29 o                         
 -10  -2   3        754.05        800.73        84.47 o                         
  -9  -2   3        947.16       1002.90        54.42 o                         
  -8  -2   3        776.44        698.87        43.14 o                         
  -7  -2   3         82.21         62.06        11.95 o                         
  -6  -2   3        115.23        106.23        11.82 o                         
  -5  -2   3       2965.52       3089.88        82.82 o                         
  -4  -2   3        387.65        383.03        22.03 o                         
  -3  -2   3        954.87       1040.71        28.77 o                         
  -2  -2   3       6779.11       6716.54       161.99 o                         
  -1  -2   3        750.32        736.30        21.26 o                         
   0  -2   3      51635.48      50641.22      1203.68 o                         
   1  -2   3      45689.86      47374.85      1018.69 o                         
   2  -2   3      10157.44      10655.03       212.77 o                         
   3  -2   3      10076.47      10685.89       213.66 o                         
   4  -2   3        653.23        685.51        21.67 o                         
   5  -2   3       3162.54       3426.17        79.10 o                         
   6  -2   3       2793.63       2889.48        68.49 o                         
   7  -2   3       1349.91       1425.90        41.27 o                         
   8  -2   3        639.89        651.58        32.11 o                         
   9  -2   3         65.83         49.63        20.08 o                         
  10  -2   3        111.72         99.21        29.31 o                         
  11  -2   3        812.96        913.22        81.65 o                         
 -11  -1   3        132.83        116.23        43.33 o                         
 -10  -1   3         35.79         41.66        25.34 o                         
  -9  -1   3        851.27       1032.44        54.77 o                         
  -8  -1   3          6.16         -6.46        14.37 o                         
  -7  -1   3        624.90        536.25        28.27 o                         
  -6  -1   3          0.99         -6.90         8.44 o                         
  -5  -1   3         51.36         32.95         7.88 o                         
  -4  -1   3        569.05        513.43        17.14 o                         
  -3  -1   3       1504.50       1479.55        38.07 o                         
  -2  -1   3        288.46        312.97        11.96 o                         
  -1  -1   3        460.88        494.88        15.83 o                         
   0  -1   3      12701.71      12857.56       266.02 o                         
   1  -1   3      13677.45      14631.03       301.95 o                         
   2  -1   3       2729.82       2774.04        55.46 o                         
   3  -1   3        688.92        690.11        19.70 o                         
   4  -1   3          5.44         16.66         7.35 o                         
   5  -1   3          9.01          8.85         7.88 o                         
   6  -1   3       1994.42       1829.03        46.34 o                         
   7  -1   3       1104.37       1087.72        33.69 o                         
   8  -1   3        769.08        721.26        30.77 o                         
   9  -1   3        241.69        229.76        27.90 o                         
  10  -1   3        277.60        260.91        32.81 o                         
  11  -1   3         37.45        -20.59        32.24 o                         
 -11   0   3        561.82        605.19        46.41 o                         
 -10   0   3        410.90        384.89        47.90 o                         
  -9   0   3          7.13         11.05        14.40 o                         
  -8   0   3        330.69        362.85        20.42 o                         
  -7   0   3       1273.65       1242.60        36.28 o                         
  -6   0   3        480.70        453.65        18.00 o                         
  -5   0   3        508.91        488.00        19.10 o                         
  -4   0   3       1303.25       1356.42        34.32 o                         
  -3   0   3        123.60        116.26         7.62 o                         
  -2   0   3       2931.90       2867.82        61.97 o                         
  -1   0   3       3423.76       3311.92        77.61 o                         
   0   0   3         70.61         94.24         7.32 o                         
   1   0   3       5851.73       6048.13       117.20 o                         
   2   0   3       1942.68       2047.90        47.89 o                         
   3   0   3        448.76        506.85        17.46 o                         
   4   0   3        487.31        530.88        19.89 o                         
   5   0   3       3625.32       3507.48        81.38 o                         
   6   0   3         20.06         30.25        11.01 o                         
   7   0   3        233.51        211.51        17.72 o                         
   8   0   3         34.47         33.54        15.44 o                         
   9   0   3        229.39        217.49        26.32 o                         
  10   0   3         14.90         19.79        26.34 o                         
 -11   1   3         29.07         66.15        27.20 o                         
 -10   1   3         21.94         10.23        17.43 o                         
  -9   1   3        319.17        313.83        28.00 o                         
  -8   1   3       1101.10       1071.37        34.30 o                         
  -7   1   3         65.14         64.36         9.82 o                         
  -6   1   3       2041.61       1926.16        48.10 o                         
  -5   1   3       4795.93       4405.99        88.11 o                         
  -4   1   3       6600.38       6533.85       151.33 o                         
  -3   1   3         56.40         65.81         7.75 o                         
  -2   1   3         25.95         26.96         6.90 o                         
  -1   1   3          4.71         10.99         5.93 o                         
   0   1   3       2795.17       2820.13        58.53 o                         
   1   1   3         62.08         93.54         9.15 o                         
   2   1   3       3496.78       3614.20        77.88 o                         
   3   1   3       1628.52       1720.42        44.35 o                         
   4   1   3       2629.01       2789.41        68.66 o                         
   5   1   3       2221.53       2120.26        52.82 o                         
   6   1   3       1398.80       1424.34        44.00 o                         
   7   1   3          1.97          5.07        12.92 o                         
   8   1   3          0.85          2.70        17.22 o                         
   9   1   3        212.47        208.06        31.53 o                         
  10   1   3        237.76        261.08        36.27 o                         
 -11   2   3          2.52         -5.53        24.04 o                         
 -10   2   3        899.21        990.48        44.78 o                         
  -9   2   3       1506.75       1511.08        66.16 o                         
  -8   2   3       1991.21       1993.98        50.16 o                         
  -7   2   3         33.74         45.88        10.00 o                         
  -6   2   3        392.70        469.95        19.59 o                         
  -5   2   3       1545.21       1390.49        36.63 o                         
  -4   2   3      10751.21      11021.68       252.53 o                         
  -3   2   3          5.84          8.46         6.44 o                         
  -2   2   3        349.03        389.98        13.34 o                         
  -1   2   3          8.63         15.12         6.12 o                         
   0   2   3       2179.72       2195.06        46.84 o                         
   1   2   3      11202.89      11557.95       278.73 o                         
   2   2   3       4120.52       4164.77       103.38 o                         
   3   2   3        295.97        270.98        14.32 o                         
   4   2   3        133.56        115.38        11.50 o                         
   5   2   3        311.85        275.97        27.70 o                         
   6   2   3        313.81        291.78        18.93 o                         
   7   2   3        435.97        395.87        28.67 o                         
   8   2   3          3.36         -6.17        24.01 o                         
   9   2   3         40.71         40.83        27.60 o                         
  10   2   3        154.22        147.29        80.10 o                         
 -11   3   3        178.17        195.63        38.88 o                         
 -10   3   3          9.23          2.23        17.95 o                         
  -9   3   3       1646.02       1647.33        51.80 o                         
  -8   3   3        678.84        755.10        32.75 o                         
  -7   3   3       1049.15       1044.07        35.21 o                         
  -6   3   3        813.24        852.33        27.92 o                         
  -5   3   3        124.69        152.33        11.57 o                         
  -4   3   3          1.28          3.37         8.05 o                         
  -3   3   3        686.73        688.90        21.04 o                         
  -2   3   3         35.37         48.81         7.92 o                         
  -1   3   3         45.37         61.71         8.24 o                         
   0   3   3        596.46        624.24        18.98 o                         
   1   3   3       7199.67       7347.42       169.98 o                         
   2   3   3       1412.31       1376.49        42.07 o                         
   3   3   3        337.92        348.29        17.22 o                         
   4   3   3        329.43        305.50        21.42 o                         
   5   3   3         45.87         40.57        11.05 o                         
   6   3   3        233.59        186.93        19.32 o                         
   7   3   3        204.94        174.89        25.64 o                         
   8   3   3          2.94          0.72        25.84 o                         
   9   3   3         35.80         24.54        38.52 o                         
 -11   4   3        365.07        323.45        60.51 o                         
 -10   4   3        999.91       1153.45        97.51 o                         
  -9   4   3         28.11         29.78        14.45 o                         
  -8   4   3        189.06        204.47        17.11 o                         
  -7   4   3         23.93         12.00         9.68 o                         
  -6   4   3        239.85        211.65        15.19 o                         
  -5   4   3        578.70        630.81        25.07 o                         
  -4   4   3         10.80          6.92         8.12 o                         
  -3   4   3        140.16        162.98        12.17 o                         
  -2   4   3       1227.87       1132.28        32.40 o                         
  -1   4   3        173.68        232.45        11.82 o                         
   0   4   3        124.20         77.04         9.48 o                         
   1   4   3       1070.20       1048.72        40.06 o                         
   2   4   3        465.09        434.64        24.58 o                         
   3   4   3        387.85        324.53        24.62 o                         
   4   4   3       3560.02       3843.51       122.67 o                         
   5   4   3         63.41         39.47        15.78 o                         
   6   4   3         62.03         81.66        21.88 o                         
   7   4   3        232.31        300.00        33.88 o                         
   8   4   3        335.98        375.30        50.59 o                         
 -11   5   3        213.20        145.83        36.75 o                         
 -10   5   3        452.00        521.46        44.08 o                         
  -9   5   3        834.24        951.56        49.10 o                         
  -8   5   3         19.66         32.43        13.81 o                         
  -7   5   3         50.30         40.56        14.62 o                         
  -6   5   3        375.46        369.01        19.23 o                         
  -5   5   3       1244.58       1071.18        37.09 o                         
  -4   5   3       4533.36       4569.05       109.78 o                         
  -3   5   3        658.18        654.69        25.59 o                         
  -2   5   3         96.49         79.17         9.91 o                         
  -1   5   3         20.26          1.68         8.47 o                         
   0   5   3          6.55         -4.02         8.52 o                         
   1   5   3         16.31          2.57        13.89 o                         
   2   5   3        705.42        467.96        63.99 o                         
   3   5   3         51.66         50.39        21.80 o                         
   4   5   3         17.18          1.08        15.45 o                         
   5   5   3        141.72        142.65        24.78 o                         
   6   5   3       1137.77       1306.02        84.04 o                         
   7   5   3        146.94        180.16        34.27 o                         
 -11   6   3         12.02        -12.12        26.14 o                         
 -10   6   3         10.63         10.92        21.84 o                         
  -9   6   3        195.13        183.20        30.71 o                         
  -8   6   3        842.66        860.87        46.62 o                         
  -7   6   3          4.14         10.32        13.50 o                         
  -6   6   3          0.15         -7.62        12.32 o                         
  -5   6   3        996.14        984.23        35.10 o                         
  -4   6   3       8506.78       8622.88       241.02 o                         
  -3   6   3       4167.78       4079.87       104.47 o                         
  -2   6   3        446.86        414.68        20.68 o                         
  -1   6   3         70.04         67.30        13.51 o                         
   0   6   3         73.76         47.94        15.83 o                         
   1   6   3        498.78        463.55        36.25 o                         
   2   6   3       1042.25       1096.74        89.56 o                         
   3   6   3        401.19        401.73        38.54 o                         
   4   6   3          4.28          9.21        21.17 o                         
   5   6   3        567.99        636.11        66.36 o                         
   6   6   3        317.31        312.60        47.44 o                         
 -10   7   3         10.53         20.03        28.61 o                         
  -9   7   3        114.64         65.74        25.07 o                         
  -8   7   3        661.12        672.29        42.12 o                         
  -7   7   3       1158.38       1196.59        59.48 o                         
  -6   7   3         24.23         -1.75        14.37 o                         
  -5   7   3         15.90          9.71        15.70 o                         
  -4   7   3        195.93        169.77        19.07 o                         
  -3   7   3        716.67        701.72        47.85 o                         
  -2   7   3        472.74        421.30        47.09 o                         
  -1   7   3        275.66        241.23        24.50 o                         
   0   7   3         74.19         50.89        15.56 o                         
   1   7   3        281.17        307.55        29.27 o                         
   2   7   3       1856.53       2216.09       119.45 o                         
   3   7   3        268.36        280.62        43.57 o                         
   4   7   3          6.34         61.63        28.46 o                         
   5   7   3         30.94         80.87        41.58 o                         
 -10   8   3         21.10         30.33        27.54 o                         
  -9   8   3         84.49        104.80        30.18 o                         
  -8   8   3        145.09        150.40        29.33 o                         
  -7   8   3        817.42        885.65        65.46 o                         
  -6   8   3        206.90        220.28        29.06 o                         
  -5   8   3         14.23         55.72        19.40 o                         
  -4   8   3          1.41         25.84        31.55 o                         
  -3   8   3        222.18        173.80        23.19 o                         
  -2   8   3        381.55        339.29        29.51 o                         
  -1   8   3        278.27        246.95        30.11 o                         
   0   8   3        228.44        199.96        28.62 o                         
   1   8   3        210.47        203.01        58.89 o                         
   2   8   3         68.36        114.12        38.48 o                         
   3   8   3        159.82        177.63        42.96 o                         
   4   8   3         22.47         80.77        39.79 o                         
  -9   9   3        741.83        757.26        54.20 o                         
  -8   9   3        442.04        510.94        49.61 o                         
  -7   9   3         48.67         37.71        25.20 o                         
  -6   9   3        229.08        198.91        31.39 o                         
  -5   9   3         56.99         32.46        23.55 o                         
  -4   9   3         84.22         99.15        22.89 o                         
  -3   9   3        131.15        124.26        23.58 o                         
  -2   9   3          2.01        -23.08        23.08 o                         
  -1   9   3        219.26        207.97        31.64 o                         
   0   9   3        202.20        234.37        52.79 o                         
   1   9   3        281.50        309.74        44.99 o                         
   2   9   3         45.68         27.73        37.68 o                         
  -7  10   3         18.00         52.58        30.61 o                         
  -6  10   3          0.60         10.35        30.03 o                         
  -5  10   3        129.31        154.26        37.78 o                         
  -4  10   3        408.80        453.81        48.86 o                         
  -3  10   3       1101.02       1083.15        82.33 o                         
  -2  10   3        269.15        216.45        49.34 o                         
  -1  10   3         21.42         33.83        42.21 o                         
   0  10   3         53.34          4.19        32.12 o                         
   1 -12   4        119.19        142.02        39.13 o                         
   2 -12   4         28.39         49.28        32.83 o                         
   3 -12   4          5.80        -14.99        34.44 o                         
   4 -12   4          4.85         17.25        31.26 o                         
   5 -12   4         69.11        103.94        39.37 o                         
   6 -12   4         68.11         36.83        39.30 o                         
  -2 -11   4        108.85        102.93        32.68 o                         
  -1 -11   4        516.89        656.19        66.54 o                         
   0 -11   4        466.38        492.71        46.99 o                         
   1 -11   4         57.85         19.03        27.69 o                         
   2 -11   4        108.10        149.31        33.80 o                         
   3 -11   4         19.33          7.31        26.51 o                         
   4 -11   4       1112.25       1342.85        77.83 o                         
   5 -11   4        615.54        709.35        74.74 o                         
   6 -11   4        406.35        425.21        49.53 o                         
   7 -11   4         66.95         91.47        34.34 o                         
   8 -11   4         12.89         13.25        27.25 o                         
  -3 -10   4         30.27         28.13        29.48 o                         
  -2 -10   4         63.71         73.65        26.29 o                         
  -1 -10   4        132.55        115.28        20.22 o                         
   0 -10   4         82.38         58.60        20.07 o                         
   1 -10   4         17.41         20.31        22.90 o                         
   2 -10   4        128.98        108.51        24.84 o                         
   3 -10   4         11.52         -4.38        24.53 o                         
   4 -10   4       1271.75       1451.23        75.50 o                         
   5 -10   4        307.72        317.34        48.75 o                         
   6 -10   4         87.08        103.59        22.54 o                         
   7 -10   4         24.29         31.44        23.12 o                         
   8 -10   4         21.75         12.63        24.45 o                         
   9 -10   4         32.89          6.50        26.81 o                         
  -5  -9   4          3.95         27.75        51.57 o                         
  -4  -9   4        134.41        126.37        33.85 o                         
  -3  -9   4          5.81        -15.44        22.80 o                         
  -2  -9   4        284.06        325.61        26.63 o                         
  -1  -9   4        181.00        176.34        17.96 o                         
   0  -9   4          0.09          6.10        16.29 o                         
   1  -9   4         38.63         33.06        18.46 o                         
   2  -9   4        564.37        618.19        58.74 o                         
   3  -9   4       1929.21       2102.44        83.71 o                         
   4  -9   4        176.88        129.17        21.92 o                         
   5  -9   4        110.72        116.47        18.64 o                         
   6  -9   4        554.22        564.04        47.58 o                         
   7  -9   4        104.08        105.50        22.25 o                         
   8  -9   4         33.82         42.59        23.36 o                         
   9  -9   4          0.42         27.53        24.72 o                         
  10  -9   4         80.70        132.32        40.63 o                         
  -6  -8   4        110.69        184.09        47.54 o                         
  -5  -8   4          5.55         -5.41        33.08 o                         
  -4  -8   4        607.44        589.85        67.18 o                         
  -3  -8   4        457.78        442.96        33.78 o                         
  -2  -8   4         16.81         15.10        13.29 o                         
  -1  -8   4        685.94        718.48        33.85 o                         
   0  -8   4        112.58         99.97        15.44 o                         
   1  -8   4          3.76         14.74        12.63 o                         
   2  -8   4         52.85         31.64        16.92 o                         
   3  -8   4        141.08        137.11        18.60 o                         
   4  -8   4         12.60          6.42        12.93 o                         
   5  -8   4        228.73        217.20        27.33 o                         
   6  -8   4         90.84         76.96        15.87 o                         
   7  -8   4        171.87        177.51        23.54 o                         
   8  -8   4        512.05        481.28        39.32 o                         
   9  -8   4       1569.37       1748.44        72.78 o                         
  10  -8   4        336.63        361.86        42.91 o                         
  11  -8   4         59.09         57.56        39.35 o                         
  -7  -7   4          1.08        -11.23        46.58 o                         
  -6  -7   4        151.31        154.09        39.20 o                         
  -5  -7   4        267.99        292.08        35.11 o                         
  -4  -7   4         37.30          8.25        17.12 o                         
  -3  -7   4        274.15        251.87        25.80 o                         
  -2  -7   4        344.79        347.05        24.57 o                         
  -1  -7   4       3904.39       4330.92       136.74 o                         
   0  -7   4       2979.34       3105.12       124.75 o                         
   1  -7   4        144.27        141.92        15.15 o                         
   2  -7   4        631.50        726.34        31.56 o                         
   3  -7   4          4.58          9.12        10.92 o                         
   4  -7   4        219.51        195.78        16.42 o                         
   5  -7   4        526.60        442.05        23.28 o                         
   6  -7   4       1471.29       1415.42        40.02 o                         
   7  -7   4        324.46        322.27        20.53 o                         
   8  -7   4        164.22        140.02        16.89 o                         
   9  -7   4       1217.17       1181.01        47.48 o                         
  10  -7   4        958.29       1075.01        60.36 o                         
  11  -7   4          8.73        -26.38        28.61 o                         
  -8  -6   4          7.68        -16.60        36.66 o                         
  -7  -6   4         46.92         42.01        34.21 o                         
  -6  -6   4        325.85        326.44        36.20 o                         
  -5  -6   4        313.36        271.94        35.30 o                         
  -4  -6   4       2552.69       2568.70        96.15 o                         
  -3  -6   4        361.92        276.38        20.02 o                         
  -2  -6   4        392.78        380.42        21.34 o                         
  -1  -6   4        405.40        358.48        24.52 o                         
   0  -6   4       2972.57       3285.57       103.42 o                         
   1  -6   4        127.39        113.70        15.70 o                         
   2  -6   4         86.02         65.23        12.94 o                         
   3  -6   4        183.79        187.48        12.97 o                         
   4  -6   4        721.00        696.90        21.92 o                         
   5  -6   4       5355.33       5304.61       120.44 o                         
   6  -6   4       3997.36       3934.97        88.01 o                         
   7  -6   4        967.96        988.09        34.18 o                         
   8  -6   4         10.23         10.82        13.53 o                         
   9  -6   4        125.83        120.82        18.63 o                         
  10  -6   4        368.75        373.58        37.29 o                         
  11  -6   4        242.29        248.07        42.19 o                         
  -9  -5   4          5.07         15.02        34.22 o                         
  -8  -5   4         62.46         58.30        31.19 o                         
  -7  -5   4        506.27        594.85        61.34 o                         
  -6  -5   4        239.74        209.90        23.97 o                         
  -5  -5   4        262.15        180.09        26.13 o                         
  -4  -5   4       1553.25       1506.36        51.58 o                         
  -3  -5   4       1170.54       1170.75        51.63 o                         
  -2  -5   4         16.79         21.09        13.98 o                         
  -1  -5   4        344.86        344.28        21.89 o                         
   0  -5   4         14.00          6.67         9.86 o                         
   1  -5   4         81.34         71.61        11.36 o                         
   2  -5   4         22.19          2.86        12.82 o                         
   3  -5   4        532.63        518.26        20.61 o                         
   4  -5   4        112.70         95.50         9.72 o                         
   5  -5   4       1262.94       1291.09        33.77 o                         
   6  -5   4        275.23        254.79        14.41 o                         
   7  -5   4         28.74         21.90        10.29 o                         
   8  -5   4         17.68          5.51        12.75 o                         
   9  -5   4         24.75         27.47        16.90 o                         
  10  -5   4        170.11        199.13        31.87 o                         
  11  -5   4        305.51        268.22        42.41 o                         
  -9  -4   4         53.72        -24.14        36.95 o                         
  -8  -4   4          3.01         -0.86        20.73 o                         
  -7  -4   4        611.08        597.44        53.16 o                         
  -6  -4   4       1771.84       1810.39        60.93 o                         
  -5  -4   4       1011.47       1010.32        36.84 o                         
  -4  -4   4        213.11        164.63        16.99 o                         
  -3  -4   4        727.90        792.84        37.18 o                         
  -2  -4   4        390.93        373.98        27.29 o                         
  -1  -4   4         10.19         -8.11         8.11 o                         
   0  -4   4          5.56          6.93         8.44 o                         
   1  -4   4         15.60          4.27         8.38 o                         
   2  -4   4        211.31        181.57        10.57 o                         
   3  -4   4         11.29         10.96         7.38 o                         
   4  -4   4        380.09        335.43        20.17 o                         
   5  -4   4        396.90        419.14        17.62 o                         
   6  -4   4        879.28        895.09        26.65 o                         
   7  -4   4        268.70        293.75        20.18 o                         
   8  -4   4        467.54        538.34        48.77 o                         
   9  -4   4        166.34        167.35        19.36 o                         
  10  -4   4         44.29         27.57        31.75 o                         
  11  -4   4         27.24         17.23        39.92 o                         
 -10  -3   4        457.11        468.08        49.58 o                         
  -9  -3   4        644.64        660.26        59.46 o                         
  -8  -3   4         10.98        -10.40        18.31 o                         
  -7  -3   4        172.38        163.05        17.05 o                         
  -6  -3   4        817.67        787.80        39.16 o                         
  -5  -3   4       3145.22       2992.97        86.97 o                         
  -4  -3   4        238.52        275.55        17.99 o                         
  -3  -3   4         24.05         17.92         8.68 o                         
  -2  -3   4          5.78         -2.70         8.34 o                         
  -1  -3   4       5245.27       5172.48       134.21 o                         
   0  -3   4      21875.10      21036.61       615.64 o                         
   1  -3   4         23.23          8.24         5.86 o                         
   2  -3   4       1194.03       1179.98        29.26 o                         
   3  -3   4        674.23        683.83        18.63 o                         
   4  -3   4        292.28        296.21        18.37 o                         
   5  -3   4       1987.32       2220.66        54.22 o                         
   6  -3   4         83.31         78.73        10.84 o                         
   7  -3   4        740.87        811.96        31.53 o                         
   8  -3   4         66.16         71.06        13.38 o                         
   9  -3   4        566.13        599.74        75.94 o                         
  10  -3   4       2106.83       2399.69        99.01 o                         
  11  -3   4        219.39        290.23        64.80 o                         
 -10  -2   4       1498.02       1627.16        77.40 o                         
  -9  -2   4       1003.89       1173.08        60.48 o                         
  -8  -2   4        380.36        332.62        29.32 o                         
  -7  -2   4        127.11         76.86        13.13 o                         
  -6  -2   4          6.68         -0.60         9.43 o                         
  -5  -2   4       1234.66       1213.59        34.71 o                         
  -4  -2   4       3416.55       3297.05        83.66 o                         
  -3  -2   4        182.25        211.72        12.62 o                         
  -2  -2   4        820.41        797.13        25.33 o                         
  -1  -2   4        945.11        859.97        24.67 o                         
   0  -2   4      15625.16      15685.08       374.97 o                         
   1  -2   4       5780.72       5907.90       129.74 o                         
   2  -2   4        127.68        135.14         9.19 o                         
   3  -2   4       1152.69       1209.42        28.67 o                         
   4  -2   4        600.83        668.89        21.59 o                         
   5  -2   4       1047.27       1022.72        31.68 o                         
   6  -2   4       2307.99       2337.22        57.53 o                         
   7  -2   4       1076.75       1070.57        32.81 o                         
   8  -2   4         57.84         45.42        13.08 o                         
   9  -2   4        135.48        146.28        23.21 o                         
  10  -2   4        416.33        435.85        43.73 o                         
  11  -2   4        562.62        597.00        62.56 o                         
 -11  -1   4         19.76        -23.00        40.58 o                         
 -10  -1   4        195.79        185.11        50.85 o                         
  -9  -1   4        276.75        286.39        26.27 o                         
  -8  -1   4        219.10        213.78        18.71 o                         
  -7  -1   4          1.16         -8.15        10.32 o                         
  -6  -1   4        165.06        163.50        11.65 o                         
  -5  -1   4        757.38        745.10        23.89 o                         
  -4  -1   4       1752.89       1670.76        43.06 o                         
  -3  -1   4       3310.24       3176.81        69.15 o                         
  -2  -1   4       1855.38       1901.58        47.17 o                         
  -1  -1   4       3949.02       3893.15        83.09 o                         
   0  -1   4        106.10        116.91         7.40 o                         
   1  -1   4       5006.35       5208.58       109.48 o                         
   2  -1   4        630.74        636.31        17.59 o                         
   3  -1   4        192.13        217.63        11.13 o                         
   4  -1   4        970.91       1162.55        32.56 o                         
   5  -1   4       1068.59       1082.87        30.17 o                         
   6  -1   4       3344.11       3477.76        89.94 o                         
   7  -1   4       1737.61       1756.89        49.03 o                         
   8  -1   4          1.53         -3.65        12.63 o                         
   9  -1   4         13.06         10.54        24.79 o                         
  10  -1   4         36.33         50.42        27.02 o                         
  11  -1   4          4.55         44.44        34.96 o                         
 -11   0   4        101.97        120.51        30.93 o                         
 -10   0   4        178.13        128.01        26.65 o                         
  -9   0   4         54.54         24.80        14.88 o                         
  -8   0   4        633.60        575.16        32.67 o                         
  -7   0   4        884.18        837.32        28.21 o                         
  -6   0   4        252.87        256.99        14.10 o                         
  -5   0   4        496.57        472.03        22.10 o                         
  -4   0   4       1866.10       1911.97        41.06 o                         
  -3   0   4        481.61        503.75        17.41 o                         
  -2   0   4        343.16        384.01        15.41 o                         
  -1   0   4        281.31        324.52        14.72 o                         
   0   0   4       1938.42       1955.98        43.81 o                         
   1   0   4       1113.26       1227.69        27.22 o                         
   2   0   4       2022.38       2035.85        46.06 o                         
   3   0   4         41.58         32.24         8.88 o                         
   4   0   4       3937.92       4142.78        93.91 o                         
   5   0   4        546.39        588.08        22.79 o                         
   6   0   4         45.29         26.26        10.64 o                         
   7   0   4         91.82        101.41        18.73 o                         
   8   0   4        609.45        515.43        53.67 o                         
   9   0   4        160.59        121.44        25.25 o                         
  10   0   4          3.72         -2.14        35.41 o                         
 -11   1   4         60.81         25.64        27.10 o                         
 -10   1   4        227.45        237.82        27.93 o                         
  -9   1   4        622.07        660.93        31.41 o                         
  -8   1   4        137.93        111.68        13.58 o                         
  -7   1   4          0.85          4.07         8.78 o                         
  -6   1   4       1049.73        957.79        26.37 o                         
  -5   1   4       9019.98       8736.87       213.12 o                         
  -4   1   4        783.90        682.35        22.08 o                         
  -3   1   4         11.33          6.23         7.46 o                         
  -2   1   4       1426.95       1456.07        33.11 o                         
  -1   1   4        598.34        598.03        16.79 o                         
   0   1   4       3026.21       3149.67        63.14 o                         
   1   1   4        528.98        564.29        19.55 o                         
   2   1   4        306.27        323.11        19.49 o                         
   3   1   4          3.68          6.13         9.03 o                         
   4   1   4       1119.79       1239.96        35.69 o                         
   5   1   4       1318.03       1427.05        41.21 o                         
   6   1   4        156.46        111.76        14.55 o                         
   7   1   4         15.33         16.32        14.62 o                         
   8   1   4        139.04        109.55        24.70 o                         
   9   1   4          4.29         -5.15        27.04 o                         
  10   1   4        253.48        288.77        38.50 o                         
 -11   2   4         67.11         43.65        28.57 o                         
 -10   2   4         14.83         33.75        19.09 o                         
  -9   2   4        140.70        123.41        18.18 o                         
  -8   2   4       2417.43       2376.82        76.79 o                         
  -7   2   4        405.81        435.41        19.77 o                         
  -6   2   4         15.27         15.76         8.67 o                         
  -5   2   4         35.68         35.11         9.79 o                         
  -4   2   4        142.87        261.82        12.81 o                         
  -3   2   4        130.94        152.82         9.76 o                         
  -2   2   4          1.12         -3.50         6.81 o                         
  -1   2   4          1.61          5.55         6.54 o                         
   0   2   4       7830.52       8485.79       177.73 o                         
   1   2   4      21463.98      23169.25       525.39 o                         
   2   2   4       5096.54       5484.33       166.22 o                         
   3   2   4        435.13        436.12        18.19 o                         
   4   2   4         29.48         21.10        10.08 o                         
   5   2   4        231.95        239.59        17.63 o                         
   6   2   4       2900.06       3089.86       103.24 o                         
   7   2   4        278.47        278.91        21.98 o                         
   8   2   4        124.29        136.46        28.88 o                         
   9   2   4          0.30         -5.30        32.55 o                         
 -11   3   4        123.81        142.51        37.26 o                         
 -10   3   4        174.06        182.84        24.80 o                         
  -9   3   4       2107.51       2190.41        61.04 o                         
  -8   3   4       1066.50       1053.55        39.50 o                         
  -7   3   4        381.93        420.57        19.61 o                         
  -6   3   4         11.62          7.14         9.01 o                         
  -5   3   4        175.96        190.45        12.34 o                         
  -4   3   4         81.23         84.36         9.33 o                         
  -3   3   4       1147.44       1091.74        29.61 o                         
  -2   3   4        933.68        920.78        26.73 o                         
  -1   3   4         47.69         34.87         8.28 o                         
   0   3   4         52.19         26.90         9.90 o                         
   1   3   4        794.35        678.17        24.63 o                         
   2   3   4        724.91        678.93        26.61 o                         
   3   3   4         83.53         73.78        10.00 o                         
   4   3   4        426.38        333.08        33.62 o                         
   5   3   4         24.70         17.78        17.44 o                         
   6   3   4          1.80         -1.58        14.31 o                         
   7   3   4       1137.66       1471.51        69.62 o                         
   8   3   4        660.75        641.69        47.13 o                         
   9   3   4         16.08         12.45        29.18 o                         
 -11   4   4        167.13        193.51        60.40 o                         
 -10   4   4        141.36        149.85        28.03 o                         
  -9   4   4          1.46          2.80        17.24 o                         
  -8   4   4        161.08        148.37        16.16 o                         
  -7   4   4        442.47        414.79        21.23 o                         
  -6   4   4         41.03         29.39         9.97 o                         
  -5   4   4         42.73         49.75        10.37 o                         
  -4   4   4        213.66        233.35        14.08 o                         
  -3   4   4       3096.29       3058.68        75.39 o                         
  -2   4   4       1538.29       1475.23        38.36 o                         
  -1   4   4       1579.58       1511.66        40.74 o                         
   0   4   4        146.50        137.32        10.13 o                         
   1   4   4        110.91        101.40        12.43 o                         
   2   4   4        322.72        261.17        37.28 o                         
   3   4   4         16.96         21.83        13.05 o                         
   4   4   4        149.08        167.89        30.96 o                         
   5   4   4        209.76        154.97        21.95 o                         
   6   4   4          4.16         21.08        21.84 o                         
   7   4   4        396.02        457.78        39.55 o                         
   8   4   4        330.12        357.69        49.90 o                         
 -11   5   4         59.08         70.76        29.71 o                         
 -10   5   4         92.04         67.39        31.00 o                         
  -9   5   4        585.10        593.86        39.89 o                         
  -8   5   4          2.31          8.68        14.31 o                         
  -7   5   4         32.97         14.47        12.76 o                         
  -6   5   4        128.58        112.94        14.48 o                         
  -5   5   4       1132.49       1023.57        33.48 o                         
  -4   5   4       3306.64       3338.76        92.69 o                         
  -3   5   4        188.57        199.70        14.30 o                         
  -2   5   4        279.55        259.54        18.52 o                         
  -1   5   4          1.43         -2.07         8.37 o                         
   0   5   4         89.20         41.34        10.81 o                         
   1   5   4        249.45        237.70        21.48 o                         
   2   5   4        185.74        141.55        20.40 o                         
   3   5   4        138.90         96.60        19.08 o                         
   4   5   4        356.52        404.75        30.07 o                         
   5   5   4        446.31        496.94        34.74 o                         
   6   5   4        255.82        224.04        31.86 o                         
   7   5   4         68.28         58.33        29.07 o                         
 -11   6   4          7.34        -25.72        25.72 o                         
 -10   6   4         11.03         23.00        25.50 o                         
  -9   6   4        449.17        409.80        35.00 o                         
  -8   6   4       1439.37       1402.63        70.74 o                         
  -7   6   4         33.31         29.32        15.83 o                         
  -6   6   4        330.25        329.89        25.95 o                         
  -5   6   4        673.31        724.53        44.88 o                         
  -4   6   4       4343.32       4354.59       112.24 o                         
  -3   6   4       1652.31       1518.40        43.81 o                         
  -2   6   4        130.16        109.00        12.57 o                         
  -1   6   4         65.66         59.85        11.77 o                         
   0   6   4        189.57        134.14        13.58 o                         
   1   6   4       1365.33       1430.53        68.64 o                         
   2   6   4       1490.69       1594.87        89.69 o                         
   3   6   4          0.99         14.16        36.45 o                         
   4   6   4        103.47         99.87        30.24 o                         
   5   6   4          4.91          0.89        29.14 o                         
   6   6   4        177.74        151.70        30.88 o                         
 -10   7   4         40.10          9.03        25.10 o                         
  -9   7   4        377.36        454.93        40.49 o                         
  -8   7   4       1891.17       1985.68        85.72 o                         
  -7   7   4       1243.08       1176.53        75.92 o                         
  -6   7   4        377.47        347.84        32.37 o                         
  -5   7   4        274.48        269.89        22.37 o                         
  -4   7   4         56.99         41.79        14.95 o                         
  -3   7   4        171.21        117.74        20.90 o                         
  -2   7   4        541.45        504.69        30.87 o                         
  -1   7   4        136.08        106.54        16.87 o                         
   0   7   4        208.91        152.06        24.02 o                         
   1   7   4        667.01        710.31        85.94 o                         
   2   7   4       2028.50       2369.76       127.06 o                         
   3   7   4        640.31        713.93        65.25 o                         
   4   7   4         75.05         13.99        43.30 o                         
   5   7   4          1.67        -16.09        36.61 o                         
  -9   8   4         21.24         13.47        26.90 o                         
  -8   8   4       1390.62       1405.18        72.40 o                         
  -7   8   4        963.23        967.64        56.80 o                         
  -6   8   4         78.85         64.33        24.78 o                         
  -5   8   4         20.06         25.89        19.51 o                         
  -4   8   4          0.06        -16.03        18.10 o                         
  -3   8   4        920.15        912.16        70.46 o                         
  -2   8   4        646.69        569.83        47.35 o                         
  -1   8   4        422.26        338.11        39.33 o                         
   0   8   4        139.79        128.17        31.81 o                         
   1   8   4         13.52         13.59        29.13 o                         
   2   8   4        149.87        140.20        53.74 o                         
   3   8   4         58.38         29.85        52.52 o                         
  -8   9   4         11.24         23.69        27.56 o                         
  -7   9   4         12.14          5.35        28.93 o                         
  -6   9   4         18.61          6.20        24.72 o                         
  -5   9   4          7.29        -15.32        23.36 o                         
  -4   9   4        283.18        236.73        29.41 o                         
  -3   9   4         47.73         36.67        23.87 o                         
  -2   9   4        669.14        699.46        55.54 o                         
  -1   9   4        127.19         96.90        33.81 o                         
   0   9   4          4.85         -8.47        34.32 o                         
   1   9   4         60.35         40.84        32.68 o                         
   2   9   4          4.99         21.29        42.92 o                         
  -6  10   4         56.96         86.02        32.30 o                         
  -5  10   4         52.10         38.27        28.50 o                         
  -4  10   4        483.27        417.26        45.27 o                         
  -3  10   4        685.41        695.17        67.99 o                         
  -2  10   4         73.80         67.76        35.95 o                         
  -1  10   4         29.40          0.07        39.31 o                         
   1 -12   5         54.73         30.95        32.30 o                         
   2 -12   5         40.33         55.49        32.44 o                         
   3 -12   5          6.17         27.18        31.00 o                         
   4 -12   5         78.39         58.11        32.41 o                         
   5 -12   5        162.93        148.41        36.80 o                         
   6 -12   5         17.25          3.76        35.00 o                         
  -2 -11   5        235.15        325.53        41.37 o                         
  -1 -11   5         40.21         73.80        32.90 o                         
   0 -11   5         37.20         -7.70        27.02 o                         
   1 -11   5         70.53         89.82        30.03 o                         
   2 -11   5         11.47         40.81        25.93 o                         
   3 -11   5        331.15        330.67        39.03 o                         
   4 -11   5        899.66       1144.98        82.85 o                         
   5 -11   5        285.24        282.93        39.84 o                         
   6 -11   5         47.75         82.33        30.42 o                         
   7 -11   5         26.70         26.48        31.61 o                         
   8 -11   5          3.16         -6.22        26.13 o                         
  -4 -10   5        120.37        165.44        80.88 o                         
  -3 -10   5         21.84         -1.57        31.84 o                         
  -2 -10   5         54.43         61.24        25.55 o                         
  -1 -10   5        204.46        167.77        22.01 o                         
   0 -10   5        818.67       1039.91        73.81 o                         
   1 -10   5        566.28        582.00        35.38 o                         
   2 -10   5       1272.51       1463.50        62.17 o                         
   3 -10   5         33.77         51.59        25.83 o                         
   4 -10   5       1334.71       1525.99        78.91 o                         
   5 -10   5        851.52       1007.82        71.56 o                         
   6 -10   5        171.34        150.05        33.51 o                         
   7 -10   5         19.53         21.34        23.58 o                         
   8 -10   5         15.22         11.11        24.50 o                         
   9 -10   5        141.30        137.12        31.81 o                         
  -5  -9   5         99.34         18.38        75.11 o                         
  -4  -9   5         23.53         39.77        30.40 o                         
  -3  -9   5          0.64         -3.88        20.15 o                         
  -2  -9   5         99.66         67.77        18.37 o                         
  -1  -9   5          0.23         -4.18        15.62 o                         
   0  -9   5        750.91        817.59        53.20 o                         
   1  -9   5        824.44        777.03        41.21 o                         
   2  -9   5        489.79        500.19        44.35 o                         
   3  -9   5        677.37        533.39        66.26 o                         
   4  -9   5        158.27        107.55        20.67 o                         
   5  -9   5        956.89        962.14        53.35 o                         
   6  -9   5        228.17        195.39        31.48 o                         
   7  -9   5          1.58        -13.51        17.28 o                         
   8  -9   5        127.75        140.52        25.07 o                         
   9  -9   5          0.07          7.20        21.83 o                         
  10  -9   5        365.58        410.65        57.53 o                         
  -5  -8   5         82.08         45.91        30.23 o                         
  -4  -8   5        112.79        125.99        37.28 o                         
  -3  -8   5          1.15         -9.41        15.19 o                         
  -2  -8   5        628.18        719.98        35.59 o                         
  -1  -8   5       1086.16       1089.23        49.44 o                         
   0  -8   5          5.43         -2.30        16.23 o                         
   1  -8   5        110.98         84.64        16.63 o                         
   2  -8   5          7.07          0.20        14.02 o                         
   3  -8   5         16.91         11.35        12.88 o                         
   4  -8   5        142.19         99.73        16.08 o                         
   5  -8   5         19.83         13.99        15.00 o                         
   6  -8   5        268.28        239.51        24.22 o                         
   7  -8   5         52.97         25.07        14.29 o                         
   8  -8   5        364.40        368.44        26.16 o                         
   9  -8   5        444.03        471.32        43.80 o                         
  10  -8   5         43.49         40.60        23.89 o                         
  -7  -7   5         53.89         40.48        51.66 o                         
  -6  -7   5         34.45         35.05        28.57 o                         
  -5  -7   5          6.23          9.09        22.72 o                         
  -4  -7   5        276.85        254.31        28.64 o                         
  -3  -7   5        453.08        410.40        27.89 o                         
  -2  -7   5        706.16        641.99        63.52 o                         
  -1  -7   5       3095.97       2995.90       136.62 o                         
   0  -7   5        517.13        536.91        28.99 o                         
   1  -7   5         97.49        107.72        15.26 o                         
   2  -7   5         64.94         80.73        16.65 o                         
   3  -7   5          2.65        -11.97        11.97 o                         
   4  -7   5       1642.82       1608.96        44.50 o                         
   5  -7   5        749.92        619.10        35.57 o                         
   6  -7   5        861.51        814.96        29.00 o                         
   7  -7   5        228.86        224.45        21.38 o                         
   8  -7   5        254.86        183.06        18.78 o                         
   9  -7   5        465.99        407.92        28.25 o                         
  10  -7   5          2.46         -6.20        24.19 o                         
  11  -7   5         33.42         21.40        31.80 o                         
  -8  -6   5         29.03         18.36        42.07 o                         
  -7  -6   5        109.41         70.63        29.11 o                         
  -6  -6   5        167.92        154.66        46.73 o                         
  -5  -6   5       1441.72       1506.88        66.80 o                         
  -4  -6   5       1960.57       1720.74        90.65 o                         
  -3  -6   5         53.17         54.97        15.50 o                         
  -2  -6   5        288.82        285.55        19.01 o                         
  -1  -6   5        783.86        788.84        38.09 o                         
   0  -6   5        320.90        301.65        21.69 o                         
   1  -6   5        224.97        204.81        19.68 o                         
   2  -6   5        106.49         95.67        13.93 o                         
   3  -6   5        461.14        532.79        29.79 o                         
   4  -6   5       4060.06       4089.02        98.57 o                         
   5  -6   5       3077.55       3107.93        70.78 o                         
   6  -6   5        634.79        524.67        22.27 o                         
   7  -6   5        182.50        186.83        15.66 o                         
   8  -6   5        679.64        640.32        31.52 o                         
   9  -6   5         21.65         22.80        18.86 o                         
  10  -6   5        153.23        116.65        31.08 o                         
  11  -6   5         18.71         19.24        31.80 o                         
  -9  -5   5         17.08         48.85        38.73 o                         
  -8  -5   5          8.66          4.51        25.13 o                         
  -7  -5   5         53.01         34.74        23.66 o                         
  -6  -5   5         22.59          4.51        15.05 o                         
  -5  -5   5       1744.37       1769.73       166.26 o                         
  -4  -5   5        201.73        119.46        27.13 o                         
  -3  -5   5        376.42        344.51        29.25 o                         
  -2  -5   5         24.51          6.56        10.36 o                         
  -1  -5   5        352.99        346.12        41.11 o                         
   0  -5   5         98.37         65.53        12.57 o                         
   1  -5   5       1107.91       1050.83        37.08 o                         
   2  -5   5       1272.22       1321.71        41.05 o                         
   3  -5   5       4354.99       4271.01       113.70 o                         
   4  -5   5        636.61        640.32        21.08 o                         
   5  -5   5        566.24        554.08        20.14 o                         
   6  -5   5        117.58        103.22        11.31 o                         
   7  -5   5         29.16         26.81        11.05 o                         
   8  -5   5         25.71         35.54        13.33 o                         
   9  -5   5         19.37         20.47        19.91 o                         
  10  -5   5        103.85         98.09        30.13 o                         
  11  -5   5        794.37        878.62       212.95 o                         
  -9  -4   5         67.48          4.02        41.89 o                         
  -8  -4   5        268.47        279.49        35.65 o                         
  -7  -4   5        391.99        355.21        30.67 o                         
  -6  -4   5        708.11        611.52        43.00 o                         
  -5  -4   5         11.79         -4.43        10.28 o                         
  -4  -4   5        306.55        281.93        21.83 o                         
  -3  -4   5        910.42        938.20        37.99 o                         
  -2  -4   5       1127.32       1145.79        48.89 o                         
  -1  -4   5          9.36          2.39         9.88 o                         
   0  -4   5         30.93         26.19        13.79 o                         
   1  -4   5        925.94        881.75        24.85 o                         
   2  -4   5        122.39        113.46         9.76 o                         
   3  -4   5         27.36         13.49         8.27 o                         
   4  -4   5        100.44        119.36         9.97 o                         
   5  -4   5          1.03         -1.33         7.99 o                         
   6  -4   5        937.36        964.06        29.20 o                         
   7  -4   5        335.54        329.35        23.20 o                         
   8  -4   5         31.87         22.14        13.18 o                         
   9  -4   5         86.43         73.56        22.39 o                         
  10  -4   5         24.99         14.68        27.14 o                         
  11  -4   5        155.20         83.59        43.42 o                         
 -10  -3   5        521.13        550.00        50.16 o                         
  -9  -3   5        301.00        298.33        33.32 o                         
  -8  -3   5         10.54          3.67        19.83 o                         
  -7  -3   5          3.69         -9.50        12.85 o                         
  -6  -3   5        188.66        149.42        13.70 o                         
  -5  -3   5         40.82         25.14         9.98 o                         
  -4  -3   5        504.57        457.15        19.57 o                         
  -3  -3   5        329.73        317.02        19.00 o                         
  -2  -3   5        863.75        872.81        27.58 o                         
  -1  -3   5       3184.01       2997.99        68.38 o                         
   0  -3   5       2339.67       2179.46        76.46 o                         
   1  -3   5       3590.25       3526.96        83.69 o                         
   2  -3   5          2.51         -1.25         7.27 o                         
   3  -3   5        261.43        242.88        12.61 o                         
   4  -3   5       1106.01       1181.38        29.86 o                         
   5  -3   5         15.60         33.99         9.15 o                         
   6  -3   5        623.90        613.27        24.39 o                         
   7  -3   5          5.61          7.97        10.78 o                         
   8  -3   5        171.42        148.33        15.82 o                         
   9  -3   5        351.62        392.97        37.15 o                         
  10  -3   5        711.14        824.94        70.57 o                         
  11  -3   5         66.63         97.28        46.45 o                         
 -10  -2   5       1196.32       1153.78        94.48 o                         
  -9  -2   5        670.24        694.38        65.77 o                         
  -8  -2   5         35.34          0.54        15.03 o                         
  -7  -2   5        541.59        524.53        84.15 o                         
  -6  -2   5         59.98         45.02        11.93 o                         
  -5  -2   5        391.40        326.33        17.75 o                         
  -4  -2   5       3168.23       3144.16        85.93 o                         
  -3  -2   5          1.60          0.20         7.51 o                         
  -2  -2   5       8140.69       7821.94       171.41 o                         
  -1  -2   5        183.33        162.45        10.56 o                         
   0  -2   5       2330.84       2148.81        50.19 o                         
   1  -2   5        657.33        676.72        22.70 o                         
   2  -2   5         65.27         69.26         8.34 o                         
   3  -2   5        827.17        903.80        23.64 o                         
   4  -2   5        136.22        189.99        12.24 o                         
   5  -2   5       1240.84       1148.85        32.45 o                         
   6  -2   5       3044.13       3042.42        72.84 o                         
   7  -2   5       1103.32       1094.53        33.83 o                         
   8  -2   5          8.85          3.64        13.52 o                         
   9  -2   5         64.57         40.77        25.57 o                         
  10  -2   5         51.69         31.90        30.68 o                         
  11  -2   5         37.59         20.03        38.84 o                         
 -11  -1   5         18.52         38.08        30.90 o                         
 -10  -1   5         93.17        114.79        28.74 o                         
  -9  -1   5        446.89        423.14        32.17 o                         
  -8  -1   5         54.55         29.27        14.97 o                         
  -7  -1   5         49.47         35.44        11.18 o                         
  -6  -1   5        251.82        223.04        14.77 o                         
  -5  -1   5         33.82         25.82         8.08 o                         
  -4  -1   5      12877.33      12595.54       288.62 o                         
  -3  -1   5      11236.72      11261.24       235.14 o                         
  -2  -1   5        109.03         98.93         8.78 o                         
  -1  -1   5        492.82        509.78        16.44 o                         
   0  -1   5       1423.94       1545.45        34.78 o                         
   1  -1   5       3101.44       3260.34        65.62 o                         
   2  -1   5        485.79        549.63        15.54 o                         
   3  -1   5        143.77        147.31        11.12 o                         
   4  -1   5        106.94         88.99        12.76 o                         
   5  -1   5        522.10        492.21        22.95 o                         
   6  -1   5       3918.85       4021.52       104.30 o                         
   7  -1   5        844.92        802.37        58.99 o                         
   8  -1   5          2.34        -14.93        14.93 o                         
   9  -1   5        100.83         81.69        23.07 o                         
  10  -1   5          0.23         15.74        31.03 o                         
 -11   0   5        112.43         94.80        30.63 o                         
 -10   0   5          4.25        -20.91        22.82 o                         
  -9   0   5        392.25        327.19        21.87 o                         
  -8   0   5        547.33        507.96        32.32 o                         
  -7   0   5        503.23        502.02        20.85 o                         
  -6   0   5       1615.53       1522.52        38.74 o                         
  -5   0   5       1334.56       1326.17        34.31 o                         
  -4   0   5       1931.20       2016.30        51.59 o                         
  -3   0   5       3630.46       3751.47        94.48 o                         
  -2   0   5        477.37        525.16        20.30 o                         
  -1   0   5        299.71        345.30        15.19 o                         
   0   0   5       1901.07       2014.65        45.83 o                         
   1   0   5        813.76        792.53        19.62 o                         
   2   0   5       2085.00       2126.51        48.42 o                         
   3   0   5       2467.72       2553.12        60.55 o                         
   4   0   5        431.07        396.72        16.96 o                         
   5   0   5        319.79        314.47        16.93 o                         
   6   0   5        204.43        216.46        15.69 o                         
   7   0   5        139.60        105.61        16.10 o                         
   8   0   5        309.92        251.29        25.61 o                         
   9   0   5        239.23        169.71        30.64 o                         
  10   0   5         18.77         35.75        29.53 o                         
 -11   1   5        163.31        173.98        32.95 o                         
 -10   1   5        279.70        236.64        31.45 o                         
  -9   1   5        743.90        667.82        39.42 o                         
  -8   1   5         64.82         33.55        12.15 o                         
  -7   1   5        367.75        371.59        18.21 o                         
  -6   1   5        870.92        887.76        29.23 o                         
  -5   1   5       2137.02       2102.22        52.11 o                         
  -4   1   5        871.76        914.84        27.31 o                         
  -3   1   5        432.31        489.25        18.30 o                         
  -2   1   5        309.10        397.82        18.74 o                         
  -1   1   5        183.91        208.05        12.38 o                         
   0   1   5       7690.93       8409.16       169.51 o                         
   1   1   5       1804.88       1810.06        45.56 o                         
   2   1   5       1578.99       1723.40        45.91 o                         
   3   1   5       1526.78       1608.50        41.17 o                         
   4   1   5          9.77         12.06         9.62 o                         
   5   1   5       1272.48       1299.70        40.80 o                         
   6   1   5          2.53          4.88        13.22 o                         
   7   1   5        340.27        423.78        36.81 o                         
   8   1   5        412.63        428.62        41.39 o                         
   9   1   5         21.00         21.36        27.72 o                         
 -11   2   5        102.87         84.44        32.07 o                         
 -10   2   5        556.38        537.21        37.25 o                         
  -9   2   5       2770.65       2805.42        83.88 o                         
  -8   2   5        242.25        250.55        18.02 o                         
  -7   2   5        130.56        126.68        15.01 o                         
  -6   2   5        167.74        179.75        14.00 o                         
  -5   2   5        482.28        472.38        20.43 o                         
  -4   2   5        968.42        952.31        26.82 o                         
  -3   2   5        298.74        315.36        13.76 o                         
  -2   2   5          0.38          4.66         7.07 o                         
  -1   2   5        573.96        600.41        19.72 o                         
   0   2   5       6382.29       6550.53       152.45 o                         
   1   2   5       4798.87       4915.05       122.43 o                         
   2   2   5       1348.64       1314.75        41.56 o                         
   3   2   5         72.57         53.20        10.67 o                         
   4   2   5        134.30        129.21        12.97 o                         
   5   2   5        169.06        130.95        15.30 o                         
   6   2   5        181.62        142.65        18.47 o                         
   7   2   5        114.40        124.81        26.44 o                         
   8   2   5          1.08          1.86        26.47 o                         
   9   2   5         27.75          5.22        31.58 o                         
 -11   3   5         30.27         20.63        34.84 o                         
 -10   3   5        392.74        430.69        50.44 o                         
  -9   3   5       2352.12       2345.99        93.85 o                         
  -8   3   5        547.89        626.43        37.42 o                         
  -7   3   5         19.82         22.39        11.97 o                         
  -6   3   5          3.97          4.95         8.87 o                         
  -5   3   5         15.31          5.97         8.43 o                         
  -4   3   5       6330.34       6224.41       139.42 o                         
  -3   3   5       1847.38       1697.99        43.25 o                         
  -2   3   5       1158.36       1144.04        30.52 o                         
  -1   3   5        569.58        637.25        20.65 o                         
   0   3   5       1034.23       1023.96        28.90 o                         
   1   3   5       6289.74       6594.24       199.45 o                         
   2   3   5       1222.67       1259.31        43.93 o                         
   3   3   5         52.46         35.53         8.73 o                         
   4   3   5         32.43         14.56        11.48 o                         
   5   3   5        342.54        326.99        32.26 o                         
   6   3   5       2727.09       3178.06       118.62 o                         
   7   3   5       2928.12       3501.54       131.36 o                         
   8   3   5        155.81        166.68        36.38 o                         
 -11   4   5        127.14        115.02        77.21 o                         
 -10   4   5         29.54         -8.41        28.18 o                         
  -9   4   5        226.32        260.80        31.21 o                         
  -8   4   5          4.50         10.46        12.58 o                         
  -7   4   5         27.90         14.20        11.36 o                         
  -6   4   5        201.42        177.83        13.76 o                         
  -5   4   5         29.34         18.30         9.92 o                         
  -4   4   5        743.31        755.97        25.06 o                         
  -3   4   5       7559.60       7413.80       157.97 o                         
  -2   4   5       1001.74        952.13        28.89 o                         
  -1   4   5         16.14         11.01         9.03 o                         
   0   4   5          4.91          5.41         7.27 o                         
   1   4   5        174.74        152.14        14.56 o                         
   2   4   5       1038.50       1063.12        40.81 o                         
   3   4   5        572.95        470.54        47.99 o                         
   4   4   5        146.19        104.72        20.70 o                         
   5   4   5         12.22          7.74        23.74 o                         
   6   4   5        111.21         88.25        24.51 o                         
   7   4   5        743.15        764.82        53.69 o                         
 -11   5   5          6.48          8.05        34.43 o                         
 -10   5   5          3.45         -6.02        24.41 o                         
  -9   5   5          2.10         -0.76        19.47 o                         
  -8   5   5          0.42         -4.50        16.17 o                         
  -7   5   5        182.74        173.25        18.98 o                         
  -6   5   5        283.94        281.25        31.83 o                         
  -5   5   5       1183.64       1146.86        39.09 o                         
  -4   5   5        375.04        361.57        19.71 o                         
  -3   5   5          2.73         -1.31         9.84 o                         
  -2   5   5        893.73        831.05        28.21 o                         
  -1   5   5        273.27        197.95        13.61 o                         
   0   5   5        161.84        133.96        12.99 o                         
   1   5   5         12.42         18.18        12.81 o                         
   2   5   5         88.12         90.70        18.93 o                         
   3   5   5       1159.92       1234.88        66.25 o                         
   4   5   5        575.82        605.61        40.85 o                         
   5   5   5        133.07        111.34        28.35 o                         
   6   5   5          0.97         -9.52        26.49 o                         
   7   5   5          0.41         26.98        33.51 o                         
 -10   6   5        149.63        155.89        37.50 o                         
  -9   6   5         19.60          9.67        24.91 o                         
  -8   6   5        313.99        292.30        28.45 o                         
  -7   6   5          0.07         -0.36        20.64 o                         
  -6   6   5          8.43          0.33        14.95 o                         
  -5   6   5          6.38         12.84        14.46 o                         
  -4   6   5        829.62        808.02        45.40 o                         
  -3   6   5         21.24         10.95        11.48 o                         
  -2   6   5         32.79         29.01        12.29 o                         
  -1   6   5         80.13         46.14        15.99 o                         
   0   6   5         17.97         33.66        13.92 o                         
   1   6   5        133.82        113.06        22.58 o                         
   2   6   5        327.81        322.12        32.38 o                         
   3   6   5          2.18        -16.89        25.65 o                         
   4   6   5         22.39         -0.29        27.52 o                         
   5   6   5         31.19         11.20        39.78 o                         
 -10   7   5         25.76         11.93        29.27 o                         
  -9   7   5        866.32        863.50        57.03 o                         
  -8   7   5       2310.44       2574.32       104.91 o                         
  -7   7   5        361.95        420.66        36.75 o                         
  -6   7   5          0.24         19.30        22.94 o                         
  -5   7   5         11.34         -0.98        15.48 o                         
  -4   7   5        210.19        200.54        22.58 o                         
  -3   7   5        339.18        283.05        19.70 o                         
  -2   7   5        325.70        315.93        25.41 o                         
  -1   7   5         13.39         18.11        14.74 o                         
   0   7   5        291.32        245.44        29.44 o                         
   1   7   5        826.36        889.70        59.30 o                         
   2   7   5       1172.77       1382.07        91.65 o                         
   3   7   5         69.28         61.20        39.11 o                         
   4   7   5         41.20         59.77        39.90 o                         
  -9   8   5         36.02         33.11        27.39 o                         
  -8   8   5        240.12        182.92        36.18 o                         
  -7   8   5        175.48        180.56        30.79 o                         
  -6   8   5        139.10        141.05        28.52 o                         
  -5   8   5        136.06        126.37        28.05 o                         
  -4   8   5         21.61         -2.24        19.83 o                         
  -3   8   5       1059.75        992.47        56.15 o                         
  -2   8   5        644.62        595.91        43.57 o                         
  -1   8   5        308.47        267.53        33.64 o                         
   0   8   5         49.89         43.78        36.88 o                         
   1   8   5         13.54         -2.17        30.20 o                         
   2   8   5        105.90         50.75        43.93 o                         
   3   8   5         47.88         38.36        42.27 o                         
  -7   9   5         24.80         19.80        31.11 o                         
  -6   9   5          6.68         42.10        30.59 o                         
  -5   9   5          5.42         -8.10        24.98 o                         
  -4   9   5         62.39         73.37        28.08 o                         
  -3   9   5         31.18         18.32        27.27 o                         
  -2   9   5        860.85        767.57        59.87 o                         
  -1   9   5         70.67         26.32        36.64 o                         
   0   9   5        141.96        100.96        36.84 o                         
   1   9   5          0.31        -37.83        37.83 o                         
  -4  10   5        287.61        284.09       110.30 o                         
  -3  10   5        239.63        172.27        79.31 o                         
   1 -12   6        131.12        111.08        52.30 o                         
   2 -12   6         64.06         54.94        38.22 o                         
   3 -12   6         42.70         82.47        34.16 o                         
   4 -12   6         65.74         53.22        35.59 o                         
   5 -12   6         70.18         73.44        32.77 o                         
   6 -12   6          9.27          2.68        35.83 o                         
  -2 -11   6         61.18         95.00        32.40 o                         
  -1 -11   6         48.84         29.32        29.96 o                         
   0 -11   6         70.75         39.70        29.35 o                         
   1 -11   6         35.74         39.37        27.87 o                         
   2 -11   6         34.81        -13.00        31.45 o                         
   3 -11   6        263.50        303.72        37.69 o                         
   4 -11   6        377.54        419.60        43.56 o                         
   5 -11   6         24.18         30.09        28.57 o                         
   6 -11   6          0.31         23.85        24.11 o                         
   7 -11   6         45.45         47.30        35.70 o                         
   8 -11   6         16.75          4.67        26.46 o                         
  -3 -10   6        144.04        134.00        40.42 o                         
  -2 -10   6          3.62         -3.01        25.32 o                         
  -1 -10   6        160.87        204.53        34.20 o                         
   0 -10   6        383.64        472.68        38.12 o                         
   1 -10   6        318.77        336.18        42.27 o                         
   2 -10   6        593.96        650.89        50.02 o                         
   3 -10   6         28.64         58.32        26.84 o                         
   4 -10   6        269.76        299.08        37.30 o                         
   5 -10   6         20.76         50.04        24.39 o                         
   6 -10   6          0.70        -18.33        18.33 o                         
   7 -10   6         26.96         28.10        24.01 o                         
   8 -10   6          2.55        -17.98        24.04 o                         
   9 -10   6        134.33        138.56        31.49 o                         
  -4  -9   6          0.58         -6.89        33.10 o                         
  -3  -9   6          2.55         -8.86        22.92 o                         
  -2  -9   6         34.18         27.35        17.29 o                         
  -1  -9   6        240.37        266.52        38.02 o                         
   0  -9   6       1096.30       1407.34        74.01 o                         
   1  -9   6       1013.37       1061.02        71.30 o                         
   2  -9   6         23.96         13.17        17.38 o                         
   3  -9   6         51.91         16.76        17.40 o                         
   4  -9   6          7.54         -6.71        14.88 o                         
   5  -9   6        233.93        214.33        19.92 o                         
   6  -9   6         28.53         12.65        16.44 o                         
   7  -9   6        156.07        139.69        21.02 o                         
   8  -9   6        143.29        143.83        23.61 o                         
   9  -9   6          0.12         25.22        23.53 o                         
  10  -9   6        289.49        330.59        43.97 o                         
  -6  -8   6         10.20        -16.24        63.13 o                         
  -5  -8   6         97.47         82.68        37.49 o                         
  -4  -8   6          8.43          6.57        28.27 o                         
  -3  -8   6         14.83          4.21        18.61 o                         
  -2  -8   6        808.55        944.26        61.55 o                         
  -1  -8   6        319.09        279.37        25.07 o                         
   0  -8   6          3.00         -9.13        14.33 o                         
   1  -8   6        149.34        149.13        17.75 o                         
   2  -8   6        124.97        109.33        20.43 o                         
   3  -8   6         36.73          2.62        17.02 o                         
   4  -8   6          1.33         -5.14        13.62 o                         
   5  -8   6         41.21         19.76        11.64 o                         
   6  -8   6        449.62        390.81        21.22 o                         
   7  -8   6        774.94        616.07        34.00 o                         
   8  -8   6        254.00        197.02        22.03 o                         
   9  -8   6          5.39          3.97        21.70 o                         
  10  -8   6         20.57        -23.61        23.61 o                         
  -7  -7   6        248.46        175.42        72.48 o                         
  -6  -7   6        141.27        145.82        37.83 o                         
  -5  -7   6        818.38        806.04        63.65 o                         
  -4  -7   6          5.03         36.26        18.71 o                         
  -3  -7   6         17.28         20.27        15.58 o                         
  -2  -7   6        108.94         83.16        16.74 o                         
  -1  -7   6        678.98        725.41        59.35 o                         
   0  -7   6        297.10        318.36        23.33 o                         
   1  -7   6        188.44        175.48        19.41 o                         
   2  -7   6        587.68        572.24        36.96 o                         
   3  -7   6         30.41         20.10        11.10 o                         
   4  -7   6       1270.60       1253.10        39.80 o                         
   5  -7   6        444.36        389.69        19.89 o                         
   6  -7   6        148.26         92.87        13.80 o                         
   7  -7   6         70.23         62.66        15.99 o                         
   8  -7   6        211.42        212.14        19.89 o                         
   9  -7   6          1.27        -12.30        20.57 o                         
  10  -7   6         38.37         32.35        23.24 o                         
  -8  -6   6        103.97         36.77        46.42 o                         
  -7  -6   6        127.18        143.47        37.22 o                         
  -6  -6   6        384.10        342.62        49.72 o                         
  -5  -6   6       1736.46       1648.15        79.62 o                         
  -4  -6   6       1014.73       1021.24        57.07 o                         
  -3  -6   6         50.41         42.88        14.06 o                         
  -2  -6   6        286.72        361.34        26.64 o                         
  -1  -6   6         75.90         49.62        13.72 o                         
   0  -6   6       1717.53       1830.87        69.45 o                         
   1  -6   6       2403.66       2543.50        83.24 o                         
   2  -6   6       1181.79       1135.99        45.24 o                         
   3  -6   6         92.79        111.92        10.91 o                         
   4  -6   6        869.66        829.45        31.77 o                         
   5  -6   6       6920.35       6915.89       181.42 o                         
   6  -6   6       2164.55       2120.04        57.14 o                         
   7  -6   6        345.95        366.65        20.71 o                         
   8  -6   6        739.68        743.87        47.93 o                         
   9  -6   6        104.16         83.11        21.98 o                         
  10  -6   6        798.95        770.28        57.54 o                         
  11  -6   6        238.34        279.18        64.18 o                         
  -9  -5   6        149.13        154.57        43.54 o                         
  -8  -5   6         21.05         13.24        25.41 o                         
  -7  -5   6        232.83        212.02        32.52 o                         
  -6  -5   6         48.69         49.08        20.77 o                         
  -5  -5   6       1668.41       1530.03        58.89 o                         
  -4  -5   6        444.05        429.13        33.33 o                         
  -3  -5   6         38.52         36.62        12.84 o                         
  -2  -5   6        301.49        309.03        20.96 o                         
  -1  -5   6         72.98         63.17        12.20 o                         
   0  -5   6       4924.68       4993.01       167.80 o                         
   1  -5   6       2699.41       2606.69        72.13 o                         
   2  -5   6       5190.38       5084.77       126.31 o                         
   3  -5   6       1296.71       1290.77        38.43 o                         
   4  -5   6        188.54        194.97        13.67 o                         
   5  -5   6       1385.03       1440.50        37.44 o                         
   6  -5   6        188.37        154.41        15.33 o                         
   7  -5   6          6.05        -11.73        11.73 o                         
   8  -5   6         21.15         10.86        14.47 o                         
   9  -5   6        163.93        137.19        28.05 o                         
  10  -5   6        830.04        835.34        66.22 o                         
  11  -5   6       1072.82       1185.48        98.24 o                         
  -9  -4   6        371.40        399.85        79.27 o                         
  -8  -4   6        312.86        274.93        28.87 o                         
  -7  -4   6        331.74        323.87        48.17 o                         
  -6  -4   6         85.80         81.80        17.16 o                         
  -5  -4   6         78.58         77.55        13.48 o                         
  -4  -4   6        272.36        252.14        22.50 o                         
  -3  -4   6         35.17         25.50        10.13 o                         
  -2  -4   6       1444.16       1500.36        48.10 o                         
  -1  -4   6       2463.45       2428.34        67.31 o                         
   0  -4   6        966.88        979.25        40.52 o                         
   1  -4   6       8996.33       9623.42       233.65 o                         
   2  -4   6       2944.94       2964.96        81.59 o                         
   3  -4   6       2497.92       2710.24        70.39 o                         
   4  -4   6       1343.87       1459.52        42.49 o                         
   5  -4   6         43.31         31.24         8.88 o                         
   6  -4   6        636.11        698.76        29.84 o                         
   7  -4   6        850.26        831.95        30.76 o                         
   8  -4   6        628.30        599.21        32.12 o                         
   9  -4   6       1116.48       1116.19        64.68 o                         
  10  -4   6         15.36        -33.13        33.13 o                         
  11  -4   6        254.10        277.00        56.38 o                         
 -10  -3   6        289.13        292.50        38.60 o                         
  -9  -3   6        136.13        103.23        28.24 o                         
  -8  -3   6        131.53        142.96        28.47 o                         
  -7  -3   6        194.29        171.83        17.87 o                         
  -6  -3   6         26.14         18.44        12.77 o                         
  -5  -3   6         63.63         38.87        10.15 o                         
  -4  -3   6       1215.91       1216.58        33.02 o                         
  -3  -3   6         20.35         40.50         8.33 o                         
  -2  -3   6         26.27         28.54         8.11 o                         
  -1  -3   6       3273.67       3179.80        81.02 o                         
   0  -3   6       2882.56       2730.90        74.39 o                         
   1  -3   6        338.05        365.78        15.16 o                         
   2  -3   6          4.47         -1.10         7.91 o                         
   3  -3   6       4041.16       4407.56       110.24 o                         
   4  -3   6          8.04          6.86         7.81 o                         
   5  -3   6        455.91        483.45        19.42 o                         
   6  -3   6         63.34         60.54        11.77 o                         
   7  -3   6        325.69        316.03        22.98 o                         
   8  -3   6        257.68        238.47        20.89 o                         
   9  -3   6        709.37        705.93        53.13 o                         
  10  -3   6         10.12         27.77        35.58 o                         
  11  -3   6          1.49         -4.24        38.20 o                         
 -10  -2   6        568.02        667.90        55.02 o                         
  -9  -2   6        343.57        330.18        31.00 o                         
  -8  -2   6        233.37        224.53        21.30 o                         
  -7  -2   6        575.42        565.70        30.10 o                         
  -6  -2   6        112.51        117.35        13.09 o                         
  -5  -2   6       2319.69       2143.51        55.75 o                         
  -4  -2   6       4889.62       4823.18       114.67 o                         
  -3  -2   6       1667.76       1623.02        45.41 o                         
  -2  -2   6        132.69        127.38        10.84 o                         
  -1  -2   6        406.39        399.93        16.86 o                         
   0  -2   6        998.69        990.73        30.21 o                         
   1  -2   6       1213.43       1168.00        34.15 o                         
   2  -2   6          6.97         12.44         7.91 o                         
   3  -2   6         37.61         38.35         8.96 o                         
   4  -2   6        349.62        365.86        18.23 o                         
   5  -2   6       4216.15       4297.52        98.76 o                         
   6  -2   6       2559.70       2674.14        71.80 o                         
   7  -2   6         49.69         52.82        13.94 o                         
   8  -2   6        384.32        336.86        29.09 o                         
   9  -2   6         47.45         48.78        30.13 o                         
  10  -2   6         42.91          6.51        38.63 o                         
 -10  -1   6        306.84        326.55        35.83 o                         
  -9  -1   6         32.38         22.26        20.44 o                         
  -8  -1   6          2.29         -6.85        13.73 o                         
  -7  -1   6         69.16         55.56        12.69 o                         
  -6  -1   6        103.47         76.86        11.59 o                         
  -5  -1   6       6563.15       6375.99       142.90 o                         
  -4  -1   6       5941.12       5374.32       121.23 o                         
  -3  -1   6       1966.88       1903.37        46.72 o                         
  -2  -1   6        455.86        529.43        19.29 o                         
  -1  -1   6        362.24        432.50        17.30 o                         
   0  -1   6       2012.55       2162.81        51.30 o                         
   1  -1   6         66.94         55.90         7.92 o                         
   2  -1   6       6055.34       6531.23       138.68 o                         
   3  -1   6          2.76          5.80         6.51 o                         
   4  -1   6          0.02          0.44         9.92 o                         
   5  -1   6       1029.76       1104.59        36.52 o                         
   6  -1   6       2623.23       2765.34        80.04 o                         
   7  -1   6        291.65        289.52        22.08 o                         
   8  -1   6         12.89          4.61        18.32 o                         
   9  -1   6          7.18         15.31        24.90 o                         
  10  -1   6          3.08         -5.39        34.29 o                         
 -11   0   6          0.39          4.50        33.87 o                         
 -10   0   6         49.04         37.88        26.05 o                         
  -9   0   6        521.80        505.71        40.52 o                         
  -8   0   6       2762.23       2774.09        78.91 o                         
  -7   0   6       1458.27       1340.50        39.42 o                         
  -6   0   6       1074.77       1087.66        30.04 o                         
  -5   0   6        330.37        331.51        15.51 o                         
  -4   0   6       1798.06       1755.76        46.49 o                         
  -3   0   6       1735.79       1760.92        48.92 o                         
  -2   0   6        126.29        132.56        13.05 o                         
  -1   0   6         65.23         72.25         9.53 o                         
   0   0   6        677.57        826.17        26.01 o                         
   1   0   6       3973.61       4095.87        92.47 o                         
   2   0   6       2248.31       2331.12        53.36 o                         
   3   0   6       2862.93       3072.21        75.51 o                         
   4   0   6         29.94         24.32         9.71 o                         
   5   0   6         82.27         73.11        12.68 o                         
   6   0   6        212.98        228.91        18.46 o                         
   7   0   6        359.18        336.04        25.78 o                         
   8   0   6         19.35          0.96        19.69 o                         
   9   0   6         29.79         29.32        27.56 o                         
  10   0   6          0.04         19.69        34.56 o                         
 -11   1   6        248.13        244.43        41.77 o                         
 -10   1   6        256.85        357.41        39.82 o                         
  -9   1   6          4.90         -4.84        15.31 o                         
  -8   1   6        367.65        390.48        24.54 o                         
  -7   1   6        974.37        886.23        32.36 o                         
  -6   1   6         28.45         33.42        10.51 o                         
  -5   1   6         68.46         68.51        10.19 o                         
  -4   1   6        108.46        109.72        11.69 o                         
  -3   1   6        511.27        628.26        25.43 o                         
  -2   1   6          7.78         -6.62         8.93 o                         
  -1   1   6        388.22        486.50        19.70 o                         
   0   1   6        309.80        304.68        15.47 o                         
   1   1   6        275.37        295.73        16.09 o                         
   2   1   6       2473.66       2501.14        62.91 o                         
   3   1   6        576.92        671.05        23.08 o                         
   4   1   6        161.10        161.71        12.95 o                         
   5   1   6        219.88        195.03        16.46 o                         
   6   1   6        213.89        170.52        23.44 o                         
   7   1   6          3.34          9.77        17.50 o                         
   8   1   6         79.60         86.84        27.94 o                         
   9   1   6         56.41         15.58        36.20 o                         
 -11   2   6         70.44         85.15        42.40 o                         
 -10   2   6        862.77       1058.25       103.02 o                         
  -9   2   6       2038.90       1983.25        64.31 o                         
  -8   2   6        109.60        107.78        18.41 o                         
  -7   2   6        130.17        118.50        14.91 o                         
  -6   2   6          0.55         -9.72         9.72 o                         
  -5   2   6         31.07         27.67         9.89 o                         
  -4   2   6        751.00        724.43        24.74 o                         
  -3   2   6        336.19        416.08        16.99 o                         
  -2   2   6         31.31         28.87         8.87 o                         
  -1   2   6          2.24          9.56         8.33 o                         
   0   2   6         18.79         -2.98         7.78 o                         
   1   2   6       2999.46       2979.60        73.64 o                         
   2   2   6         60.66         52.97        11.08 o                         
   3   2   6          4.21          5.04        11.10 o                         
   4   2   6       2126.41       2260.68        65.36 o                         
   5   2   6        423.03        442.32        42.67 o                         
   6   2   6        831.90        834.01        58.80 o                         
   7   2   6          4.68        -17.49        24.76 o                         
   8   2   6        222.64        224.40        34.99 o                         
 -11   3   6          4.78         42.85        37.86 o                         
 -10   3   6        216.67        208.96        34.62 o                         
  -9   3   6        718.54        776.48        51.80 o                         
  -8   3   6        696.68        704.25        34.63 o                         
  -7   3   6        269.57        248.44        17.19 o                         
  -6   3   6        389.35        382.26        22.85 o                         
  -5   3   6        141.68        134.88        12.38 o                         
  -4   3   6       5109.20       5025.45       109.63 o                         
  -3   3   6       4145.29       4128.23        90.94 o                         
  -2   3   6       1146.09       1112.27        31.89 o                         
  -1   3   6        232.60        263.61        14.07 o                         
   0   3   6        169.22        195.21        12.47 o                         
   1   3   6         85.39         71.76        12.75 o                         
   2   3   6        803.97        823.43        62.03 o                         
   3   3   6         37.58         46.02        13.94 o                         
   4   3   6         32.35         24.31        14.93 o                         
   5   3   6        110.58         71.39        16.89 o                         
   6   3   6       1002.51       1089.11        70.50 o                         
   7   3   6       1079.13       1220.79        64.25 o                         
   8   3   6         29.51         71.35        35.91 o                         
 -11   4   6          3.84          1.47        32.22 o                         
 -10   4   6          2.40        -27.74        29.89 o                         
  -9   4   6         34.96          3.99        33.40 o                         
  -8   4   6        797.80        782.88        46.30 o                         
  -7   4   6        157.41        140.12        15.63 o                         
  -6   4   6         58.02         31.75        13.20 o                         
  -5   4   6          0.65          8.57        10.25 o                         
  -4   4   6       1579.22       1513.76        41.68 o                         
  -3   4   6       7614.50       7651.09       163.07 o                         
  -2   4   6       1369.49       1376.94        38.22 o                         
  -1   4   6          5.44         14.24         9.05 o                         
   0   4   6        113.94         94.64        14.35 o                         
   1   4   6         85.98         94.34        16.55 o                         
   2   4   6        912.80        994.69        54.02 o                         
   3   4   6       2456.26       2714.00       114.68 o                         
   4   4   6        230.05        198.72        24.94 o                         
   5   4   6          0.00         -1.41        20.61 o                         
   6   4   6        125.26         95.78        29.51 o                         
   7   4   6        385.59        300.73        46.49 o                         
 -10   5   6          4.71        -34.92        34.92 o                         
  -9   5   6         91.34         73.98        22.99 o                         
  -8   5   6        233.76        241.23        27.65 o                         
  -7   5   6        574.04        518.07        28.92 o                         
  -6   5   6        369.82        380.22        23.64 o                         
  -5   5   6        168.59        181.62        15.97 o                         
  -4   5   6         93.37         68.28        12.85 o                         
  -3   5   6          2.71         -6.41        10.50 o                         
  -2   5   6        347.09        330.06        18.92 o                         
  -1   5   6        925.95        868.53        32.75 o                         
   0   5   6         47.71         56.95        11.93 o                         
   1   5   6         38.97         32.18        14.77 o                         
   2   5   6        304.79        264.70        35.34 o                         
   3   5   6        241.65        208.07        32.42 o                         
   4   5   6        189.88        197.66        34.48 o                         
   5   5   6         25.53         31.74        27.50 o                         
   6   5   6         10.62         17.64        28.30 o                         
 -10   6   6          6.24         12.18        28.64 o                         
  -9   6   6       1011.77       1068.73        59.79 o                         
  -8   6   6        139.15        144.16        28.05 o                         
  -7   6   6         14.38         21.70        20.12 o                         
  -6   6   6         86.81        115.72        18.23 o                         
  -5   6   6        206.04        199.98        19.77 o                         
  -4   6   6        287.23        291.71        20.97 o                         
  -3   6   6        656.98        623.17        35.29 o                         
  -2   6   6         36.81         22.84        13.46 o                         
  -1   6   6          2.29         14.86        12.45 o                         
   0   6   6        207.73        191.05        23.45 o                         
   1   6   6       1939.48       2003.02       100.52 o                         
   2   6   6        524.19        573.73        46.83 o                         
   3   6   6         54.06         91.84        30.55 o                         
   4   6   6         10.21         -3.76        32.03 o                         
   5   6   6        195.00        138.72        37.80 o                         
  -9   7   6        999.18       1033.69        76.77 o                         
  -8   7   6        912.10        914.42        59.59 o                         
  -7   7   6        249.68        246.47        31.85 o                         
  -6   7   6         53.38         10.20        22.50 o                         
  -5   7   6         81.83         49.70        19.34 o                         
  -4   7   6          1.66          3.68        16.95 o                         
  -3   7   6        184.99        176.90        21.05 o                         
  -2   7   6        824.52        852.61        48.31 o                         
  -1   7   6          1.41         17.32        21.50 o                         
   0   7   6        117.75        143.56        28.17 o                         
   1   7   6        312.49        331.93        37.17 o                         
   2   7   6        431.30        542.12        48.48 o                         
   3   7   6         84.82         66.61        42.89 o                         
   4   7   6         31.90        -10.50        67.23 o                         
  -8   8   6        188.84        166.85        32.39 o                         
  -7   8   6         97.18         96.28        30.85 o                         
  -6   8   6         41.39         27.36        25.37 o                         
  -5   8   6          0.07          4.24        22.61 o                         
  -4   8   6         77.24         49.62        21.72 o                         
  -3   8   6       1876.42       1922.13        85.24 o                         
  -2   8   6       1063.06       1150.00        63.17 o                         
  -1   8   6        207.55        198.36        32.27 o                         
   0   8   6          4.22        -15.70        24.99 o                         
   1   8   6         12.47        -11.12        32.87 o                         
   2   8   6         74.95         30.23        45.07 o                         
  -6   9   6         14.18          8.73        30.72 o                         
  -5   9   6          4.47          1.10        26.21 o                         
  -4   9   6          4.63         -9.15        32.59 o                         
  -3   9   6         41.93         -4.15        29.44 o                         
  -2   9   6        512.02        542.45        46.09 o                         
  -1   9   6          6.21         13.75        35.20 o                         
   1 -12   7         32.87         54.83        32.93 o                         
   2 -12   7          1.44         14.51        39.96 o                         
   3 -12   7         63.32         17.43        42.59 o                         
   4 -12   7          2.47        -34.32        35.56 o                         
   5 -12   7        153.06        165.05        43.00 o                         
   6 -12   7          4.11         13.13        41.33 o                         
  -2 -11   7          4.03        -29.59        29.59 o                         
  -1 -11   7         95.92         94.24        32.89 o                         
   0 -11   7          2.23         20.66        34.53 o                         
   1 -11   7        267.17        288.17        39.82 o                         
   2 -11   7          0.38         26.36        25.93 o                         
   3 -11   7        383.97        396.51        51.93 o                         
   4 -11   7        501.00        485.08        43.44 o                         
   5 -11   7          7.02          3.40        22.13 o                         
   6 -11   7         46.31         62.65        24.76 o                         
   7 -11   7        334.88        315.56        58.19 o                         
   8 -11   7         21.84         -7.41        31.04 o                         
  -3 -10   7        233.02        307.07        42.84 o                         
  -2 -10   7          7.46          6.82        23.36 o                         
  -1 -10   7        272.70        322.51        36.66 o                         
   0 -10   7        298.54        344.98        44.27 o                         
   1 -10   7         44.19         53.84        22.60 o                         
   2 -10   7        329.42        340.18        40.22 o                         
   3 -10   7         11.85         -5.55        22.93 o                         
   4 -10   7         64.18         34.66        28.50 o                         
   5 -10   7          4.92         -5.44        18.50 o                         
   6 -10   7          0.65          8.52        18.26 o                         
   7 -10   7        234.75        250.09        28.65 o                         
   8 -10   7          1.73         -3.59        22.65 o                         
   9 -10   7       1056.80       1019.54        80.83 o                         
  -5  -9   7         60.80         73.05        50.69 o                         
  -4  -9   7          3.43        -15.90        33.31 o                         
  -3  -9   7        234.00        247.24        34.46 o                         
  -2  -9   7        151.86        131.22        31.94 o                         
  -1  -9   7        492.04        691.92        47.90 o                         
   0  -9   7       1268.44       1470.82        66.08 o                         
   1  -9   7        279.15        269.63        39.19 o                         
   2  -9   7         64.93         50.74        19.39 o                         
   3  -9   7        125.88        123.55        21.67 o                         
   4  -9   7         13.49         -3.04        18.57 o                         
   5  -9   7        231.70        216.13        37.62 o                         
   6  -9   7       1018.75        996.11        56.39 o                         
   7  -9   7        432.32        402.33        34.42 o                         
   8  -9   7        351.91        366.93        32.66 o                         
   9  -9   7        319.91        284.00        32.82 o                         
  10  -9   7        269.18        322.96        78.78 o                         
  -6  -8   7          2.40        -11.73        41.18 o                         
  -5  -8   7        135.75         91.30        36.74 o                         
  -4  -8   7        365.19        299.38        36.02 o                         
  -3  -8   7        546.99        649.25        47.42 o                         
  -2  -8   7        886.39        787.65        72.25 o                         
  -1  -8   7         40.83         64.22        33.10 o                         
   0  -8   7        355.43        379.99        27.83 o                         
   1  -8   7         22.21         32.41        16.41 o                         
   2  -8   7        102.88         65.76        19.75 o                         
   3  -8   7          1.75        -19.32        19.32 o                         
   4  -8   7          0.84         16.53        17.17 o                         
   5  -8   7       1194.26       1211.94        44.40 o                         
   6  -8   7       1084.05        983.67        43.88 o                         
   7  -8   7        684.44        680.53        38.92 o                         
   8  -8   7         72.26         90.35        21.18 o                         
   9  -8   7         38.21         24.65        22.19 o                         
  10  -8   7        104.23         80.29        27.43 o                         
  -7  -7   7          7.52         32.95        40.94 o                         
  -6  -7   7        863.53        854.73        69.20 o                         
  -5  -7   7        231.37        246.25        33.04 o                         
  -4  -7   7          1.64         -5.40        19.23 o                         
  -3  -7   7        237.76        231.46        24.32 o                         
  -2  -7   7         74.99         41.24        15.56 o                         
  -1  -7   7          2.79        -15.65        16.45 o                         
   0  -7   7          0.61        -14.71        14.71 o                         
   1  -7   7        195.24        207.35        22.06 o                         
   2  -7   7          9.64         -3.46        14.91 o                         
   3  -7   7        122.07         91.68        18.12 o                         
   4  -7   7        990.73        995.42        37.66 o                         
   5  -7   7        139.17        137.90        16.31 o                         
   6  -7   7         60.29         74.46        17.03 o                         
   7  -7   7         56.24         71.83        17.13 o                         
   8  -7   7         12.92          6.12        15.96 o                         
   9  -7   7         29.42          7.95        21.05 o                         
  10  -7   7          7.68          1.22        30.24 o                         
  -8  -6   7         17.26         21.49        36.95 o                         
  -7  -6   7         22.43         22.85        31.19 o                         
  -6  -6   7        880.96        842.84       116.73 o                         
  -5  -6   7       1226.42       1238.77        77.59 o                         
  -4  -6   7        265.63        256.07        33.69 o                         
  -3  -6   7        439.45        450.72        27.92 o                         
  -2  -6   7        188.27        181.91        25.35 o                         
  -1  -6   7         24.47          4.80        14.39 o                         
   0  -6   7        211.07        153.66        19.02 o                         
   1  -6   7       1516.52       1575.46        56.72 o                         
   2  -6   7         40.21         17.25        10.27 o                         
   3  -6   7         17.50          9.19         9.50 o                         
   4  -6   7       1274.83       1231.83        41.92 o                         
   5  -6   7        647.75        577.86        28.09 o                         
   6  -6   7         39.30         28.32        11.64 o                         
   7  -6   7         37.77         17.62        13.12 o                         
   8  -6   7        133.81        112.95        22.13 o                         
   9  -6   7          1.09        -19.87        22.79 o                         
  10  -6   7        502.51        489.58        48.29 o                         
  -8  -5   7        251.58        264.26        41.99 o                         
  -7  -5   7         53.77         40.97        23.14 o                         
  -6  -5   7         98.94         89.18        26.04 o                         
  -5  -5   7        944.24        920.99        43.75 o                         
  -4  -5   7        354.09        375.07        29.69 o                         
  -3  -5   7         28.21         18.45        13.98 o                         
  -2  -5   7        456.24        416.98        34.31 o                         
  -1  -5   7        962.36        921.48        39.72 o                         
   0  -5   7       5568.00       5598.62       170.85 o                         
   1  -5   7       5978.65       5624.43       132.09 o                         
   2  -5   7       1073.66       1065.28        33.58 o                         
   3  -5   7         52.85         48.16        10.78 o                         
   4  -5   7        688.64        714.31        25.86 o                         
   5  -5   7       1069.56       1051.17        33.50 o                         
   6  -5   7        791.27        782.78        29.17 o                         
   7  -5   7          1.45         -0.30        12.20 o                         
   8  -5   7          1.41         -6.79        16.02 o                         
   9  -5   7         94.26         92.60        26.66 o                         
  10  -5   7        855.07        854.09        96.46 o                         
  -9  -4   7        715.01        717.26        59.27 o                         
  -8  -4   7        462.91        470.75        46.09 o                         
  -7  -4   7         39.37         38.81        22.37 o                         
  -6  -4   7          0.44         -8.66        17.37 o                         
  -5  -4   7        211.66        172.44        18.60 o                         
  -4  -4   7       1394.07       1326.42        40.78 o                         
  -3  -4   7        157.09        153.56        14.69 o                         
  -2  -4   7         29.10         15.86         9.22 o                         
  -1  -4   7        554.83        492.85        19.12 o                         
   0  -4   7        204.23        155.38        14.09 o                         
   1  -4   7      11369.34      11719.75       283.34 o                         
   2  -4   7         17.23         16.50         8.88 o                         
   3  -4   7          4.24         -8.86         8.86 o                         
   4  -4   7          1.77         -7.02         9.93 o                         
   5  -4   7         14.08         -6.55         8.82 o                         
   6  -4   7       1716.40       1743.42        46.69 o                         
   7  -4   7       1863.68       1847.07        52.57 o                         
   8  -4   7        311.61        293.07        25.94 o                         
   9  -4   7         65.86         39.52        29.33 o                         
  10  -4   7         25.77          2.98        39.16 o                         
  -9  -3   7         31.70         39.64        29.71 o                         
  -8  -3   7         93.65         76.80        32.50 o                         
  -7  -3   7        280.81        232.79        21.96 o                         
  -6  -3   7          5.75         24.78        16.37 o                         
  -5  -3   7         62.94         52.70        11.27 o                         
  -4  -3   7        224.23        224.10        19.14 o                         
  -3  -3   7        522.06        485.97        20.03 o                         
  -2  -3   7       1412.24       1394.41        40.76 o                         
  -1  -3   7       1230.69       1232.42        34.61 o                         
   0  -3   7       1914.78       2043.27        52.19 o                         
   1  -3   7          8.34         13.78         8.48 o                         
   2  -3   7          2.91         23.43         8.76 o                         
   3  -3   7          1.85          2.61         8.84 o                         
   4  -3   7         65.18         74.77        11.49 o                         
   5  -3   7        346.74        341.49        16.83 o                         
   6  -3   7        440.02        391.16        21.78 o                         
   7  -3   7        591.93        513.29        25.74 o                         
   8  -3   7         57.47         32.52        23.57 o                         
   9  -3   7         85.73         46.77        32.05 o                         
  10  -3   7          0.92         13.87        47.11 o                         
 -10  -2   7         93.93         48.02        42.33 o                         
  -9  -2   7         12.73         -3.77        24.68 o                         
  -8  -2   7         93.91         60.26        20.87 o                         
  -7  -2   7       1813.44       1804.36        59.22 o                         
  -6  -2   7          3.75          3.07        11.80 o                         
  -5  -2   7       1112.53        989.35        30.92 o                         
  -4  -2   7        197.30        197.42        13.31 o                         
  -3  -2   7        265.21        245.15        14.78 o                         
  -2  -2   7         18.12         22.02         9.50 o                         
  -1  -2   7       1781.72       1858.33        46.01 o                         
   0  -2   7         32.32         33.40         8.84 o                         
   1  -2   7         14.00         19.01         7.84 o                         
   2  -2   7        125.64        138.24        11.83 o                         
   3  -2   7         26.71         36.32        11.69 o                         
   4  -2   7        621.31        625.41        24.47 o                         
   5  -2   7       2452.80       2615.68        70.92 o                         
   6  -2   7        722.71        708.84        30.43 o                         
   7  -2   7         40.71         57.84        17.11 o                         
   8  -2   7        204.40        172.55        29.16 o                         
   9  -2   7        436.46        377.85        44.00 o                         
  10  -2   7         45.01         29.09        47.43 o                         
 -10  -1   7         40.68         17.65        32.48 o                         
  -9  -1   7        338.62        284.84        28.76 o                         
  -8  -1   7          4.57        -11.66        15.17 o                         
  -7  -1   7         80.00         67.38        14.03 o                         
  -6  -1   7         38.73         29.53        12.28 o                         
  -5  -1   7       1874.83       1758.76        46.57 o                         
  -4  -1   7       4254.72       4057.85        93.25 o                         
  -3  -1   7        120.20        115.56        11.75 o                         
  -2  -1   7        525.96        555.80        20.24 o                         
  -1  -1   7        309.40        349.35        15.95 o                         
   0  -1   7        901.49       1024.58        27.95 o                         
   1  -1   7       2236.06       2359.68        53.94 o                         
   2  -1   7       4632.24       4954.77       117.04 o                         
   3  -1   7         36.58         22.60         8.07 o                         
   4  -1   7          0.25         -7.35         9.91 o                         
   5  -1   7        562.49        593.81        24.13 o                         
   6  -1   7        677.55        685.02        33.37 o                         
   7  -1   7         42.86         28.76        17.52 o                         
   8  -1   7          7.18          0.43        22.28 o                         
   9  -1   7        207.32        210.85        38.20 o                         
  10  -1   7         60.40         68.39        39.83 o                         
 -10   0   7         53.93         86.55        27.19 o                         
  -9   0   7        724.46        718.81        38.45 o                         
  -8   0   7       1008.27       1044.79        46.90 o                         
  -7   0   7         50.15         52.05        15.35 o                         
  -6   0   7          0.69         -9.70         9.70 o                         
  -5   0   7        395.34        437.55        21.63 o                         
  -4   0   7        393.01        387.11        21.20 o                         
  -3   0   7          3.39         -2.09         9.46 o                         
  -2   0   7        109.75        159.70        14.45 o                         
  -1   0   7        437.25        549.06        30.85 o                         
   0   0   7        281.29        362.42        16.88 o                         
   1   0   7      13245.07      14637.21       319.03 o                         
   2   0   7       3755.57       4132.84        94.57 o                         
   3   0   7       3443.55       3723.77        86.54 o                         
   4   0   7        210.77        208.84        15.98 o                         
   5   0   7          0.08          9.98        11.65 o                         
   6   0   7        596.00        408.52        37.45 o                         
   7   0   7        631.56        509.49        50.82 o                         
   8   0   7        374.26        344.46        33.37 o                         
   9   0   7        487.40        500.69        52.00 o                         
 -10   1   7        134.57        127.55        28.29 o                         
  -9   1   7        212.10        176.28        22.83 o                         
  -8   1   7         44.67         62.06        15.04 o                         
  -7   1   7       1123.60       1179.95        39.08 o                         
  -6   1   7        161.15        129.01        13.14 o                         
  -5   1   7         97.24        119.21        12.93 o                         
  -4   1   7          2.52          1.58        10.90 o                         
  -3   1   7        472.85        530.19        23.59 o                         
  -2   1   7        726.72        720.01        26.91 o                         
  -1   1   7        115.32        125.24        13.45 o                         
   0   1   7       1530.19       1605.21        39.17 o                         
   1   1   7         83.88         89.63        11.15 o                         
   2   1   7       1438.98       1402.47        42.02 o                         
   3   1   7        317.87        328.26        23.64 o                         
   4   1   7       1938.80       2056.37        52.80 o                         
   5   1   7         70.15         86.97        15.07 o                         
   6   1   7        308.13        275.18        23.69 o                         
   7   1   7        412.65        361.41        35.11 o                         
   8   1   7        210.20        274.28        35.67 o                         
   9   1   7        108.24         80.18        33.92 o                         
 -10   2   7        713.15        856.32        71.40 o                         
  -9   2   7        350.96        385.90        31.95 o                         
  -8   2   7         33.40         49.64        17.69 o                         
  -7   2   7        808.33        757.47        47.38 o                         
  -6   2   7        264.36        243.19        16.68 o                         
  -5   2   7         69.22         55.67        12.54 o                         
  -4   2   7        980.27        916.66        29.70 o                         
  -3   2   7        377.81        396.86        18.52 o                         
  -2   2   7        438.57        449.04        19.68 o                         
  -1   2   7       1272.52       1248.59        32.95 o                         
   0   2   7        805.70        783.36        24.20 o                         
   1   2   7         64.34         56.65        10.68 o                         
   2   2   7        389.08        366.51        24.69 o                         
   3   2   7         51.86         22.99        12.20 o                         
   4   2   7          1.49          7.71        13.79 o                         
   5   2   7        200.16        167.50        25.33 o                         
   6   2   7        541.60        587.25        41.90 o                         
   7   2   7         93.89         81.64        29.87 o                         
   8   2   7         41.81         53.69        31.55 o                         
 -10   3   7         12.85         -8.30        28.40 o                         
  -9   3   7        176.29        154.43        31.79 o                         
  -8   3   7        414.35        377.05        29.83 o                         
  -7   3   7          1.95          6.06        12.93 o                         
  -6   3   7        332.34        315.34        21.22 o                         
  -5   3   7       1135.42       1011.69        31.73 o                         
  -4   3   7       6465.93       6307.72       149.39 o                         
  -3   3   7       3037.89       3077.75        70.36 o                         
  -2   3   7         13.88          9.75         9.17 o                         
  -1   3   7         25.97         28.39         9.60 o                         
   0   3   7         25.67         22.27         9.16 o                         
   1   3   7         47.03         60.15        13.74 o                         
   2   3   7        841.63        865.46        43.31 o                         
   3   3   7         28.50         20.04        18.11 o                         
   4   3   7          0.66         16.39        16.55 o                         
   5   3   7        266.41        263.77        27.79 o                         
   6   3   7        762.60        760.01        49.39 o                         
   7   3   7        296.71        315.74        42.52 o                         
 -10   4   7          7.52          3.10        30.18 o                         
  -9   4   7         91.73         68.57        29.96 o                         
  -8   4   7       1297.15       1111.79        75.13 o                         
  -7   4   7       1153.25       1168.48        62.76 o                         
  -6   4   7         99.18         92.28        14.75 o                         
  -5   4   7          2.43         -2.08        11.04 o                         
  -4   4   7       2906.10       2905.40        71.58 o                         
  -3   4   7       3707.81       3692.83        83.33 o                         
  -2   4   7        363.01        341.21        18.55 o                         
  -1   4   7          1.25          1.04        11.02 o                         
   0   4   7          5.15          3.36        10.06 o                         
   1   4   7        450.07        404.55        41.12 o                         
   2   4   7       2486.08       2501.60       108.71 o                         
   3   4   7        994.95       1138.09        82.54 o                         
   4   4   7        109.31        132.75        32.23 o                         
   5   4   7         13.77        -19.92        25.63 o                         
   6   4   7         56.67         17.47        33.03 o                         
 -10   5   7          6.40         25.85        45.51 o                         
  -9   5   7          2.04         -1.87        28.65 o                         
  -8   5   7        739.17        782.34        54.69 o                         
  -7   5   7       2882.00       2738.80       123.07 o                         
  -6   5   7         44.01         38.98        16.96 o                         
  -5   5   7          3.53         11.63        14.08 o                         
  -4   5   7         10.81         -0.62        13.98 o                         
  -3   5   7        332.13        347.46        22.89 o                         
  -2   5   7        732.91        794.14        43.29 o                         
  -1   5   7         27.92         32.35        14.89 o                         
   0   5   7         25.44         11.55        13.64 o                         
   1   5   7         19.51          8.17        15.63 o                         
   2   5   7       1623.19       1650.97        95.77 o                         
   3   5   7        887.37        840.69        64.37 o                         
   4   5   7         16.20        -14.13        34.57 o                         
   5   5   7          4.87         18.38        61.45 o                         
  -9   6   7        382.87        362.71        45.66 o                         
  -8   6   7         15.60         32.03        25.27 o                         
  -7   6   7        292.30        304.07        31.12 o                         
  -6   6   7        519.73        471.55        36.40 o                         
  -5   6   7        155.15        119.45        18.23 o                         
  -4   6   7          2.21          2.89        15.49 o                         
  -3   6   7          0.84         12.55        14.59 o                         
  -2   6   7        275.45        261.48        26.09 o                         
  -1   6   7       1088.24       1105.57        70.21 o                         
   0   6   7        453.35        452.35        38.34 o                         
   1   6   7        304.38        299.74        33.68 o                         
   2   6   7         10.78         13.15        28.56 o                         
   3   6   7         31.99         29.31        30.27 o                         
   4   6   7         73.41         71.12        34.46 o                         
  -8   7   7        516.88        536.62        54.95 o                         
  -7   7   7          8.23         27.49        25.96 o                         
  -6   7   7         97.99        101.64        25.02 o                         
  -5   7   7          0.58          3.70        19.48 o                         
  -4   7   7        279.28        227.08        24.08 o                         
  -3   7   7        805.63        851.63        48.06 o                         
  -2   7   7         39.59        -10.41        25.45 o                         
  -1   7   7         77.32         61.46        27.64 o                         
   0   7   7         31.89         37.53        29.86 o                         
   1   7   7         24.14         15.28        31.37 o                         
   2   7   7         28.21         77.16        54.40 o                         
   3   7   7         47.33         29.23        40.39 o                         
  -7   8   7          2.17          3.66        28.94 o                         
  -6   8   7         10.72         32.07        26.95 o                         
  -5   8   7         60.85         70.87        25.15 o                         
  -4   8   7        318.51        258.70        35.18 o                         
  -3   8   7       1503.33       1566.71        89.30 o                         
  -2   8   7        728.86        810.64        54.29 o                         
  -1   8   7         12.64        -10.06        50.28 o                         
   0   8   7         12.15         -3.87        30.74 o                         
   1   8   7         13.41        -32.00        32.00 o                         
   1 -12   8        201.25        225.44        39.88 o                         
   2 -12   8        570.41        689.29        90.58 o                         
   3 -12   8        725.07        977.95       162.43 o                         
   4 -12   8          0.84         79.95        40.58 o                         
   5 -12   8        281.61        264.75        57.75 o                         
   6 -12   8         10.36        116.60        90.34 o                         
  -2 -11   8          0.95         -5.85        43.90 o                         
  -1 -11   8         96.35        156.36        37.79 o                         
   0 -11   8          9.73         16.72        28.21 o                         
   1 -11   8         61.85         41.86        36.59 o                         
   2 -11   8         48.15         51.86        28.73 o                         
   3 -11   8        431.80        415.33        42.00 o                         
   4 -11   8         78.34         73.16        29.53 o                         
   5 -11   8          1.60         23.19        26.79 o                         
   6 -11   8         19.69        -26.10        26.10 o                         
   7 -11   8        112.51         81.67        26.08 o                         
   8 -11   8         26.81         27.31        76.68 o                         
  -3 -10   8        220.65        245.68        39.54 o                         
  -2 -10   8         33.38         24.91        28.71 o                         
  -1 -10   8        686.93       1025.90       138.59 o                         
   0 -10   8        671.00        839.55        64.61 o                         
   1 -10   8          1.60         -1.34        22.57 o                         
   2 -10   8         46.28         34.95        25.66 o                         
   3 -10   8         42.74         40.54        31.56 o                         
   4 -10   8         18.31          4.52        25.03 o                         
   5 -10   8        103.51         98.17        23.52 o                         
   6 -10   8          0.42         -7.93        23.55 o                         
   7 -10   8        101.32        104.04        25.45 o                         
   8 -10   8         48.94         48.13        27.72 o                         
   9 -10   8        279.09        546.18       102.42 o                         
  -5  -9   8          2.82        -13.55        44.27 o                         
  -4  -9   8         29.59          6.30        42.02 o                         
  -3  -9   8        103.29        101.33        29.86 o                         
  -2  -9   8          7.61         -0.41        22.06 o                         
  -1  -9   8        691.69        889.26        84.83 o                         
   0  -9   8       1329.51       1473.03        62.74 o                         
   1  -9   8         65.16         44.41        19.27 o                         
   2  -9   8         15.85         20.74        23.69 o                         
   3  -9   8         12.55         -3.83        19.56 o                         
   4  -9   8         60.25         16.24        20.70 o                         
   5  -9   8        942.76       1045.82        78.10 o                         
   6  -9   8       1556.83       1624.80        66.19 o                         
   7  -9   8         45.58         62.24        22.25 o                         
   8  -9   8        128.84         95.53        26.18 o                         
   9  -9   8         31.16         31.48        25.96 o                         
  -6  -8   8         31.53         49.76        39.38 o                         
  -5  -8   8        430.17        383.55        48.99 o                         
  -4  -8   8       1187.84       1358.82        88.84 o                         
  -3  -8   8        182.84        201.04        32.60 o                         
  -2  -8   8        381.47        351.36        44.40 o                         
  -1  -8   8         18.77         25.28        20.81 o                         
   0  -8   8        289.17        297.44        54.67 o                         
   1  -8   8          9.43        -10.69        15.37 o                         
   2  -8   8          2.12          7.11        16.29 o                         
   3  -8   8         87.02         97.68        19.82 o                         
   4  -8   8        102.23         84.44        20.26 o                         
   5  -8   8        751.47        751.21        64.91 o                         
   6  -8   8        136.55        104.73        20.11 o                         
   7  -8   8        622.73        643.04        62.32 o                         
   8  -8   8         32.21         30.93        21.46 o                         
   9  -8   8         49.85         42.89        24.18 o                         
  10  -8   8         78.60         64.46        30.81 o                         
  -7  -7   8         58.69         75.58        38.87 o                         
  -6  -7   8        108.33         95.91        36.58 o                         
  -5  -7   8          0.11        -16.78        28.05 o                         
  -4  -7   8        121.23         96.05        20.33 o                         
  -3  -7   8         80.57         64.61        24.19 o                         
  -2  -7   8        235.39        161.31        46.54 o                         
  -1  -7   8        288.34        288.41        37.39 o                         
   0  -7   8          3.42         -6.87        16.26 o                         
   1  -7   8        231.37        246.91        21.75 o                         
   2  -7   8          8.82          9.53        11.44 o                         
   3  -7   8        668.53        664.84        44.05 o                         
   4  -7   8       1899.37       1994.68        88.39 o                         
   5  -7   8        194.62        219.13        30.08 o                         
   6  -7   8        154.60        131.16        19.52 o                         
   7  -7   8        409.70        401.16        37.46 o                         
   8  -7   8        130.60         98.13        19.13 o                         
   9  -7   8        187.97        148.49        27.63 o                         
  10  -7   8          0.09        -17.02        31.87 o                         
  -8  -6   8         31.61         12.10        31.40 o                         
  -7  -6   8         81.08         44.69        35.53 o                         
  -6  -6   8        527.31        512.73        51.86 o                         
  -5  -6   8        564.76        601.98        54.15 o                         
  -4  -6   8         11.14         -2.34        15.38 o                         
  -3  -6   8        623.05        643.47        37.97 o                         
  -2  -6   8         61.90         72.94        16.85 o                         
  -1  -6   8        136.27        134.76        18.45 o                         
   0  -6   8        143.61        104.85        18.57 o                         
   1  -6   8         17.45         14.25        12.87 o                         
   2  -6   8         46.72         35.97        11.80 o                         
   3  -6   8         22.64         13.35        12.16 o                         
   4  -6   8        309.18        289.48        18.42 o                         
   5  -6   8         38.37         24.92        12.52 o                         
   6  -6   8        318.84        254.37        20.01 o                         
   7  -6   8         28.47          7.19        14.11 o                         
   8  -6   8        105.11        101.68        20.04 o                         
   9  -6   8        154.68        103.87        32.96 o                         
  10  -6   8        264.51        222.66        52.81 o                         
  -8  -5   8        209.19        246.85        80.88 o                         
  -7  -5   8         42.72         39.74        27.45 o                         
  -6  -5   8         12.30          0.91        19.96 o                         
  -5  -5   8        350.43        300.26        21.99 o                         
  -4  -5   8        206.23        179.77        20.95 o                         
  -3  -5   8          1.53        -10.01        10.01 o                         
  -2  -5   8        329.82        307.37        20.32 o                         
  -1  -5   8        400.02        347.77        18.14 o                         
   0  -5   8       3801.28       3604.28        91.98 o                         
   1  -5   8       1325.15       1213.70        38.87 o                         
   2  -5   8        251.88        232.19        15.78 o                         
   3  -5   8         49.35         46.68        10.99 o                         
   4  -5   8       1296.98       1280.56        40.26 o                         
   5  -5   8         21.06         25.94        12.87 o                         
   6  -5   8        625.85        569.30        25.86 o                         
   7  -5   8         62.58         41.06        14.98 o                         
   8  -5   8        195.82        182.64        28.98 o                         
   9  -5   8        175.34        129.18        33.14 o                         
  10  -5   8        415.23        360.73        55.81 o                         
  -9  -4   8        352.06        438.67        46.22 o                         
  -8  -4   8        279.35        280.67        38.35 o                         
  -7  -4   8         98.24         96.82        27.48 o                         
  -6  -4   8         62.53         67.63        16.34 o                         
  -5  -4   8        163.05        134.23        18.72 o                         
  -4  -4   8        721.14        667.60        34.82 o                         
  -3  -4   8       1442.49       1366.16        47.73 o                         
  -2  -4   8       2460.89       2391.94        57.88 o                         
  -1  -4   8        796.65        776.94        26.07 o                         
   0  -4   8        678.48        636.99        26.50 o                         
   1  -4   8        151.43        124.35        11.18 o                         
   2  -4   8         98.85         93.87        11.29 o                         
   3  -4   8         12.21         -1.74         9.16 o                         
   4  -4   8        703.12        760.59        28.15 o                         
   5  -4   8        234.21        192.24        17.00 o                         
   6  -4   8       1703.97       1750.41        47.16 o                         
   7  -4   8       2185.92       2280.96        67.23 o                         
   8  -4   8        114.04         83.68        22.38 o                         
   9  -4   8          0.62        -26.67        33.63 o                         
  10  -4   8          4.97        -36.71        36.71 o                         
  -9  -3   8         71.60         42.30        35.15 o                         
  -8  -3   8         12.42          6.01        26.87 o                         
  -7  -3   8          4.56         -4.16        19.73 o                         
  -6  -3   8        961.31        941.81        40.90 o                         
  -5  -3   8        806.06        783.97        35.76 o                         
  -4  -3   8       1870.58       1866.70        60.87 o                         
  -3  -3   8       4018.19       3982.07       102.06 o                         
  -2  -3   8         58.50         41.81         9.68 o                         
  -1  -3   8       1426.26       1406.92        37.44 o                         
   0  -3   8        236.41        233.12        14.29 o                         
   1  -3   8         17.29         17.88         8.99 o                         
   2  -3   8        204.09        218.39        15.10 o                         
   3  -3   8         47.23         51.53        10.89 o                         
   4  -3   8       1411.74       1481.71        44.52 o                         
   5  -3   8        169.04        172.79        14.42 o                         
   6  -3   8        503.11        515.24        28.89 o                         
   7  -3   8        264.63        215.19        52.64 o                         
   8  -3   8        127.20         90.95        27.79 o                         
   9  -3   8          0.49        -22.12        34.98 o                         
  10  -3   8          5.43        -47.25        47.25 o                         
 -10  -2   8         14.93         38.19        48.99 o                         
  -9  -2   8          1.80          2.60        27.74 o                         
  -8  -2   8         33.11         39.20        26.85 o                         
  -7  -2   8        107.47         78.06        17.02 o                         
  -6  -2   8        738.02        727.66        32.59 o                         
  -5  -2   8       2377.59       2333.34        58.77 o                         
  -4  -2   8        160.07        142.48        12.89 o                         
  -3  -2   8         13.02         16.73         9.23 o                         
  -2  -2   8         78.99         85.74        10.71 o                         
  -1  -2   8        747.57        708.81        24.90 o                         
   0  -2   8        167.93        172.88        13.27 o                         
   1  -2   8       1403.56       1617.72        43.77 o                         
   2  -2   8        421.84        450.90        19.79 o                         
   3  -2   8          1.46         11.78        10.71 o                         
   4  -2   8       1194.43       1233.89        35.93 o                         
   5  -2   8       1373.72       1533.37        44.86 o                         
   6  -2   8         52.14         34.27        15.59 o                         
   7  -2   8        241.83        197.25        26.07 o                         
   8  -2   8         84.16        125.62        32.47 o                         
   9  -2   8        296.54        291.37        43.63 o                         
  10  -2   8         23.84        -64.08        74.06 o                         
 -10  -1   8         47.83         54.19        38.86 o                         
  -9  -1   8        782.02        796.37        79.63 o                         
  -8  -1   8        653.88        661.37        66.31 o                         
  -7  -1   8          3.17         12.83        14.37 o                         
  -6  -1   8          8.55          0.11        14.18 o                         
  -5  -1   8       1319.48       1288.93        37.04 o                         
  -4  -1   8        761.85        772.76        28.54 o                         
  -3  -1   8        424.54        456.40        19.43 o                         
  -2  -1   8       1083.24       1153.11        32.57 o                         
  -1  -1   8        111.01        130.45        11.70 o                         
   0  -1   8        390.77        411.88        16.75 o                         
   1  -1   8       6099.39       6471.56       159.74 o                         
   2  -1   8       1618.80       1743.73        47.06 o                         
   3  -1   8        121.85        100.32        10.66 o                         
   4  -1   8        161.12        135.35        13.85 o                         
   5  -1   8        549.27        559.44        33.35 o                         
   6  -1   8        515.77        577.15        38.46 o                         
   7  -1   8          0.47          3.98        21.75 o                         
   8  -1   8         91.29         61.94        26.26 o                         
   9  -1   8         74.84        112.49        43.95 o                         
 -10   0   8          4.67          4.84        28.01 o                         
  -9   0   8       1283.29       1384.59        63.23 o                         
  -8   0   8       2274.11       2177.59        69.70 o                         
  -7   0   8        160.79        156.44        16.45 o                         
  -6   0   8        286.16        275.55        23.80 o                         
  -5   0   8        132.93        110.58        14.17 o                         
  -4   0   8        158.87        136.48        16.27 o                         
  -3   0   8        561.07        579.64        28.45 o                         
  -2   0   8        151.40        132.91        15.00 o                         
  -1   0   8        114.03         88.85        11.40 o                         
   0   0   8        249.14        238.49        14.83 o                         
   1   0   8       6566.12       7114.21       158.60 o                         
   2   0   8       2942.53       3106.69        70.73 o                         
   3   0   8        389.07        423.85        25.45 o                         
   4   0   8         25.07         26.17        11.90 o                         
   5   0   8         95.83         83.89        15.58 o                         
   6   0   8        172.20        128.27        21.45 o                         
   7   0   8        919.56        784.53        50.02 o                         
   8   0   8        289.04        253.33        47.50 o                         
   9   0   8          0.40          9.33        32.52 o                         
 -10   1   8          4.32         41.62        33.91 o                         
  -9   1   8        445.45        410.69        29.82 o                         
  -8   1   8       1320.24       1373.93        79.34 o                         
  -7   1   8          1.55          7.87        13.14 o                         
  -6   1   8         44.55         33.49        14.05 o                         
  -5   1   8        178.39        203.90        17.73 o                         
  -4   1   8        137.86        119.16        17.25 o                         
  -3   1   8       2084.40       1983.79        57.21 o                         
  -2   1   8       2117.07       2074.39        54.82 o                         
  -1   1   8       2494.06       2575.76        65.90 o                         
   0   1   8        493.39        610.83        26.07 o                         
   1   1   8        488.85        506.30        21.32 o                         
   2   1   8        881.39        966.85        32.69 o                         
   3   1   8        379.94        338.40        25.89 o                         
   4   1   8        314.47        333.43        27.44 o                         
   5   1   8          3.73         30.46        17.53 o                         
   6   1   8        500.01        443.46        35.02 o                         
   7   1   8       2165.15       2688.72       108.51 o                         
   8   1   8        891.96        968.18        62.62 o                         
 -10   2   8        271.72        250.35        39.00 o                         
  -9   2   8         75.65         60.77        35.58 o                         
  -8   2   8        177.95        149.11        24.44 o                         
  -7   2   8        229.88        180.49        18.01 o                         
  -6   2   8         24.35          1.61        12.41 o                         
  -5   2   8          3.36        -11.28        11.28 o                         
  -4   2   8        351.94        402.00        20.40 o                         
  -3   2   8       1787.58       1828.63        45.71 o                         
  -2   2   8       1274.24       1253.72        35.49 o                         
  -1   2   8         30.40         45.18        10.32 o                         
   0   2   8         34.42         22.32         9.34 o                         
   1   2   8          1.20        -10.24        10.24 o                         
   2   2   8        506.06        428.36        29.80 o                         
   3   2   8        661.00        532.48        72.16 o                         
   4   2   8        379.01        441.44        34.30 o                         
   5   2   8        119.43         81.52        22.89 o                         
   6   2   8        102.05         98.04        29.28 o                         
   7   2   8         54.88         80.53        31.67 o                         
 -10   3   8         29.63         -3.36        29.55 o                         
  -9   3   8        102.62         57.97        30.95 o                         
  -8   3   8         34.00         45.04        23.27 o                         
  -7   3   8          5.35         -4.54        16.39 o                         
  -6   3   8        175.11        157.96        23.00 o                         
  -5   3   8        257.01        231.97        16.89 o                         
  -4   3   8       2017.04       2014.20        51.22 o                         
  -3   3   8       1325.28       1266.02        35.88 o                         
  -2   3   8        145.00        113.67        12.50 o                         
  -1   3   8        184.51        185.72        13.86 o                         
   0   3   8        343.72        293.56        17.71 o                         
   1   3   8        245.55        227.07        19.30 o                         
   2   3   8        521.02        497.86        44.90 o                         
   3   3   8         35.87         14.03        16.58 o                         
   4   3   8        549.09        543.06        60.68 o                         
   5   3   8        121.63         64.06        27.46 o                         
   6   3   8        194.34        229.90        34.70 o                         
   7   3   8         22.54         30.14        34.38 o                         
 -10   4   8        146.58        142.88        36.87 o                         
  -9   4   8         54.72         40.87        30.51 o                         
  -8   4   8        614.60        659.81        48.51 o                         
  -7   4   8        285.74        289.55        24.86 o                         
  -6   4   8         88.54         50.01        15.65 o                         
  -5   4   8         82.00         49.06        16.04 o                         
  -4   4   8        302.00        331.70        21.41 o                         
  -3   4   8         51.21         32.92        14.03 o                         
  -2   4   8         18.48         12.90        11.79 o                         
  -1   4   8        271.30        272.75        19.59 o                         
   0   4   8          2.90         -9.93        11.30 o                         
   1   4   8        256.54        274.20        31.11 o                         
   2   4   8       1234.68       1272.24        68.38 o                         
   3   4   8        739.18        705.89        59.65 o                         
   4   4   8        117.09        111.18        51.37 o                         
   5   4   8          0.29        -13.48        27.54 o                         
   6   4   8          0.51         -4.39        31.72 o                         
  -9   5   8        257.21        225.07        40.39 o                         
  -8   5   8       1604.93       1688.76        70.53 o                         
  -7   5   8       1597.26       1548.52        73.65 o                         
  -6   5   8         94.65         72.75        18.60 o                         
  -5   5   8         14.61         21.85        15.52 o                         
  -4   5   8         28.01          9.01        15.05 o                         
  -3   5   8        706.81        601.83        39.00 o                         
  -2   5   8        471.96        388.47        33.19 o                         
  -1   5   8        491.11        403.75        29.57 o                         
   0   5   8         30.34         -3.90        18.89 o                         
   1   5   8        397.15        381.31        35.24 o                         
   2   5   8       1218.02       1256.95        63.93 o                         
   3   5   8        579.53        547.36        49.27 o                         
   4   5   8        102.05        164.85        51.99 o                         
   5   5   8         29.74          5.96        40.87 o                         
  -9   6   8         43.81         41.66        35.76 o                         
  -8   6   8         73.27         85.76        25.88 o                         
  -7   6   8        249.58        216.05        29.39 o                         
  -6   6   8        101.61        106.66        24.85 o                         
  -5   6   8        550.21        497.04        35.45 o                         
  -4   6   8         94.40         70.08        19.98 o                         
  -3   6   8         75.80         66.47        21.36 o                         
  -2   6   8        919.61        982.79        61.88 o                         
  -1   6   8        605.86        606.70        44.04 o                         
   0   6   8         54.88         33.67        28.99 o                         
   1   6   8          3.24        -12.21        25.08 o                         
   2   6   8          4.50         -6.69        30.04 o                         
   3   6   8        168.23        167.25        39.48 o                         
  -7   7   8         52.26         52.83        29.86 o                         
  -6   7   8         51.26         34.85        27.61 o                         
  -5   7   8         37.93         14.38        22.65 o                         
  -4   7   8        579.57        559.23        47.00 o                         
  -3   7   8        798.90        792.19        52.90 o                         
  -2   7   8         25.02         30.01        28.05 o                         
  -1   7   8         31.68         -5.96        34.05 o                         
   0   7   8         14.92          7.48        28.00 o                         
   1   7   8         43.78         22.29        30.28 o                         
   2   7   8         42.00         18.53        48.42 o                         
  -6   8   8         15.42         -9.39        39.57 o                         
  -5   8   8          1.34         70.86        33.11 o                         
  -4   8   8        307.91        295.55        58.28 o                         
  -3   8   8        585.63        511.61        56.40 o                         
  -2   8   8        511.44        492.24        47.61 o                         
  -1   8   8         23.36         23.75        32.19 o                         
   2 -12   9        460.98        529.40        50.09 o                         
   3 -12   9        126.39        192.69        38.12 o                         
   4 -12   9          1.51         66.32        37.60 o                         
   5 -12   9        165.04        141.23        51.56 o                         
  -1 -11   9         22.70         84.98        42.48 o                         
   0 -11   9         70.97         57.06        31.47 o                         
   1 -11   9        119.27        131.31        31.58 o                         
   2 -11   9          7.92         32.00        29.39 o                         
   3 -11   9         54.57         11.52        28.91 o                         
   4 -11   9         16.60         18.11        29.05 o                         
   5 -11   9         60.97         26.35        33.46 o                         
   6 -11   9         35.18         47.96        29.37 o                         
   7 -11   9         50.51         65.55        30.07 o                         
  -3 -10   9        102.28        107.26        46.21 o                         
  -2 -10   9         72.82         94.17        39.49 o                         
  -1 -10   9        435.31        567.26        84.66 o                         
   0 -10   9         84.68         79.18        37.85 o                         
   1 -10   9         18.50         36.26        25.11 o                         
   2 -10   9         27.12         37.25        25.14 o                         
   3 -10   9        423.58        507.25        78.60 o                         
   4 -10   9        154.32        171.49        28.98 o                         
   5 -10   9         71.20         70.32        28.32 o                         
   6 -10   9         18.11         23.09        27.52 o                         
   7 -10   9          8.58        -16.86        25.04 o                         
   8 -10   9         81.29        103.72        36.68 o                         
  -4  -9   9        108.96         74.96        42.60 o                         
  -3  -9   9        165.53        133.15        37.06 o                         
  -2  -9   9         38.85         50.99        31.60 o                         
  -1  -9   9        142.64         90.38        60.66 o                         
   0  -9   9         58.31         68.98        32.05 o                         
   1  -9   9         28.51         41.21        21.22 o                         
   2  -9   9        118.46        117.93        34.06 o                         
   3  -9   9        121.31        135.88        40.63 o                         
   4  -9   9        484.18        580.34        59.36 o                         
   5  -9   9        408.58        513.14        53.60 o                         
   6  -9   9        334.61        382.58        34.76 o                         
   7  -9   9         51.15         39.58        25.05 o                         
   8  -9   9         57.98         70.81        34.55 o                         
   9  -9   9         10.70        -26.66        29.04 o                         
  -6  -8   9          8.73        -22.09        36.88 o                         
  -5  -8   9        594.60        733.13        74.73 o                         
  -4  -8   9        368.35        461.30        43.43 o                         
  -3  -8   9         52.15         68.82        24.36 o                         
  -2  -8   9        334.72        402.88        46.64 o                         
  -1  -8   9        255.69        232.00        27.87 o                         
   0  -8   9        117.48         90.44        23.04 o                         
   1  -8   9        898.10        989.55        62.38 o                         
   2  -8   9        748.29        719.20        43.13 o                         
   3  -8   9       2461.97       2655.98        92.86 o                         
   4  -8   9         46.45         30.87        16.06 o                         
   5  -8   9       1678.70       1774.75       101.07 o                         
   6  -8   9       1129.39       1188.96        59.96 o                         
   7  -8   9        519.47        465.58        52.08 o                         
   8  -8   9        402.10        395.26        34.03 o                         
   9  -8   9        248.45        183.89        29.21 o                         
  -7  -7   9        104.20        129.20        75.11 o                         
  -6  -7   9         60.98        119.67        48.23 o                         
  -5  -7   9        145.32        102.02        34.54 o                         
  -4  -7   9         15.54         42.03        26.17 o                         
  -3  -7   9        110.27         86.09        19.02 o                         
  -2  -7   9         25.70          3.80        17.29 o                         
  -1  -7   9         47.78         44.27        19.76 o                         
   0  -7   9          1.69         -1.44        24.62 o                         
   1  -7   9       1070.55       1168.30        44.66 o                         
   2  -7   9       1428.34       1405.19        53.18 o                         
   3  -7   9       1842.43       1894.95        60.01 o                         
   4  -7   9        286.03        250.24        29.13 o                         
   5  -7   9         29.06         34.54        17.43 o                         
   6  -7   9        112.95        104.16        17.70 o                         
   7  -7   9         90.19         29.05        17.69 o                         
   8  -7   9          8.19         -9.24        21.77 o                         
   9  -7   9        151.00        127.31        27.58 o                         
  -7  -6   9          2.62         35.19        50.60 o                         
  -6  -6   9        151.11        161.38        37.40 o                         
  -5  -6   9         10.55         18.36        21.01 o                         
  -4  -6   9          0.11         -0.82        14.17 o                         
  -3  -6   9        239.40        200.20        20.79 o                         
  -2  -6   9          4.83         -1.58        16.97 o                         
  -1  -6   9        827.43        745.78        41.34 o                         
   0  -6   9       1123.85       1162.88        46.67 o                         
   1  -6   9         87.41         64.92        11.73 o                         
   2  -6   9        155.46        163.17        16.13 o                         
   3  -6   9        313.53        280.57        25.48 o                         
   4  -6   9         75.19         70.08        14.17 o                         
   5  -6   9         42.51         31.18        14.73 o                         
   6  -6   9          2.86        -13.97        15.02 o                         
   7  -6   9         28.62         21.18        16.27 o                         
   8  -6   9        100.26         72.95        24.10 o                         
   9  -6   9        346.97        305.60        50.32 o                         
  10  -6   9        522.82        199.19        61.69 o                         
  -8  -5   9         10.15         37.16        32.39 o                         
  -7  -5   9        191.71        238.13        37.08 o                         
  -6  -5   9         47.77         55.59        27.38 o                         
  -5  -5   9        100.48         64.79        16.81 o                         
  -4  -5   9         41.35         11.34        14.51 o                         
  -3  -5   9         23.31         45.96        14.20 o                         
  -2  -5   9        421.51        398.35        27.99 o                         
  -1  -5   9        888.44        867.31        29.15 o                         
   0  -5   9       2897.42       2703.17       129.50 o                         
   1  -5   9        420.53        341.90        30.04 o                         
   2  -5   9          4.87         -2.74         9.89 o                         
   3  -5   9        654.57        708.71        26.85 o                         
   4  -5   9         78.85         70.94        13.15 o                         
   5  -5   9         53.36         45.04        17.19 o                         
   6  -5   9        770.69        673.20        33.16 o                         
   7  -5   9         76.90         65.42        19.09 o                         
   8  -5   9          1.45          4.92        20.80 o                         
   9  -5   9         14.62        -35.83        35.83 o                         
  10  -5   9         93.11        -53.01        53.01 o                         
  -9  -4   9        439.55        397.01        91.91 o                         
  -8  -4   9         10.64         70.23        31.09 o                         
  -7  -4   9        394.03        382.64        40.14 o                         
  -6  -4   9        414.89        399.61        30.92 o                         
  -5  -4   9         33.20         36.18        14.43 o                         
  -4  -4   9       5370.52       5683.24       153.34 o                         
  -3  -4   9       3195.35       3099.60        82.12 o                         
  -2  -4   9        896.24        837.39        34.36 o                         
  -1  -4   9        397.75        394.48        19.98 o                         
   0  -4   9        188.27        186.95        14.54 o                         
   1  -4   9       1880.67       1927.38        51.10 o                         
   2  -4   9        400.03        390.48        19.02 o                         
   3  -4   9          1.53          3.59        10.35 o                         
   4  -4   9          2.52          7.17        11.18 o                         
   5  -4   9        402.20        326.67        23.03 o                         
   6  -4   9       2119.02       2259.36        62.58 o                         
   7  -4   9       1099.78       1164.82        60.71 o                         
   8  -4   9        283.96        179.87        34.79 o                         
   9  -4   9        272.58        179.33        44.64 o                         
  10  -4   9          0.43        -71.96        71.96 o                         
  -9  -3   9        163.89        204.83        55.41 o                         
  -8  -3   9          8.96         10.73        29.01 o                         
  -7  -3   9          2.68         -5.86        20.74 o                         
  -6  -3   9          1.03          2.73        13.99 o                         
  -5  -3   9        219.43        200.03        19.51 o                         
  -4  -3   9       3276.89       3251.27        81.67 o                         
  -3  -3   9       3461.71       3492.91        91.58 o                         
  -2  -3   9        131.52        104.92        12.49 o                         
  -1  -3   9         82.88         64.66        10.56 o                         
   0  -3   9        215.57        219.91        14.10 o                         
   1  -3   9       1649.72       1755.66        47.36 o                         
   2  -3   9       1631.18       1755.46        47.87 o                         
   3  -3   9       1330.67       1419.30        43.34 o                         
   4  -3   9         55.05         39.97        12.17 o                         
   5  -3   9        234.65        241.13        18.58 o                         
   6  -3   9        961.97       1000.47        38.99 o                         
   7  -3   9        394.04        352.90        46.85 o                         
   8  -3   9          6.46        -33.21        33.21 o                         
   9  -3   9         13.60         35.85        49.55 o                         
  -9  -2   9         19.85         46.19        31.60 o                         
  -8  -2   9        293.05        295.99        38.49 o                         
  -7  -2   9        913.49        896.22        42.30 o                         
  -6  -2   9        916.82        832.25        35.33 o                         
  -5  -2   9       2304.05       2258.54        98.64 o                         
  -4  -2   9         53.32         37.31        11.15 o                         
  -3  -2   9        424.44        368.49        19.43 o                         
  -2  -2   9        150.83        158.31        13.13 o                         
  -1  -2   9         31.28          4.61         9.40 o                         
   0  -2   9        333.44        330.45        19.67 o                         
   1  -2   9        155.04        191.20        13.41 o                         
   2  -2   9       1067.69       1075.66        30.86 o                         
   3  -2   9       2240.76       2389.19        76.35 o                         
   4  -2   9         48.90         32.19        11.60 o                         
   5  -2   9         59.89         45.04        13.28 o                         
   6  -2   9         91.07         75.41        18.64 o                         
   7  -2   9        254.16        234.13        36.22 o                         
   8  -2   9          3.74         -8.28        33.64 o                         
   9  -2   9          7.30         -3.93        39.98 o                         
 -10  -1   9         94.37         78.86        36.00 o                         
  -9  -1   9        502.69        559.47        49.74 o                         
  -8  -1   9         54.39         42.96        20.71 o                         
  -7  -1   9          0.67          0.53        20.23 o                         
  -6  -1   9         15.57         -3.22        13.33 o                         
  -5  -1   9        189.10        179.64        15.97 o                         
  -4  -1   9        674.49        680.19        40.37 o                         
  -3  -1   9         51.55         46.40        11.96 o                         
  -2  -1   9         14.94         -8.48         9.69 o                         
  -1  -1   9         59.16         64.90        11.32 o                         
   0  -1   9       1861.23       1942.93        46.92 o                         
   1  -1   9       1238.17       1223.27        34.08 o                         
   2  -1   9          3.92         -4.83        10.02 o                         
   3  -1   9         27.01         20.54        10.16 o                         
   4  -1   9        646.68        709.95        47.02 o                         
   5  -1   9        513.73        446.00        48.01 o                         
   6  -1   9         17.42          6.82        17.34 o                         
   7  -1   9         12.67         -5.45        23.19 o                         
   8  -1   9         28.41         17.82        30.06 o                         
   9  -1   9         27.51         -3.59        55.83 o                         
 -10   0   9         26.84        -17.81        34.45 o                         
  -9   0   9       1554.81       1568.98        73.32 o                         
  -8   0   9       1067.12       1072.29        58.92 o                         
  -7   0   9        169.45        147.75        24.01 o                         
  -6   0   9         99.16         93.12        17.81 o                         
  -5   0   9        252.44        300.11        21.22 o                         
  -4   0   9       1383.51       1340.65        43.44 o                         
  -3   0   9        750.98        788.23        32.22 o                         
  -2   0   9        501.90        588.44        28.23 o                         
  -1   0   9        593.26        691.67        27.80 o                         
   0   0   9        254.73        276.29        16.97 o                         
   1   0   9       1646.70       1674.67        46.47 o                         
   2   0   9        361.53        321.59        16.88 o                         
   3   0   9        523.40        524.07        22.65 o                         
   4   0   9       2366.41       2443.68        69.12 o                         
   5   0   9        126.94         94.56        20.69 o                         
   6   0   9        598.06        385.09        28.46 o                         
   7   0   9        384.63        329.34        36.65 o                         
   8   0   9         69.39         90.67        32.68 o                         
 -10   1   9         38.99         58.44        43.98 o                         
  -9   1   9        330.47        342.85        37.41 o                         
  -8   1   9        234.27        227.25        28.73 o                         
  -7   1   9          9.36         13.86        18.01 o                         
  -6   1   9         83.85         41.40        16.18 o                         
  -5   1   9         93.45         78.53        20.67 o                         
  -4   1   9       2335.21       2282.55        65.76 o                         
  -3   1   9       5734.09       5813.44       156.36 o                         
  -2   1   9       2746.01       2885.49        73.56 o                         
  -1   1   9         20.19          6.20        10.40 o                         
   0   1   9         51.27         47.21        11.16 o                         
   1   1   9          5.25          7.72        10.07 o                         
   2   1   9       1082.12       1123.55        38.56 o                         
   3   1   9         37.20         20.21        12.62 o                         
   4   1   9         50.99         13.92        15.83 o                         
   5   1   9         65.74         38.70        17.28 o                         
   6   1   9        209.13        251.36        32.75 o                         
   7   1   9       1570.63       1913.47        88.81 o                         
   8   1   9        296.24        252.30        49.25 o                         
 -10   2   9         10.99         26.17        40.49 o                         
  -9   2   9          1.55         -2.11        27.62 o                         
  -8   2   9         56.99         44.86        24.24 o                         
  -7   2   9        387.61        343.96        45.33 o                         
  -6   2   9          6.63         -6.93        14.65 o                         
  -5   2   9       1677.55       1623.49        53.45 o                         
  -4   2   9        192.78        192.77        16.79 o                         
  -3   2   9       1577.72       1591.68        49.14 o                         
  -2   2   9       1088.59       1038.23        31.29 o                         
  -1   2   9         35.24         39.80        10.55 o                         
   0   2   9         11.03         27.64        10.05 o                         
   1   2   9         25.26          0.57        14.70 o                         
   2   2   9        170.68        128.03        17.24 o                         
   3   2   9        455.35        429.61        75.21 o                         
   4   2   9        998.29       1023.94        74.61 o                         
   5   2   9        490.75        456.35        35.13 o                         
   6   2   9         11.42         -5.31        28.47 o                         
   7   2   9         37.39         15.55        36.84 o                         
 -10   3   9        121.94        107.67        60.93 o                         
  -9   3   9         62.05         32.46        35.21 o                         
  -8   3   9        205.81        191.14        33.81 o                         
  -7   3   9         27.13          6.24        20.24 o                         
  -6   3   9        103.07         69.61        18.03 o                         
  -5   3   9        303.04        291.35        21.75 o                         
  -4   3   9         94.67         68.40        13.54 o                         
  -3   3   9        441.95        459.80        27.97 o                         
  -2   3   9        109.05        121.62        16.18 o                         
  -1   3   9       1266.10       1223.10        37.18 o                         
   0   3   9        469.90        448.45        25.16 o                         
   1   3   9         88.61         97.71        18.14 o                         
   2   3   9        165.03        124.34        19.14 o                         
   3   3   9         58.76         69.48        25.75 o                         
   4   3   9         28.92          2.16        30.01 o                         
   5   3   9         13.26         -4.52        26.98 o                         
   6   3   9          1.33        -30.02        34.59 o                         
  -9   4   9        390.54        387.74        46.48 o                         
  -8   4   9       1450.42       1652.11        89.58 o                         
  -7   4   9        281.94        247.53        28.23 o                         
  -6   4   9        262.89        259.81        24.23 o                         
  -5   4   9          0.65         -8.16        14.00 o                         
  -4   4   9          3.91        -16.43        17.66 o                         
  -3   4   9         91.05         93.01        16.37 o                         
  -2   4   9        134.75        125.68        16.87 o                         
  -1   4   9         58.85         59.18        16.16 o                         
   0   4   9          3.02         16.61        16.44 o                         
   1   4   9       1237.59       1378.10        79.11 o                         
   2   4   9       1359.09       1510.88        79.46 o                         
   3   4   9        235.44        205.12        35.60 o                         
   4   4   9        135.61         73.81        34.87 o                         
   5   4   9         39.33         25.62        42.88 o                         
  -9   5   9        184.20        195.53        40.60 o                         
  -8   5   9       1586.42       1781.95       131.97 o                         
  -7   5   9        739.39        724.94        68.81 o                         
  -6   5   9          4.14         40.81        21.72 o                         
  -5   5   9        216.30        210.75        23.48 o                         
  -4   5   9        109.35         79.88        18.96 o                         
  -3   5   9        203.28        207.19        21.93 o                         
  -2   5   9       1042.79       1116.74        79.54 o                         
  -1   5   9        206.20        154.57        27.44 o                         
   0   5   9          1.87        -10.92        24.45 o                         
   1   5   9         10.45        -22.76        24.03 o                         
   2   5   9        333.46        330.42        35.70 o                         
   3   5   9        255.74        308.98        47.55 o                         
   4   5   9          6.63        -16.75        38.37 o                         
  -8   6   9         49.14         63.57        37.45 o                         
  -7   6   9         53.07        115.74        27.03 o                         
  -6   6   9         16.98         20.86        22.87 o                         
  -5   6   9          1.62         18.04        21.87 o                         
  -4   6   9          0.15         15.64        20.91 o                         
  -3   6   9        244.64        224.79        33.13 o                         
  -2   6   9       1200.43       1325.63        90.58 o                         
  -1   6   9        653.69        652.93        47.90 o                         
   0   6   9          2.97         -4.86        26.15 o                         
   1   6   9          0.09         -7.03        29.53 o                         
   2   6   9          0.16        -32.24        32.24 o                         
  -6   7   9        124.91        102.24        37.30 o                         
  -5   7   9          5.20         40.45        27.80 o                         
  -4   7   9        104.20         86.44        31.19 o                         
  -3   7   9        213.10        198.92        36.06 o                         
  -2   7   9        124.07        112.81        50.82 o                         
  -1   7   9          2.03        -33.25        41.35 o                         
   0   7   9         93.74         62.07        31.32 o                         
  -1 -11  10         12.15         46.46        43.01 o                         
   0 -11  10        189.41        172.92       111.35 o                         
   1 -11  10        162.50        157.88        35.45 o                         
   2 -11  10         14.93         20.03        33.88 o                         
   3 -11  10          2.03        -21.40        28.63 o                         
   4 -11  10          3.60         -0.72        32.97 o                         
   5 -11  10          3.12         22.55        28.43 o                         
   6 -11  10        199.48        205.73        40.96 o                         
  -3 -10  10        105.05         78.78        39.04 o                         
  -2 -10  10        230.00        315.36        97.84 o                         
  -1 -10  10        332.29        507.40        71.95 o                         
   0 -10  10          4.76         15.61        34.45 o                         
   1 -10  10          8.06         18.68        25.09 o                         
   2 -10  10         50.10         88.31        28.42 o                         
   3 -10  10        146.95        118.27        30.11 o                         
   4 -10  10          1.08         33.67        25.12 o                         
   5 -10  10         12.04         28.49        25.83 o                         
   6 -10  10        140.69        261.16        38.64 o                         
   7 -10  10         67.44         46.74        31.79 o                         
   8 -10  10         25.75         70.90        68.80 o                         
  -4  -9  10        218.23        216.93        39.12 o                         
  -3  -9  10         35.42         49.97        30.35 o                         
  -2  -9  10        140.14        105.45        38.67 o                         
  -1  -9  10         15.69          3.15        31.56 o                         
   0  -9  10         21.51         48.00        31.20 o                         
   1  -9  10          3.79        -26.99        26.99 o                         
   2  -9  10         76.88         80.26        26.31 o                         
   3  -9  10         27.83          4.76        20.37 o                         
   4  -9  10         37.02          7.42        22.10 o                         
   5  -9  10       1249.26       1570.83        83.27 o                         
   6  -9  10        173.50        169.80        32.64 o                         
   7  -9  10         19.65          2.67        24.87 o                         
   8  -9  10          4.62          6.88        28.14 o                         
  -5  -8  10        920.55        906.17        74.24 o                         
  -4  -8  10        631.85        691.74        61.86 o                         
  -3  -8  10         84.43         73.23        32.81 o                         
  -2  -8  10        102.32        106.68        37.29 o                         
  -1  -8  10         22.95        -21.93        28.57 o                         
   0  -8  10        328.07        334.14        39.08 o                         
   1  -8  10        551.04        582.22        53.33 o                         
   2  -8  10       1068.87       1220.57        64.71 o                         
   3  -8  10        326.37        332.06        41.33 o                         
   4  -8  10          1.50        -17.08        17.08 o                         
   5  -8  10       1161.88       1295.11        58.54 o                         
   6  -8  10         58.50         83.92        35.86 o                         
   7  -8  10          7.26         17.54        26.82 o                         
   8  -8  10        131.72        174.63        30.12 o                         
   9  -8  10          9.58        -16.04        26.71 o                         
  -6  -7  10         24.57         28.59        44.27 o                         
  -5  -7  10        192.41        211.84        34.74 o                         
  -4  -7  10        383.34        403.51        40.90 o                         
  -3  -7  10         36.78         32.54        22.97 o                         
  -2  -7  10         48.65         42.34        18.26 o                         
  -1  -7  10          8.01          7.64        19.68 o                         
   0  -7  10        545.00        503.21        61.07 o                         
   1  -7  10       2155.01       2353.83        90.91 o                         
   2  -7  10       1345.82       1418.02        52.39 o                         
   3  -7  10        120.57        106.89        17.83 o                         
   4  -7  10        495.19        505.13        35.89 o                         
   5  -7  10        259.51        227.33        28.21 o                         
   6  -7  10        778.33        577.75        69.83 o                         
   7  -7  10        248.29        224.38        35.21 o                         
   8  -7  10         33.32         23.28        28.20 o                         
   9  -7  10        105.56         28.77        28.51 o                         
  -7  -6  10          1.49         22.43        33.08 o                         
  -6  -6  10          3.91         15.24        28.27 o                         
  -5  -6  10         52.83         19.23        23.72 o                         
  -4  -6  10        718.41        844.63        62.37 o                         
  -3  -6  10          9.15          8.50        15.50 o                         
  -2  -6  10         19.77         20.88        14.89 o                         
  -1  -6  10       1250.32       1509.13       191.68 o                         
   0  -6  10         55.56         40.84        13.80 o                         
   1  -6  10        687.65        701.18        33.28 o                         
   2  -6  10        115.22        100.82        15.02 o                         
   3  -6  10        223.62        193.38        19.44 o                         
   4  -6  10        242.08        263.10        32.84 o                         
   5  -6  10         21.39          1.61        17.28 o                         
   6  -6  10        207.59        171.95        24.91 o                         
   7  -6  10        646.12        677.69        80.96 o                         
   8  -6  10        519.20        449.81        51.24 o                         
   9  -6  10        195.48        134.66        47.06 o                         
  -8  -5  10         39.21         80.17        39.60 o                         
  -7  -5  10        172.71        137.61        34.34 o                         
  -6  -5  10        281.09        261.92        31.86 o                         
  -5  -5  10        266.73        335.39        46.20 o                         
  -4  -5  10        165.66        116.94        16.56 o                         
  -3  -5  10         68.71         51.76        14.44 o                         
  -2  -5  10         18.93          5.90        11.70 o                         
  -1  -5  10          6.12          9.21         9.27 o                         
   0  -5  10       1017.43        980.22        39.47 o                         
   1  -5  10        663.64        509.29        33.08 o                         
   2  -5  10         32.62         17.10        11.69 o                         
   3  -5  10        934.23        765.00        50.02 o                         
   4  -5  10         64.04         43.39        15.01 o                         
   5  -5  10        782.68        789.87        47.86 o                         
   6  -5  10        214.91        167.68        22.98 o                         
   7  -5  10         17.94         -2.15        21.73 o                         
   8  -5  10          0.49        -16.73        35.41 o                         
   9  -5  10         21.09        -27.92        38.91 o                         
  -8  -4  10         12.48          8.85        34.87 o                         
  -7  -4  10        198.63        200.04        34.12 o                         
  -6  -4  10         24.03          5.94        21.79 o                         
  -5  -4  10       1067.68        962.50        43.80 o                         
  -4  -4  10         52.70         57.98        15.25 o                         
  -3  -4  10        101.59         66.66        13.63 o                         
  -2  -4  10         15.07          0.60        11.47 o                         
  -1  -4  10        172.89        165.78        14.53 o                         
   0  -4  10         95.08         65.89        13.64 o                         
   1  -4  10          9.89          8.24        10.86 o                         
   2  -4  10         51.17         52.31        12.09 o                         
   3  -4  10        138.87        111.73        13.97 o                         
   4  -4  10          3.92        -12.90        12.90 o                         
   5  -4  10       1335.60       1380.53        47.38 o                         
   6  -4  10       1578.84       1561.37        56.82 o                         
   7  -4  10        512.80        446.29        44.58 o                         
   8  -4  10        101.84         97.51        40.12 o                         
   9  -4  10        144.69        164.68        48.40 o                         
  -9  -3  10        172.76        211.09        53.27 o                         
  -8  -3  10        285.25        293.39        41.18 o                         
  -7  -3  10         12.06          1.85        22.07 o                         
  -6  -3  10        289.29        311.58        28.61 o                         
  -5  -3  10        508.75        509.92        32.41 o                         
  -4  -3  10        862.97        853.13        44.96 o                         
  -3  -3  10        722.48        684.93        42.15 o                         
  -2  -3  10         10.08         23.99        11.06 o                         
  -1  -3  10         65.18         52.68        11.15 o                         
   0  -3  10          0.34         -2.88         9.52 o                         
   1  -3  10       1203.50       1281.48        36.79 o                         
   2  -3  10       2308.45       2496.94        65.39 o                         
   3  -3  10       2527.46       2788.29        76.09 o                         
   4  -3  10        361.56        360.59        22.96 o                         
   5  -3  10        235.11        246.61        21.04 o                         
   6  -3  10        359.31        376.82        30.70 o                         
   7  -3  10         45.17         25.77        28.83 o                         
   8  -3  10         31.96         -3.10        41.21 o                         
   9  -3  10         54.08        -13.46        46.78 o                         
  -9  -2  10        100.47         67.77        34.28 o                         
  -8  -2  10        580.56        641.13        45.27 o                         
  -7  -2  10        388.32        447.77        38.20 o                         
  -6  -2  10         88.97         94.45        19.93 o                         
  -5  -2  10         10.90          4.71        13.66 o                         
  -4  -2  10         16.18          9.49        13.26 o                         
  -3  -2  10         21.35          4.65        10.84 o                         
  -2  -2  10        195.59        180.99        15.77 o                         
  -1  -2  10         54.33         48.35        10.98 o                         
   0  -2  10         68.00         54.50        10.74 o                         
   1  -2  10        338.72        409.34        20.03 o                         
   2  -2  10       1929.67       2070.65        51.54 o                         
   3  -2  10       1994.92       2132.54        57.69 o                         
   4  -2  10        300.46        337.23        25.88 o                         
   5  -2  10          8.32         11.06        14.72 o                         
   6  -2  10          0.01        -30.50        30.50 o                         
   7  -2  10        277.00        233.24        39.44 o                         
   8  -2  10        226.94        186.34        48.43 o                         
  -9  -1  10        684.33        566.27        52.96 o                         
  -8  -1  10          0.93         11.34        23.68 o                         
  -7  -1  10         27.75         15.20        18.61 o                         
  -6  -1  10         13.27         22.47        15.23 o                         
  -5  -1  10        490.82        427.69        27.83 o                         
  -4  -1  10        243.65        233.89        26.07 o                         
  -3  -1  10         23.90         35.58        12.58 o                         
  -2  -1  10          1.73          8.93        11.89 o                         
  -1  -1  10         29.22          9.97        11.00 o                         
   0  -1  10       1601.85       1634.74        48.41 o                         
   1  -1  10       1213.85       1252.11        37.98 o                         
   2  -1  10        165.20        168.66        15.91 o                         
   3  -1  10        478.72        463.88        27.15 o                         
   4  -1  10        534.47        540.10        49.77 o                         
   5  -1  10        458.00        394.43        46.55 o                         
   6  -1  10        159.78        117.94        21.82 o                         
   7  -1  10          2.27         -2.67        27.28 o                         
   8  -1  10          9.71         29.10        39.45 o                         
  -9   0  10        466.66        454.86        49.45 o                         
  -8   0  10         72.89         72.32        31.69 o                         
  -7   0  10        200.92        186.92        29.37 o                         
  -6   0  10        173.05        132.39        21.36 o                         
  -5   0  10        565.82        568.27        44.29 o                         
  -4   0  10        882.78        928.62        47.82 o                         
  -3   0  10       3529.74       3866.30       111.01 o                         
  -2   0  10        394.99        436.35        24.55 o                         
  -1   0  10         25.91         33.60        12.51 o                         
   0   0  10          9.84          1.61        10.62 o                         
   1   0  10        581.64        643.76        31.92 o                         
   2   0  10       1439.58       1502.76        42.19 o                         
   3   0  10         61.94         53.11        13.77 o                         
   4   0  10         34.21         37.12        16.54 o                         
   5   0  10         45.49         26.18        17.29 o                         
   6   0  10        655.28        650.00        46.23 o                         
   7   0  10        690.57        685.18        49.42 o                         
  -9   1  10         56.61         57.19        39.62 o                         
  -8   1  10        238.76        227.18        41.85 o                         
  -7   1  10          6.07         32.43        26.09 o                         
  -6   1  10        258.10        281.86        29.46 o                         
  -5   1  10          6.87         -8.52        14.70 o                         
  -4   1  10       1798.79       1660.69        59.22 o                         
  -3   1  10       4806.94       5001.87       158.61 o                         
  -2   1  10       1089.57       1093.04        36.54 o                         
  -1   1  10         96.53         76.00        13.21 o                         
   0   1  10          3.10         -9.31        10.78 o                         
   1   1  10        219.69        290.44        19.68 o                         
   2   1  10        412.88        417.92        41.28 o                         
   3   1  10        886.92        841.76        48.63 o                         
   4   1  10         32.31         39.57        20.54 o                         
   5   1  10         12.59         -1.16        24.56 o                         
   6   1  10        326.91        301.46        41.43 o                         
   7   1  10        500.38        429.55        44.42 o                         
  -9   2  10          0.03        -10.56        35.16 o                         
  -8   2  10        425.44        437.55        47.44 o                         
  -7   2  10       1437.86       1547.25        96.10 o                         
  -6   2  10        161.94        167.54        23.35 o                         
  -5   2  10       1240.16       1204.99        54.55 o                         
  -4   2  10         83.93         56.61        19.10 o                         
  -3   2  10       2233.31       2080.00        63.34 o                         
  -2   2  10        881.28        913.38        38.01 o                         
  -1   2  10         65.94         67.81        12.99 o                         
   0   2  10        247.04        224.90        16.96 o                         
   1   2  10          9.29         -0.68        14.30 o                         
   2   2  10        980.64       1011.77        45.32 o                         
   3   2  10       2216.40       2617.16       113.80 o                         
   4   2  10        371.69        348.48        36.76 o                         
   5   2  10        203.82        179.97        40.87 o                         
   6   2  10          2.67         -3.77        30.65 o                         
  -9   3  10         98.18        142.47        45.47 o                         
  -8   3  10         12.19         18.41        29.89 o                         
  -7   3  10        424.30        505.82        66.43 o                         
  -6   3  10        345.84        373.62        49.59 o                         
  -5   3  10          2.57          2.68        16.68 o                         
  -4   3  10       1016.18       1086.71        43.48 o                         
  -3   3  10          0.92         -5.33        13.64 o                         
  -2   3  10        268.03        244.83        26.62 o                         
  -1   3  10         55.54         57.78        14.97 o                         
   0   3  10         90.05         71.41        18.86 o                         
   1   3  10        781.23        868.85        56.60 o                         
   2   3  10          6.70         -3.74        20.90 o                         
   3   3  10        766.91        809.19        58.52 o                         
   4   3  10          8.30        -30.72        30.72 o                         
   5   3  10         52.71         71.14        36.42 o                         
  -8   4  10        923.87        898.35       102.57 o                         
  -7   4  10         87.00         90.33        32.43 o                         
  -6   4  10         99.30         83.92        24.04 o                         
  -5   4  10         10.33         15.41        18.51 o                         
  -4   4  10         93.36        104.75        20.11 o                         
  -3   4  10        289.95        253.47        22.15 o                         
  -2   4  10        227.91        177.36        22.17 o                         
  -1   4  10        239.92        169.92        24.62 o                         
   0   4  10        483.92        442.34        54.21 o                         
   1   4  10        538.52        565.34        43.16 o                         
   2   4  10        604.96        616.49        45.47 o                         
   3   4  10          8.19        -30.05        30.05 o                         
   4   4  10        107.22        161.85        74.84 o                         
  -8   5  10        357.18        315.77        46.15 o                         
  -7   5  10         27.48         32.04        30.74 o                         
  -6   5  10         33.75         37.53        25.69 o                         
  -5   5  10        174.27        172.90        27.51 o                         
  -4   5  10        297.15        290.82        36.92 o                         
  -3   5  10       1146.49       1293.96        66.22 o                         
  -2   5  10       1149.20       1283.42        66.03 o                         
  -1   5  10        114.88         95.47        31.58 o                         
   0   5  10          1.10        -25.43        25.43 o                         
   1   5  10         11.47        -26.46        26.46 o                         
   2   5  10         86.62         99.61        33.98 o                         
   3   5  10         76.06         78.93        45.34 o                         
  -6   6  10          7.17         28.88        24.90 o                         
  -5   6  10         79.43         95.61        26.07 o                         
  -4   6  10        133.99        161.04        33.90 o                         
  -3   6  10        856.88        808.87        53.98 o                         
  -2   6  10       1260.57       1335.49        70.44 o                         
  -1   6  10        160.53        154.90        42.54 o                         
   0   6  10          4.11         -2.69        30.23 o                         
   1   6  10          0.44        -28.99        28.99 o                         
  -3   7  10          1.58         -7.88        72.48 o                         
   0 -11  11        316.46        344.05        53.61 o                         
   1 -11  11        141.04        143.13        45.67 o                         
   2 -11  11          0.92         -5.89        33.36 o                         
   3 -11  11         67.26         98.71        47.61 o                         
   4 -11  11         18.27         12.87        27.89 o                         
   5 -11  11        252.52        246.03        40.82 o                         
  -2 -10  11         66.75        139.79        44.29 o                         
  -1 -10  11         88.51        161.14        58.32 o                         
   0 -10  11         10.87         15.40        34.61 o                         
   1 -10  11         11.30         44.89        35.68 o                         
   2 -10  11          0.72        -21.50        23.66 o                         
   3 -10  11         13.43          9.21        23.85 o                         
   4 -10  11          0.91         13.63        25.04 o                         
   5 -10  11         17.56         61.07        27.95 o                         
   6 -10  11         37.84         68.39        31.59 o                         
   7 -10  11         99.38         73.13        34.26 o                         
  -4  -9  11         70.02         58.65        34.05 o                         
  -3  -9  11         24.47         37.17        36.31 o                         
  -2  -9  11         63.54         19.15        29.40 o                         
  -1  -9  11          5.09          1.59        34.93 o                         
   0  -9  11         10.05        -14.05        29.78 o                         
   1  -9  11          8.81        -12.56        29.51 o                         
   2  -9  11         82.74         89.48        27.38 o                         
   3  -9  11        161.08        154.64        27.65 o                         
   4  -9  11        751.00        854.04        52.97 o                         
   5  -9  11         42.69         38.79        27.32 o                         
   6  -9  11          0.28         10.88        25.24 o                         
   7  -9  11        215.34        148.90        37.45 o                         
   8  -9  11        136.69        129.82        36.02 o                         
  -5  -8  11        135.79        185.30        46.15 o                         
  -4  -8  11        251.02        224.64        39.09 o                         
  -3  -8  11         40.08         18.44        30.17 o                         
  -2  -8  11         36.59         19.60        32.06 o                         
  -1  -8  11        125.72        102.29        34.79 o                         
   0  -8  11        283.34        344.56        36.68 o                         
   1  -8  11        295.90        334.40        36.25 o                         
   2  -8  11          1.58        -19.07        19.07 o                         
   3  -8  11          1.12          9.89        20.75 o                         
   4  -8  11         41.57         45.96        23.41 o                         
   5  -8  11        149.36         84.64        27.23 o                         
   6  -8  11         58.38         28.36        25.60 o                         
   7  -8  11        366.70        276.01        38.71 o                         
   8  -8  11         93.25         85.36        31.78 o                         
  -6  -7  11         19.19         14.35        28.06 o                         
  -5  -7  11          3.49        -17.64        24.67 o                         
  -4  -7  11         82.48         75.44        28.69 o                         
  -3  -7  11         30.10          4.43        26.78 o                         
  -2  -7  11        603.16        606.73        46.66 o                         
  -1  -7  11          4.65         14.06        20.87 o                         
   0  -7  11        370.74        308.98        30.57 o                         
   1  -7  11       1489.73       1624.35        92.38 o                         
   2  -7  11        308.10        274.74        30.53 o                         
   3  -7  11         15.61         14.94        16.65 o                         
   4  -7  11         19.62         32.05        19.67 o                         
   5  -7  11        172.80        141.49        23.32 o                         
   6  -7  11        272.55        281.21        30.20 o                         
   7  -7  11        238.91        208.20        31.88 o                         
   8  -7  11        115.82         84.87        42.53 o                         
  -7  -6  11          1.08          2.12        33.02 o                         
  -6  -6  11          5.00          5.45        30.37 o                         
  -5  -6  11        172.76        139.29        28.35 o                         
  -4  -6  11        103.62        138.51        27.51 o                         
  -3  -6  11       1255.22       1420.49        59.93 o                         
  -2  -6  11        616.16        623.39        35.27 o                         
  -1  -6  11       1785.87       1776.63       104.05 o                         
   0  -6  11        130.85         72.97        17.56 o                         
   1  -6  11        161.99        122.19        22.52 o                         
   2  -6  11         30.40         22.25        16.91 o                         
   3  -6  11         19.49         16.58        15.58 o                         
   4  -6  11         38.13         20.30        17.28 o                         
   5  -6  11        278.39        262.12        29.66 o                         
   6  -6  11        313.78        291.09        30.65 o                         
   7  -6  11        573.44        669.69        54.77 o                         
   8  -6  11        275.83        247.48        45.09 o                         
   9  -6  11         56.15         35.71        82.46 o                         
  -7  -5  11        189.79        300.76       140.21 o                         
  -6  -5  11         79.77         70.64        30.59 o                         
  -5  -5  11       1229.56       1316.79        65.08 o                         
  -4  -5  11        225.76        280.74        26.29 o                         
  -3  -5  11        203.78        170.03        17.97 o                         
  -2  -5  11         15.74         13.92        13.32 o                         
  -1  -5  11         24.71         23.38        18.53 o                         
   0  -5  11        423.59        385.99        24.84 o                         
   1  -5  11         13.07         19.30        14.34 o                         
   2  -5  11          1.08          0.12        14.74 o                         
   3  -5  11        107.16         77.48        15.89 o                         
   4  -5  11         68.15         47.89        16.42 o                         
   5  -5  11       1144.11       1162.55        66.14 o                         
   6  -5  11        193.21        182.89        27.05 o                         
   7  -5  11          4.67         17.08        27.91 o                         
   8  -5  11         19.69         30.60        40.52 o                         
   9  -5  11         46.62          4.93        50.57 o                         
  -8  -4  11         12.89         22.29        34.60 o                         
  -7  -4  11         38.41         35.65        30.08 o                         
  -6  -4  11         20.42         18.86        24.67 o                         
  -5  -4  11        808.69        836.69        48.14 o                         
  -4  -4  11       2276.62       2183.69       111.21 o                         
  -3  -4  11          6.21         20.19        16.19 o                         
  -2  -4  11         37.34         22.52        14.44 o                         
  -1  -4  11        474.74        421.62        21.92 o                         
   0  -4  11         40.80          5.29        13.48 o                         
   1  -4  11        432.32        409.80        30.98 o                         
   2  -4  11        421.13        437.00        28.33 o                         
   3  -4  11         13.16         15.98        16.35 o                         
   4  -4  11        101.21         72.28        16.11 o                         
   5  -4  11        914.37        881.35        59.15 o                         
   6  -4  11        356.81        418.52        57.57 o                         
   7  -4  11          8.13        -27.82        34.55 o                         
   8  -4  11         44.88         37.99        47.43 o                         
  -8  -3  11        520.23        553.98        47.75 o                         
  -7  -3  11        373.96        392.68        42.29 o                         
  -6  -3  11        449.21        521.93        43.13 o                         
  -5  -3  11          1.46         -4.61        16.89 o                         
  -4  -3  11       1429.38       1446.88        65.76 o                         
  -3  -3  11         39.53         48.55        15.95 o                         
  -2  -3  11        200.01        187.95        25.24 o                         
  -1  -3  11        125.62         97.21        14.76 o                         
   0  -3  11         53.66         47.51        12.77 o                         
   1  -3  11       2220.52       2381.41        76.44 o                         
   2  -3  11       2654.77       2870.82        70.71 o                         
   3  -3  11        443.49        497.38        35.63 o                         
   4  -3  11        665.87        663.15        34.69 o                         
   5  -3  11          1.16        -18.85        18.85 o                         
   6  -3  11        352.96        321.55        53.30 o                         
   7  -3  11        331.03        300.43        65.86 o                         
   8  -3  11          7.81        -18.83        42.73 o                         
  -8  -2  11        917.92       1115.00       115.75 o                         
  -7  -2  11        796.61        806.40        63.46 o                         
  -6  -2  11         71.97         65.57        19.95 o                         
  -5  -2  11        147.58        132.20        20.73 o                         
  -4  -2  11        547.26        502.60        32.18 o                         
  -3  -2  11        119.12         97.05        19.23 o                         
  -2  -2  11        179.46        157.84        19.34 o                         
  -1  -2  11        486.33        504.07        30.29 o                         
   0  -2  11        121.43        122.32        13.40 o                         
   1  -2  11        741.80        793.86        32.54 o                         
   2  -2  11       1900.96       2125.48        53.60 o                         
   3  -2  11        143.28        130.72        14.72 o                         
   4  -2  11        105.26         88.75        17.91 o                         
   5  -2  11        292.71        274.78        34.20 o                         
   6  -2  11          6.61        -22.33        27.66 o                         
   7  -2  11        650.28        625.44        62.04 o                         
   8  -2  11        644.39        628.54        85.18 o                         
  -9  -1  11         35.37         46.34        34.09 o                         
  -8  -1  11        261.88        198.88        32.05 o                         
  -7  -1  11         30.61          6.78        22.85 o                         
  -6  -1  11        143.48        103.04        27.44 o                         
  -5  -1  11         28.72          5.80        14.61 o                         
  -4  -1  11         79.63         80.96        17.13 o                         
  -3  -1  11         60.72         67.45        18.09 o                         
  -2  -1  11       1198.61       1172.02        36.91 o                         
  -1  -1  11        627.23        662.46        55.68 o                         
   0  -1  11       1218.74       1322.97        39.77 o                         
   1  -1  11        221.49        255.32        16.40 o                         
   2  -1  11         23.53         31.91        12.84 o                         
   3  -1  11          2.18         -1.44        14.92 o                         
   4  -1  11        138.77        114.83        18.30 o                         
   5  -1  11        226.47        169.45        24.30 o                         
   6  -1  11         56.06         10.47        28.92 o                         
   7  -1  11         74.46         30.86        33.03 o                         
  -9   0  11        190.47        199.69        46.83 o                         
  -8   0  11         72.47         74.93        32.60 o                         
  -7   0  11         59.79        136.73        63.71 o                         
  -6   0  11        137.77        142.24        30.55 o                         
  -5   0  11        327.11        303.49        35.99 o                         
  -4   0  11        277.00        231.32        22.22 o                         
  -3   0  11         29.07         24.20        15.99 o                         
  -2   0  11        402.83        476.02        26.14 o                         
  -1   0  11         15.25         -6.24        12.95 o                         
   0   0  11         79.49         81.93        15.53 o                         
   1   0  11         42.61         37.16        14.23 o                         
   2   0  11        168.18        174.01        20.24 o                         
   3   0  11        332.82        267.24        27.54 o                         
   4   0  11         10.57          9.36        17.36 o                         
   5   0  11        305.46        276.51        39.83 o                         
   6   0  11        529.59        509.71        44.17 o                         
   7   0  11         89.55         42.68        35.76 o                         
  -9   1  11         71.26         40.26        39.18 o                         
  -8   1  11        207.44        211.02        60.92 o                         
  -7   1  11         15.17         38.31        31.06 o                         
  -6   1  11        119.61        196.35        36.63 o                         
  -5   1  11        224.34        196.04        28.48 o                         
  -4   1  11        781.93        777.94        72.16 o                         
  -3   1  11       1827.46       1894.79        68.33 o                         
  -2   1  11        102.71         97.14        16.55 o                         
  -1   1  11          7.41          4.46        12.88 o                         
   0   1  11        269.36        281.72        25.08 o                         
   1   1  11          1.76        -16.34        17.38 o                         
   2   1  11        871.92        936.14        72.27 o                         
   3   1  11        949.62       1013.99        72.47 o                         
   4   1  11         14.56        -11.50        23.96 o                         
   5   1  11        127.21        119.56        35.80 o                         
   6   1  11         81.04         99.53        34.74 o                         
  -9   2  11          0.98         -1.58        61.98 o                         
  -8   2  11        556.17        624.53        82.72 o                         
  -7   2  11       1084.79       1356.22        95.75 o                         
  -6   2  11         56.21         64.80        40.28 o                         
  -5   2  11          1.23         23.95        24.40 o                         
  -4   2  11         77.48         57.57        22.82 o                         
  -3   2  11         19.74         11.96        15.95 o                         
  -2   2  11          1.90          2.57        15.45 o                         
  -1   2  11        392.74        381.90        33.69 o                         
   0   2  11         11.05          3.60        17.18 o                         
   1   2  11         28.54          7.56        18.55 o                         
   2   2  11       1172.13       1298.93        64.57 o                         
   3   2  11       1282.34       1427.27        77.49 o                         
   4   2  11        132.68         85.05        34.94 o                         
   5   2  11         28.18        -31.55        31.55 o                         
  -8   3  11        157.90        200.55        50.72 o                         
  -7   3  11       1047.46       1218.12        90.53 o                         
  -6   3  11        915.63        902.93        61.43 o                         
  -5   3  11         37.76         34.61        23.43 o                         
  -4   3  11         34.79         34.18        19.37 o                         
  -3   3  11          5.69          0.39        18.15 o                         
  -2   3  11        361.69        347.86        39.94 o                         
  -1   3  11        918.69        897.34        79.19 o                         
   0   3  11        291.03        262.93        31.93 o                         
   1   3  11         62.00         28.03        25.54 o                         
   2   3  11        150.42        110.37        29.12 o                         
   3   3  11        403.61        382.13        39.40 o                         
   4   3  11         36.24        -29.06        38.06 o                         
  -8   4  11         30.41        111.35        79.31 o                         
  -7   4  11        142.11        190.18        42.62 o                         
  -6   4  11          7.13          3.77        28.13 o                         
  -5   4  11        482.83        416.06        33.33 o                         
  -4   4  11         14.96        -13.46        18.48 o                         
  -3   4  11        138.94        112.17        25.87 o                         
  -2   4  11        126.10         92.16        24.68 o                         
  -1   4  11         80.97        110.13        39.18 o                         
   0   4  11        160.12        128.12        30.93 o                         
   1   4  11         57.59         14.94        30.65 o                         
   2   4  11         48.61         92.86        32.78 o                         
   3   4  11         19.57        -29.34        38.18 o                         
  -6   5  11         79.75         74.45        28.07 o                         
  -5   5  11         90.12         98.26        28.98 o                         
  -4   5  11          3.18         16.34        23.30 o                         
  -3   5  11       1324.24       1387.85        95.93 o                         
  -2   5  11        631.72        623.29        48.06 o                         
  -1   5  11         33.21         -8.90        28.29 o                         
   0   5  11         44.66         13.11        29.20 o                         
   1   5  11         54.72         16.38        30.79 o                         
  -4   6  11          5.00         18.11        29.59 o                         
  -3   6  11        423.31        400.70        41.86 o                         
  -2   6  11        551.94        501.85        53.34 o                         
  -1   6  11         63.21         -9.98        62.50 o                         
   1 -11  12          7.79         28.28        42.52 o                         
   2 -11  12          3.96        -25.78        31.63 o                         
   3 -11  12         33.08         23.31        34.24 o                         
   4 -11  12        110.39        116.15        37.85 o                         
  -2 -10  12         15.93         -9.82        39.79 o                         
  -1 -10  12         62.01        -11.17        50.15 o                         
   0 -10  12          0.06        -22.42        47.22 o                         
   1 -10  12         28.13          9.63        49.85 o                         
   2 -10  12         95.01        111.06        31.85 o                         
   3 -10  12        927.44       1067.27       101.12 o                         
   4 -10  12       1066.69       1279.91        72.22 o                         
   5 -10  12          9.59         42.39        48.32 o                         
   6 -10  12        213.51        240.46        37.16 o                         
  -3  -9  12          3.58          9.47        32.05 o                         
  -2  -9  12         62.98         37.16        54.62 o                         
  -1  -9  12         22.58         11.04        35.34 o                         
   0  -9  12         53.54        125.00        39.78 o                         
   1  -9  12         23.86         27.09        29.37 o                         
   2  -9  12        150.35        158.36        28.72 o                         
   3  -9  12        102.02         60.74        25.98 o                         
   4  -9  12        501.96        562.59        44.14 o                         
   5  -9  12         18.81         34.80        26.82 o                         
   6  -9  12         43.97         17.57        27.92 o                         
   7  -9  12         52.63         62.66        32.23 o                         
  -4  -8  12         81.65         14.98        34.27 o                         
  -3  -8  12        155.81        158.37        35.84 o                         
  -2  -8  12        115.55        123.66        30.36 o                         
  -1  -8  12          6.05          3.53        28.26 o                         
   0  -8  12        514.06        599.68        48.25 o                         
   1  -8  12        247.24        284.06        40.15 o                         
   2  -8  12         60.74         67.35        23.50 o                         
   3  -8  12        204.01        196.41        29.07 o                         
   4  -8  12          2.30         -1.86        23.80 o                         
   5  -8  12         43.40         40.03        30.04 o                         
   6  -8  12          9.51         27.00        26.81 o                         
   7  -8  12          9.32         -6.54        27.45 o                         
   8  -8  12         40.52         84.04        61.98 o                         
  -5  -7  12          9.23          7.24        27.40 o                         
  -4  -7  12         19.80          7.47        26.13 o                         
  -3  -7  12         79.52         76.46        27.43 o                         
  -2  -7  12        455.74        493.09        35.38 o                         
  -1  -7  12          1.43        -14.02        25.62 o                         
   0  -7  12        610.73        611.52        47.28 o                         
   1  -7  12        645.53        792.94        53.84 o                         
   2  -7  12        119.09        100.18        22.77 o                         
   3  -7  12        126.80         97.03        23.22 o                         
   4  -7  12         37.78          8.47        22.30 o                         
   5  -7  12         67.63         46.35        23.03 o                         
   6  -7  12        374.78        443.53        39.80 o                         
   7  -7  12        518.05        486.61        46.63 o                         
   8  -7  12         36.42         21.44        36.64 o                         
  -6  -6  12        351.03        344.03        50.90 o                         
  -5  -6  12          1.22         -6.57        25.50 o                         
  -4  -6  12        464.40        576.88        42.62 o                         
  -3  -6  12       1685.68       1790.13        87.76 o                         
  -2  -6  12        668.28        671.48        39.41 o                         
  -1  -6  12       1891.98       2017.83       125.93 o                         
   0  -6  12         62.28         56.95        19.68 o                         
   1  -6  12        347.94        280.13        37.10 o                         
   2  -6  12        175.37        146.10        25.12 o                         
   3  -6  12         61.96         28.04        19.77 o                         
   4  -6  12        282.11        246.17        25.86 o                         
   5  -6  12         18.80          1.31        20.85 o                         
   6  -6  12        311.58        381.72        55.41 o                         
   7  -6  12        746.16        767.22        57.57 o                         
   8  -6  12        164.29        125.92        60.07 o                         
  -7  -5  12          4.34         29.98        28.74 o                         
  -6  -5  12         22.21          6.06        26.42 o                         
  -5  -5  12          1.71         12.13        24.89 o                         
  -4  -5  12         16.41         17.54        23.71 o                         
  -3  -5  12        806.17        799.84        63.49 o                         
  -2  -5  12        340.41        298.29        23.43 o                         
  -1  -5  12         52.32         30.80        14.88 o                         
   0  -5  12          0.85         -8.68        18.52 o                         
   1  -5  12         32.50         -3.78        21.37 o                         
   2  -5  12        633.17        558.59        37.89 o                         
   3  -5  12        773.61        731.58        44.89 o                         
   4  -5  12        646.82        649.25        39.57 o                         
   5  -5  12        286.89        300.20        30.88 o                         
   6  -5  12         10.55        -31.34        31.34 o                         
   7  -5  12        243.78        238.20        58.80 o                         
   8  -5  12         33.93        -48.14        48.14 o                         
  -7  -4  12          0.94         -9.44        26.05 o                         
  -6  -4  12        124.94        117.08        28.82 o                         
  -5  -4  12        951.74       1048.55        58.17 o                         
  -4  -4  12        995.77       1001.12        59.36 o                         
  -3  -4  12        118.94         82.47        17.08 o                         
  -2  -4  12         58.01         31.80        16.79 o                         
  -1  -4  12        117.76         93.77        20.53 o                         
   0  -4  12        152.02        117.73        23.19 o                         
   1  -4  12        640.28        648.19        55.75 o                         
   2  -4  12         24.79         12.24        15.69 o                         
   3  -4  12        159.84        145.92        21.93 o                         
   4  -4  12        179.43        140.33        22.18 o                         
   5  -4  12         89.33         30.47        27.62 o                         
   6  -4  12          1.70        -30.63        30.63 o                         
   7  -4  12        317.00        290.06        53.62 o                         
   8  -4  12          0.07        -28.06        55.15 o                         
  -8  -3  12        516.98        481.49        48.97 o                         
  -7  -3  12        103.31        112.97        33.65 o                         
  -6  -3  12         36.89         19.67        24.65 o                         
  -5  -3  12         83.10         54.68        21.91 o                         
  -4  -3  12        113.66        131.81        23.46 o                         
  -3  -3  12        219.76        210.68        25.06 o                         
  -2  -3  12        123.91        113.50        17.48 o                         
  -1  -3  12        112.92        106.93        16.24 o                         
   0  -3  12        208.51        168.19        22.76 o                         
   1  -3  12       1977.10       2094.18        83.59 o                         
   2  -3  12        961.42        965.02        49.66 o                         
   3  -3  12         44.78         47.31        17.27 o                         
   4  -3  12         42.29         64.44        28.45 o                         
   5  -3  12        471.85        485.30        49.47 o                         
   6  -3  12          2.58        -25.86        27.20 o                         
   7  -3  12          7.43        -38.14        38.14 o                         
  -8  -2  12        695.18        657.26        48.98 o                         
  -7  -2  12         63.26         65.80        26.96 o                         
  -6  -2  12         21.67         60.97        26.31 o                         
  -5  -2  12        154.01        142.35        22.38 o                         
  -4  -2  12          0.62         -8.45        17.74 o                         
  -3  -2  12       1209.75       1205.04        59.89 o                         
  -2  -2  12        780.46        793.39        64.72 o                         
  -1  -2  12       1704.37       1800.68        75.62 o                         
   0  -2  12         60.72         48.49        14.12 o                         
   1  -2  12        308.89        284.49        20.11 o                         
   2  -2  12        457.53        461.81        23.69 o                         
   3  -2  12         72.17         47.52        18.23 o                         
   4  -2  12         28.43         -1.42        19.11 o                         
   5  -2  12        163.20        148.30        31.22 o                         
   6  -2  12         44.92         -2.58        52.48 o                         
   7  -2  12        325.94        339.12        66.74 o                         
  -8  -1  12        140.92        132.01        36.19 o                         
  -7  -1  12          1.11         39.62        30.42 o                         
  -6  -1  12         22.17         23.08        26.71 o                         
  -5  -1  12         97.98        105.77        27.13 o                         
  -4  -1  12         27.39         29.83        21.60 o                         
  -3  -1  12       2420.29       2336.88        88.85 o                         
  -2  -1  12       1705.29       1738.12        88.23 o                         
  -1  -1  12        388.61        417.46        26.54 o                         
   0  -1  12        297.21        327.72        36.24 o                         
   1  -1  12         18.72         19.05        12.69 o                         
   2  -1  12        731.75        755.79        35.72 o                         
   3  -1  12        121.32         98.04        20.00 o                         
   4  -1  12        252.01        194.44        23.43 o                         
   5  -1  12        253.48        249.74        29.95 o                         
   6  -1  12          2.03         10.96        33.25 o                         
   7  -1  12        310.34        254.64        63.79 o                         
  -8   0  12          3.33         35.73        39.13 o                         
  -7   0  12          8.62         66.70        34.42 o                         
  -6   0  12          0.72        -13.80        27.15 o                         
  -5   0  12        195.12        186.43        32.76 o                         
  -4   0  12        965.16       1061.08       120.97 o                         
  -3   0  12          2.13        -12.49        18.53 o                         
  -2   0  12        150.54        108.16        21.84 o                         
  -1   0  12         72.97         71.85        16.29 o                         
   0   0  12        440.83        468.62        30.78 o                         
   1   0  12          0.94         -3.31        14.00 o                         
   2   0  12        149.27        120.06        20.37 o                         
   3   0  12         84.09         79.02        22.89 o                         
   4   0  12        267.69        269.15        30.51 o                         
   5   0  12        106.89         81.20        33.23 o                         
   6   0  12        242.03        121.46        37.30 o                         
  -8   1  12        267.41        266.97        64.56 o                         
  -7   1  12        153.91         72.44        41.22 o                         
  -6   1  12         70.74         72.52        36.89 o                         
  -5   1  12        145.88        148.88        36.38 o                         
  -4   1  12        605.61        710.50        62.29 o                         
  -3   1  12        147.96        168.49        24.83 o                         
  -2   1  12        167.00        152.91        23.76 o                         
  -1   1  12        271.95        274.18        34.67 o                         
   0   1  12        825.51       1039.05        62.94 o                         
   1   1  12          9.16        -19.14        23.68 o                         
   2   1  12        366.21        432.79        47.94 o                         
   3   1  12        263.51        281.54        36.50 o                         
   4   1  12        114.43         73.39        28.31 o                         
   5   1  12         19.41        -15.14        30.72 o                         
  -8   2  12        845.99       1036.05        86.41 o                         
  -7   2  12       1203.56       1670.66       117.24 o                         
  -6   2  12        375.78        549.79        64.51 o                         
  -5   2  12        151.89        180.84        41.43 o                         
  -4   2  12         28.80         28.13        24.78 o                         
  -3   2  12         11.68          6.32        18.12 o                         
  -2   2  12        222.42        229.97        27.47 o                         
  -1   2  12         25.55          4.74        22.11 o                         
   0   2  12         80.31         85.32        27.70 o                         
   1   2  12        142.78        130.76        25.48 o                         
   2   2  12        964.73       1021.03        58.34 o                         
   3   2  12        492.92        468.37        74.29 o                         
   4   2  12         77.95         84.41        76.94 o                         
  -7   3  12        850.63        950.01        88.04 o                         
  -6   3  12          1.20         23.36        34.88 o                         
  -5   3  12         35.48         32.41        25.39 o                         
  -4   3  12         19.88         -8.88        22.27 o                         
  -3   3  12         88.32         96.91        25.17 o                         
  -2   3  12        920.60        936.96        72.86 o                         
  -1   3  12        480.72        547.70        47.37 o                         
   0   3  12         56.98         57.31        26.33 o                         
   1   3  12         61.56         43.83        27.19 o                         
   2   3  12         60.15         81.33        31.41 o                         
   3   3  12        145.66         56.64        35.60 o                         
  -6   4  12          0.74         -6.23        37.03 o                         
  -5   4  12         13.00         23.95        33.16 o                         
  -4   4  12         67.47         79.53        26.12 o                         
  -3   4  12        114.34         95.76        31.48 o                         
  -2   4  12        250.04        303.09        36.33 o                         
  -1   4  12        347.88        313.67        38.80 o                         
   0   4  12         18.23         12.79        28.31 o                         
   1   4  12          1.32        -21.60        35.72 o                         
   2   4  12          3.94         -1.05        58.30 o                         
  -4   5  12        147.38        124.21        35.00 o                         
  -3   5  12        480.36        489.93        54.67 o                         
  -2   5  12        116.62         55.41        34.90 o                         
  -1   5  12          5.27         16.80        30.31 o                         
  -1 -10  13         18.41         -5.95        39.27 o                         
   0 -10  13         14.09         -9.35        38.31 o                         
   1 -10  13        291.71        306.56        72.37 o                         
   2 -10  13        561.27        550.48        52.23 o                         
   3 -10  13        529.15        509.03        43.94 o                         
   4 -10  13         26.87         27.01        29.09 o                         
   5 -10  13          1.01         33.32        33.49 o                         
  -2  -9  13         14.26        -36.84        36.84 o                         
  -1  -9  13         70.79         49.13        58.06 o                         
   0  -9  13          1.96        -19.77        30.41 o                         
   1  -9  13        213.55        242.03        38.07 o                         
   2  -9  13        157.99        109.15        34.88 o                         
   3  -9  13         45.49         23.41        28.28 o                         
   4  -9  13        106.01        112.28        31.34 o                         
   5  -9  13         34.77         17.34        28.67 o                         
   6  -9  13        167.07        138.96        35.21 o                         
  -4  -8  13          4.24        -29.92        29.92 o                         
  -3  -8  13         11.20         -5.84        28.88 o                         
  -2  -8  13          7.21         -6.47        26.70 o                         
  -1  -8  13        222.48        232.89        38.09 o                         
   0  -8  13        194.20        245.53        38.76 o                         
   1  -8  13         28.99         -3.45        28.28 o                         
   2  -8  13         33.69          3.38        29.53 o                         
   3  -8  13         42.66        -20.51        23.76 o                         
   4  -8  13        151.19        116.52        31.07 o                         
   5  -8  13         64.11         37.52        27.49 o                         
   6  -8  13         28.31         33.11        29.39 o                         
   7  -8  13         10.67         13.33        32.27 o                         
  -5  -7  13         51.62         57.01        30.70 o                         
  -4  -7  13        381.21        355.85        56.54 o                         
  -3  -7  13         31.03         22.62        27.44 o                         
  -2  -7  13        301.60        334.15        35.93 o                         
  -1  -7  13         22.82         47.85        27.17 o                         
   0  -7  13        189.18        195.92        35.31 o                         
   1  -7  13        193.24        194.91        46.69 o                         
   2  -7  13          1.65        -21.77        21.77 o                         
   3  -7  13        104.14         87.98        27.11 o                         
   4  -7  13        251.03        269.34        35.14 o                         
   5  -7  13        107.04         95.74        28.77 o                         
   6  -7  13        427.25        454.23        46.62 o                         
   7  -7  13        433.47        405.72        48.48 o                         
  -6  -6  13          3.55         81.41        57.77 o                         
  -5  -6  13         18.15          0.74        37.74 o                         
  -4  -6  13        608.62        691.42        61.63 o                         
  -3  -6  13        238.24        343.49        41.27 o                         
  -2  -6  13          4.91         13.09        21.48 o                         
  -1  -6  13         33.78         10.13        20.85 o                         
   0  -6  13         84.67         52.38        35.73 o                         
   1  -6  13         30.93         28.75        24.35 o                         
   2  -6  13         21.64         16.20        20.69 o                         
   3  -6  13         15.59         36.03        22.05 o                         
   4  -6  13        329.35        303.80        38.32 o                         
   5  -6  13         12.11        -12.58        23.84 o                         
   6  -6  13        737.85        685.25        73.72 o                         
   7  -6  13        649.33        553.44        60.67 o                         
  -6  -5  13        276.96        335.42        50.49 o                         
  -5  -5  13        138.17        111.92        29.79 o                         
  -4  -5  13        560.05        601.03        45.08 o                         
  -3  -5  13        255.82        305.39        34.18 o                         
  -2  -5  13         15.92          6.25        21.52 o                         
  -1  -5  13        143.56         81.39        19.51 o                         
   0  -5  13          6.43        -18.48        18.48 o                         
   1  -5  13         90.48         65.58        19.29 o                         
   2  -5  13        852.59        973.06        54.38 o                         
   3  -5  13       1294.77       1530.41        73.39 o                         
   4  -5  13        364.43        411.98        49.52 o                         
   5  -5  13         78.60         65.38        32.16 o                         
   6  -5  13         40.94         -8.52        39.83 o                         
   7  -5  13         58.24         24.84        38.32 o                         
  -7  -4  13        217.99        188.88        37.10 o                         
  -6  -4  13         35.53         41.14        35.15 o                         
  -5  -4  13        171.02        149.97        31.24 o                         
  -4  -4  13          2.42         -5.37        24.45 o                         
  -3  -4  13         11.44         10.86        23.72 o                         
  -2  -4  13          5.73          0.59        17.64 o                         
  -1  -4  13        181.87        123.50        18.36 o                         
   0  -4  13        135.87        140.58        31.75 o                         
   1  -4  13         96.11         60.83        18.22 o                         
   2  -4  13         89.94         79.89        19.46 o                         
   3  -4  13        101.83         85.36        26.28 o                         
   4  -4  13         18.33         14.50        28.57 o                         
   5  -4  13          6.43          5.68        31.59 o                         
   6  -4  13          9.22        -32.00        32.00 o                         
   7  -4  13         45.79         71.97        51.36 o                         
  -7  -3  13         95.46         74.09        30.31 o                         
  -6  -3  13        102.99         96.90        29.24 o                         
  -5  -3  13        220.20        248.90        32.82 o                         
  -4  -3  13          4.09        -11.29        21.43 o                         
  -3  -3  13        100.59        109.25        21.84 o                         
  -2  -3  13         87.90         33.67        17.04 o                         
  -1  -3  13        186.42        163.10        24.74 o                         
   0  -3  13        152.66        117.70        22.05 o                         
   1  -3  13        846.08        822.63        47.61 o                         
   2  -3  13        247.04        194.05        29.23 o                         
   3  -3  13         56.80         39.42        21.60 o                         
   4  -3  13        515.00        523.49        61.43 o                         
   5  -3  13        214.43        211.77        55.30 o                         
   6  -3  13          4.76        -15.79        47.67 o                         
   7  -3  13        140.82        100.27        59.05 o                         
  -7  -2  13         16.39         14.95        27.21 o                         
  -6  -2  13        149.69        149.57        29.91 o                         
  -5  -2  13        129.91        140.75        27.42 o                         
  -4  -2  13         91.04         72.48        21.07 o                         
  -3  -2  13       1750.62       1980.36        90.17 o                         
  -2  -2  13        800.80        661.46        67.52 o                         
  -1  -2  13        603.91        539.74        50.82 o                         
   0  -2  13        523.07        461.20        44.58 o                         
   1  -2  13        173.01        168.50        27.19 o                         
   2  -2  13        676.02        775.42        67.66 o                         
   3  -2  13          0.94         -1.23        22.04 o                         
   4  -2  13         32.25         -7.85        26.44 o                         
   5  -2  13         70.52         52.63        31.40 o                         
   6  -2  13        120.69        109.87        69.85 o                         
  -7  -1  13         29.81         93.95        35.06 o                         
  -6  -1  13         18.07          9.39        30.84 o                         
  -5  -1  13         36.44         45.07        29.66 o                         
  -4  -1  13        148.51        128.91        30.34 o                         
  -3  -1  13       1257.82       1326.92        66.11 o                         
  -2  -1  13       1450.55       1706.46        93.16 o                         
  -1  -1  13        109.12         81.78        21.56 o                         
   0  -1  13          1.70         13.51        15.68 o                         
   1  -1  13          5.55          0.37        15.88 o                         
   2  -1  13        222.92        234.39        32.62 o                         
   3  -1  13        749.60        695.92        65.04 o                         
   4  -1  13        216.75        265.10        46.39 o                         
   5  -1  13        147.92         82.36        36.78 o                         
   6  -1  13          4.49        -38.99        38.99 o                         
  -7   0  13        227.18        186.10        45.58 o                         
  -6   0  13        143.30        182.45        43.90 o                         
  -5   0  13       1090.64       1244.84        79.81 o                         
  -4   0  13        730.22        786.26        66.70 o                         
  -3   0  13          0.45        -22.17        22.17 o                         
  -2   0  13        135.37        103.49        26.46 o                         
  -1   0  13         10.42         -1.92        16.96 o                         
   0   0  13        176.55        199.48        26.60 o                         
   1   0  13        420.14        591.43        51.80 o                         
   2   0  13         22.61         15.33        24.87 o                         
   3   0  13        288.38        291.91        39.43 o                         
   4   0  13        755.77        707.61        47.85 o                         
   5   0  13        120.07        111.18        39.00 o                         
  -7   1  13         15.17         29.22        37.60 o                         
  -6   1  13         45.69         30.33        40.21 o                         
  -5   1  13         20.74          3.83        33.37 o                         
  -4   1  13        127.82         74.79        34.69 o                         
  -3   1  13        187.00        206.99        37.20 o                         
  -2   1  13          1.43         -0.09        18.85 o                         
  -1   1  13         98.21        108.24        24.52 o                         
   0   1  13         26.36          0.91        24.67 o                         
   1   1  13        627.08        745.82        69.43 o                         
   2   1  13        555.47        643.21        81.56 o                         
   3   1  13          7.96        -26.59        28.78 o                         
   4   1  13          4.71        -19.97        43.73 o                         
  -7   2  13        451.10        507.31       147.06 o                         
  -6   2  13         10.95         56.82        38.20 o                         
  -5   2  13          3.45        -31.19        31.19 o                         
  -4   2  13        245.44        261.12        44.40 o                         
  -3   2  13        300.86        360.92        39.32 o                         
  -2   2  13        541.81        581.32        54.31 o                         
  -1   2  13        148.65        151.61        37.55 o                         
   0   2  13          6.55        -29.69        47.68 o                         
   1   2  13        101.57         77.99        32.79 o                         
   2   2  13        644.50        638.17        94.44 o                         
   3   2  13        205.76        175.26        37.86 o                         
  -6   3  13         14.37        127.10        71.43 o                         
  -5   3  13          8.19          7.16        34.67 o                         
  -4   3  13         22.14         13.92        29.65 o                         
  -3   3  13        358.06        367.68        61.67 o                         
  -2   3  13       1072.71       1259.95       132.59 o                         
  -1   3  13       1236.98       1294.50       143.45 o                         
   0   3  13         76.15         -0.86        30.13 o                         
   1   3  13          0.38        -29.70        29.70 o                         
  -4   4  13         79.11         68.10        57.51 o                         
  -3   4  13         34.41         23.18        39.21 o                         
  -2   4  13        513.76        643.79        68.93 o                         
  -1   4  13        421.64        410.27        48.34 o                         
   2 -10  14         43.08         39.17        42.19 o                         
   3 -10  14         84.54         94.54        83.51 o                         
  -1  -9  14        248.00        221.99        42.23 o                         
   0  -9  14         52.92         99.90        37.82 o                         
   1  -9  14        184.67        190.36        43.62 o                         
   2  -9  14        175.40        226.60        59.83 o                         
   3  -9  14          3.97         41.84        44.03 o                         
   4  -9  14         24.94         -0.64        33.08 o                         
   5  -9  14          1.98         -4.68        32.18 o                         
  -3  -8  14         19.23         16.53        30.83 o                         
  -2  -8  14         60.57         78.69        31.49 o                         
  -1  -8  14        710.29        891.77        85.28 o                         
   0  -8  14        544.79        656.40        56.93 o                         
   1  -8  14         12.20         -0.57        32.09 o                         
   2  -8  14         16.23         77.81        37.37 o                         
   3  -8  14         66.76         30.34        26.69 o                         
   4  -8  14         14.56        -10.63        30.07 o                         
   5  -8  14         44.32         11.77        33.70 o                         
   6  -8  14         15.49         -6.83        64.60 o                         
  -4  -7  14        314.36        346.46        50.41 o                         
  -3  -7  14        212.20        206.23        43.36 o                         
  -2  -7  14        141.26        114.62        30.77 o                         
  -1  -7  14        207.12        170.61        31.24 o                         
   0  -7  14         81.40        123.99        36.39 o                         
   1  -7  14          3.52         13.64        29.40 o                         
   2  -7  14          7.10         -9.95        24.41 o                         
   3  -7  14        212.35        131.35        29.42 o                         
   4  -7  14        114.34         80.31        30.77 o                         
   5  -7  14         86.12         19.89        31.93 o                         
   6  -7  14        347.27        370.78        47.32 o                         
  -5  -6  14         12.37          3.03        29.90 o                         
  -4  -6  14        501.75        537.30        72.22 o                         
  -3  -6  14        244.24        287.68        36.38 o                         
  -2  -6  14          8.31         20.73        28.18 o                         
  -1  -6  14        185.42        174.04        39.36 o                         
   0  -6  14        137.51         53.26        27.53 o                         
   1  -6  14         97.94        125.26        37.90 o                         
   2  -6  14        336.45        342.30        35.37 o                         
   3  -6  14        255.88        265.14        45.36 o                         
   4  -6  14        126.91        147.59        30.33 o                         
   5  -6  14         30.38        -26.20        33.12 o                         
   6  -6  14        178.64        177.43        44.39 o                         
  -5  -5  14         57.90         34.59        35.11 o                         
  -4  -5  14         24.61         11.13        28.65 o                         
  -3  -5  14        121.24        205.29        33.77 o                         
  -2  -5  14          2.06        -24.51        24.51 o                         
  -1  -5  14        138.00        131.38        32.87 o                         
   0  -5  14          0.69        -13.63        21.83 o                         
   1  -5  14         83.40         83.83        23.98 o                         
   2  -5  14        853.13        922.92        81.47 o                         
   3  -5  14        691.98        748.55        48.97 o                         
   4  -5  14        269.44        357.57        49.12 o                         
   5  -5  14        125.34        119.21        39.80 o                         
   6  -5  14         22.14         10.48        35.35 o                         
  -6  -4  14         24.41         43.22        33.26 o                         
  -5  -4  14         16.02         34.67        32.67 o                         
  -4  -4  14         18.14         25.82        27.36 o                         
  -3  -4  14         67.36         72.01        28.31 o                         
  -2  -4  14         19.24         -4.83        23.76 o                         
  -1  -4  14        356.45        353.01        35.68 o                         
   0  -4  14        250.65        274.93        41.23 o                         
   1  -4  14         54.30         38.91        20.51 o                         
   2  -4  14        250.14        271.95        25.90 o                         
   3  -4  14         75.05         17.87        31.50 o                         
   4  -4  14         12.04        -15.88        33.31 o                         
   5  -4  14         10.46        -32.38        32.38 o                         
   6  -4  14         12.30        -34.35        34.35 o                         
  -6  -3  14         55.33         48.15        29.71 o                         
  -5  -3  14        152.53        161.69        32.43 o                         
  -4  -3  14         91.15         87.93        27.21 o                         
  -3  -3  14         78.83         74.79        24.66 o                         
  -2  -3  14          0.88         22.21        19.98 o                         
  -1  -3  14        163.73        117.24        22.32 o                         
   0  -3  14        161.30        114.54        20.90 o                         
   1  -3  14        469.86        441.64        39.24 o                         
   2  -3  14        127.63        122.46        22.37 o                         
   3  -3  14          1.56         -7.99        24.98 o                         
   4  -3  14         17.74         25.77        37.62 o                         
   5  -3  14         16.88         53.70        36.33 o                         
   6  -3  14        211.16        267.63        89.52 o                         
  -6  -2  14        112.33        181.78        68.37 o                         
  -5  -2  14         10.09          5.38        25.68 o                         
  -4  -2  14        296.94        309.44        42.34 o                         
  -3  -2  14        549.34        654.04        51.19 o                         
  -2  -2  14        149.87        150.95        27.35 o                         
  -1  -2  14         42.72         17.54        21.11 o                         
   0  -2  14         49.20         39.33        19.78 o                         
   1  -2  14         22.04         28.38        18.57 o                         
   2  -2  14        111.34         69.81        23.43 o                         
   3  -2  14         81.24         56.35        27.22 o                         
   4  -2  14         24.68         17.36        28.07 o                         
   5  -2  14         42.66         19.77        30.55 o                         
  -6  -1  14        102.62         91.63        41.27 o                         
  -5  -1  14        245.64        359.58        60.91 o                         
  -4  -1  14         50.95         53.06        31.50 o                         
  -3  -1  14       1241.02       1409.31        79.84 o                         
  -2  -1  14        573.62        735.35        71.81 o                         
  -1  -1  14         26.74         41.68        28.43 o                         
   0  -1  14         80.22        105.87        27.43 o                         
   1  -1  14        107.94        138.78        46.02 o                         
   2  -1  14        607.94        675.81        49.74 o                         
   3  -1  14       1405.03       1523.55        80.71 o                         
   4  -1  14        138.85        152.89        36.74 o                         
  -6   0  14        294.65        285.17        49.72 o                         
  -5   0  14        190.94        178.52        63.03 o                         
  -4   0  14        124.05        136.80        39.25 o                         
  -3   0  14         30.64         47.94        34.42 o                         
  -2   0  14        130.80        146.32        36.31 o                         
  -1   0  14         53.60         79.54        25.52 o                         
   0   0  14         49.31         56.18        30.05 o                         
   1   0  14          2.63         13.81        28.59 o                         
   2   0  14        197.42        193.00        38.55 o                         
   3   0  14        776.61        876.26        69.57 o                         
   4   0  14        351.61        286.96        70.62 o                         
  -6   1  14        326.36        180.16        52.12 o                         
  -5   1  14         53.74         54.47        47.62 o                         
  -4   1  14          4.75         -2.83        37.35 o                         
  -3   1  14         42.71        104.84        35.91 o                         
  -2   1  14         87.22        116.43        29.40 o                         
  -1   1  14        226.09        270.85        49.66 o                         
   0   1  14        116.16        121.62        35.17 o                         
   1   1  14        450.97        524.28        63.30 o                         
   2   1  14        139.63        165.23        53.57 o                         
   3   1  14         90.25        128.05        42.14 o                         
  -5   2  14         75.96         81.51        64.08 o                         
  -4   2  14         31.24         14.92        34.43 o                         
  -3   2  14         75.85         51.65        30.95 o                         
  -2   2  14        109.84        166.79        39.17 o                         
  -1   2  14          6.78         54.19        35.67 o                         
   0   2  14          0.29          8.86        34.74 o                         
   1   2  14         22.80          5.82        34.26 o                         
  -3   3  14        383.55        378.63        78.78 o                         
  -2   3  14        853.58       1027.24       136.91 o                         
  -1   3  14        194.40        250.53        85.09 o                         
   1  -9  15        316.12        237.54        51.59 o                         
   2  -9  15        144.66        142.02        49.03 o                         
   3  -9  15          3.44        -18.91        77.21 o                         
  -2  -8  15        295.55        231.62        94.54 o                         
  -1  -8  15        489.04        596.97        56.49 o                         
   0  -8  15        290.07        314.51        47.13 o                         
   1  -8  15          6.84        -22.23        48.46 o                         
   2  -8  15         14.31        -23.49        32.63 o                         
   3  -8  15          5.94         -1.67        28.53 o                         
   4  -8  15         21.69         -7.25        29.29 o                         
  -3  -7  15         68.71         43.68        36.24 o                         
  -2  -7  15         71.62         67.63        35.25 o                         
  -1  -7  15        259.65        157.42        59.04 o                         
   0  -7  15          3.53          8.40        31.39 o                         
   1  -7  15         24.68         35.80        34.42 o                         
   2  -7  15         22.64         19.41        33.52 o                         
   3  -7  15         61.88         66.81        42.63 o                         
   4  -7  15         70.81         36.47        29.59 o                         
   5  -7  15        390.64        352.63        48.15 o                         
  -4  -6  15        429.00        494.22        46.73 o                         
  -3  -6  15        169.74         96.42        39.17 o                         
  -2  -6  15         83.36         84.76        31.38 o                         
  -1  -6  15        161.30        120.49        30.63 o                         
   0  -6  15        123.32        169.50        37.00 o                         
   1  -6  15        426.56        479.53        60.66 o                         
   2  -6  15        413.31        397.18        62.83 o                         
   3  -6  15         22.70          4.72        32.65 o                         
   4  -6  15         85.83         46.52        38.90 o                         
   5  -6  15         48.36         64.30        40.10 o                         
  -4  -5  15         65.26         71.61        37.59 o                         
  -3  -5  15         40.80         61.55        33.41 o                         
  -2  -5  15         12.73        -12.16        26.74 o                         
  -1  -5  15        243.78        267.92        44.80 o                         
   0  -5  15         87.61         76.53        29.20 o                         
   1  -5  15        324.07        271.13        39.69 o                         
   2  -5  15        705.46        770.56        50.99 o                         
   3  -5  15        261.81        317.50        39.10 o                         
   4  -5  15        160.24        143.43        42.05 o                         
   5  -5  15         98.51         45.04        40.51 o                         
  -5  -4  15         17.88          0.66        29.32 o                         
  -4  -4  15          0.19         -2.61        31.79 o                         
  -3  -4  15        142.96         98.05        31.32 o                         
  -2  -4  15        346.60        393.31        40.18 o                         
  -1  -4  15        559.39        594.69        45.80 o                         
   0  -4  15        921.16        988.38        67.86 o                         
   1  -4  15         25.43         51.48        27.89 o                         
   2  -4  15        173.93        215.71        28.84 o                         
   3  -4  15         34.86          8.34        31.78 o                         
   4  -4  15          1.25         -5.13        33.30 o                         
   5  -4  15        128.64        119.14        40.22 o                         
  -5  -3  15         39.37         47.63        29.81 o                         
  -4  -3  15         13.54         32.25        30.89 o                         
  -3  -3  15         32.03         14.67        27.61 o                         
  -2  -3  15        232.38        204.77        33.88 o                         
  -1  -3  15         55.57         61.35        27.32 o                         
   0  -3  15        327.95        309.36        35.67 o                         
   1  -3  15          0.79         22.29        21.82 o                         
   2  -3  15        118.00        102.02        32.25 o                         
   3  -3  15          9.75         46.53        31.62 o                         
   4  -3  15         48.96         69.19        33.95 o                         
  -5  -2  15          0.31         -7.83        31.73 o                         
  -4  -2  15        271.85        249.09        48.16 o                         
  -3  -2  15        361.84        395.81        50.69 o                         
  -2  -2  15          0.41         39.94        26.54 o                         
  -1  -2  15         22.28         47.34        32.60 o                         
   0  -2  15        418.16        498.15        50.50 o                         
   1  -2  15         81.94         80.46        27.02 o                         
   2  -2  15        124.06        107.43        29.75 o                         
   3  -2  15         13.18         38.45        27.57 o                         
   4  -2  15          0.84         30.41        31.31 o                         
  -5  -1  15        111.51        194.61        47.79 o                         
  -4  -1  15          0.23         38.83        36.91 o                         
  -3  -1  15         59.99         97.06        40.30 o                         
  -2  -1  15         48.50         71.71        36.09 o                         
  -1  -1  15        134.70        151.44        37.71 o                         
   0  -1  15         74.15         72.90        29.44 o                         
   1  -1  15        130.28        184.26        36.11 o                         
   2  -1  15         90.81        122.86        36.88 o                         
   3  -1  15        474.35        500.22        63.98 o                         
  -5   0  15         43.41        102.42        50.88 o                         
  -4   0  15         98.49        111.56        41.14 o                         
  -3   0  15          4.38         25.68        35.14 o                         
  -2   0  15         41.66         70.54        45.46 o                         
  -1   0  15        101.19         87.01        38.28 o                         
   0   0  15         46.51        103.24        55.41 o                         
   1   0  15         12.17          9.57        35.90 o                         
   2   0  15        149.91        180.04        64.83 o                         
  -4   1  15         87.98         88.38        44.53 o                         
  -3   1  15          0.47         37.88        55.58 o                         
  -2   1  15        204.31        241.57        56.19 o                         
  -1   1  15        402.63        462.29        79.57 o                         
   0   1  15        122.81        161.44        39.52 o                         
  -1  -7  16         32.97          3.65        41.97 o                         
   0  -7  16         15.55         -2.26        44.65 o                         
   1  -7  16          4.73         46.03        60.29 o                         
   2  -7  16        152.85         83.59        45.82 o                         
  -2  -6  16          9.56         13.57        37.65 o                         
  -1  -6  16          9.73         43.41        35.81 o                         
   0  -6  16         17.34        -10.81        34.29 o                         
   1  -6  16        108.65         38.77        40.00 o                         
   2  -6  16        145.13        109.91        38.97 o                         
   3  -6  16         16.59         42.66        31.95 o                         
  -3  -5  16         75.90         37.19        45.96 o                         
  -2  -5  16        115.39        132.35        34.92 o                         
  -1  -5  16        219.56        199.49        36.09 o                         
   0  -5  16         46.82         56.90        29.90 o                         
   1  -5  16        167.37        177.74        34.53 o                         
   2  -5  16        283.32        224.89        35.33 o                         
   3  -5  16         69.26         64.32        38.44 o                         
  -3  -4  16        484.13        459.05        51.07 o                         
  -2  -4  16        683.18        698.13        67.94 o                         
  -1  -4  16        506.18        586.60        47.37 o                         
   0  -4  16        473.55        531.82        45.07 o                         
   1  -4  16         19.22         51.32        30.20 o                         
   2  -4  16        156.89        157.67        33.64 o                         
   3  -4  16         20.03         -1.18        47.27 o                         
  -3  -3  16        120.89        108.07        37.17 o                         
  -2  -3  16        621.89        658.85        53.01 o                         
  -1  -3  16         45.76         57.05        32.70 o                         
   0  -3  16         35.93         56.84        32.37 o                         
   1  -3  16         13.87         16.09        26.60 o                         
   2  -3  16         13.95         48.03        28.93 o                         
   3  -3  16        317.17        270.74        69.57 o                         
  -3  -2  16        229.37        264.98        60.26 o                         
  -2  -2  16         39.32         79.28        39.51 o                         
  -1  -2  16         45.13         65.64        46.72 o                         
   0  -2  16         55.69        103.72        40.32 o                         
   1  -2  16        177.73        137.20        30.28 o                         
   2  -2  16        367.07        457.77        58.00 o                         
  -3  -1  16         85.96        107.06       101.10 o                         
  -2  -1  16         30.57        101.29        48.98 o                         
  -1  -1  16         25.03         25.97        45.64 o                         
   0  -1  16         92.29        140.34        51.76 o                         
   1  -1  16         25.26        116.07        68.80 o                         
                                                                                
